# Supplementary material for: Patterns of genetic variation and morphology support the recognition of five species in the Gaultheria leucocarpa Blume (Ericaceae) group from mainland China
Source: Ecol Evol. 2023 Jun 9;13(6):e10178. doi: 10.1002/ece3.10178 (PMC10251198; doi:10.1002/ece3.10178)
Supplement: Supplementary file 1 — Appendix S1 [file ECE3-13-e10178-s005.phy]

92 4593
Eubotrys_racemosa                                         TGACTTCATATAT-CCACTTATTTTTCAGGAGTATATTTATGCCCTTGCTCATGATCGTGGTTTAAATAGATCTATTTTTTTTGAAAATGCAGATTATGACAATAAATCTAGCTTACTAATTGTGAAACGTTTAATCACTCATTTAATTACTCAAATGTATCAACAGAATCATTTTCTTTTT------TATACTAATAATTTTAATCCAAATAAATTTTT------------GGGGTACAATACAAGTTTGTATTCTCAAATGATATTTGAAGGATTTGCGGTCGTTGTGGAAATTCCATTTTATCTACGATTACTATCTTTTCTAGAAGGGAAAGAAAGAGTCAAATCTCATAATTTACGATCACTTCATTCAATATTTCCGTTTTTAGAGGACAAATTTTCCCATTTAAATTATGTCTTAGATATACTAATACCTCATCCCGTCCATCTGGAAATCTTGGTTCAAACTCTTCGCTACTGGGTAAAAGATCCCTCTTCTTTACATTTATTACGATTTTTTCTCCACGAGTATCCTAATTGGAATAGTCTTATTACTCCAAAGAAATATAGTTTTTCTTTTT------TAAAAAGAAATCCAAAATTCTTCTTGTTCCTATATAATTTTCATGTATGTGAATACGAATCTATCTTCGTTTTTCTTCGCAATCAATCTTCTCATTTATGCTCAATATCTTTTGAAACCTTTCTAGAACGAATCTTGTTCTATAAAAAAATAGAACTAGAAGTCTTTGCTAAGGATTTTAAGGCCCTTCTATGGGTCTTCAAAGACCCTTTNNNNNNNNNNNNNNNNNNNNNNNNAAAATGCATTTTGGCTTCAAAAGGTTCGTCTCTTTTGATGAATAAATGGAAATATTACCTTGTAAATTTCGGGGAATGTTATTTTTACATATGGGCTCAACCAAGAAGGATCCATATAAACCAATTATCCAATAATTTCCTTGACTTTCTGGGCTATCTTTCAAGTATACGATTAAAACCTTCAATGGTACGGAGTCAAATGATAGAAAATTCATTTCTAATAGAGAATCCTAGTAAGAAGTTCGATACTCTAGTGCCAATTACTCCAATGATTGGATCATTGTCTAAAGCGAAATTTTGTAACGTGTTAGGACATCCCATGAGTAAGCCAGTCTGGGGCGGTTTATCAGATTCTGATATTATTGAACGATTCGGGCGTATATATAGAAATCTTTCTCATTATTATAGTGGATCATTAAAAAAAATTAGTTTGTATCGAATAAAGTATATACTTCGACTTTCTTGTGCTAGAACTTTGGCACGTAAACACAAAAGTACGGTACGTTCTTTTTTGAAAAGATTAGGAGTGGGATTATTAGAAGAATTTTTTACGGAGGAAGAGCAGGTTTTTTATTTGACCTTCCCAAAAGCTTCTTCGACTTCAAGGAAGTTATATCAAAGGCGGATTTGGTATTTGGATATTTTTTGTATTAATGATATGGCAAATCATGAATGA----------------------------------------------------------------------TTTGTTATGAGACCTTGTAAACGGAAATTATCTTTAAATAATC-TCAATGATCAAGAAATAAG--AAAAAAATGCATTTATTCTATTCTGAAATGTTCATC-----------------TAG--------TATGTAG-TAAGGCA--------TCAATTGAGTATTCAATCCTTTTGAAAGCAAAGTCTTGTCTAGAGAAAAAAC--TTGCCCATAGTAT---------------------------------------------------------------------------------------------------------------------GAACTATTAACTATAGAACTAATAA---------------CCAACTCAT-CACTTCGCATTATCTGGATCCAAAAAACCAGTCAAGATAGGATATATGGATCCTAT--------CATTGTAGCAACGGAAATTTGTTTTGCATAAAC-AAAAGAAAAACCAATTGGATTCTAAGTTGTGAAG------CAAAATATAG-AAAAAAGATGTGGATAGA-GGGGGGAGAGAAAGAGAGAAAAAGAATATCAATGATATAGAATTCCAATATGTAAGGTTTATGAGTCATCTCATAAAAGGCAATGT-AATAAAGCATCAAGACTTATTCATCTATAATGAAATGCATTTGTCCATACAATAGAATCGAACAAAAAAATCAAGAGACTCGAGCCAATAAAGACTGAGAAGATTGACTCAAGAACAAATTTCATTAAGAGCTCCATTGTCGAATGCAGACCTAACCATTAAACAAGAAGTGATGGGAACGATGGAATCCGTGAATGCAGAAATTCTATTGAAAACAAATCCTAATGATTCATTGGTTGGGATGGCGGAAGTAACCGAGAATAAATTAATCTATTCTGAGAAGTCATGAGCTAACCCTACAACTGAAATAGATATAGAGCAAATATTCGCCCGCGAAAACTTTATTCTCTTGGATTACTAAAT------TTTAGACAATCCTATACGAGAAAAGGAAAAAGGAGGTTATGTTGTAAAAA--------------AATTTATTATCTATAAATAGGTATACAT----------------CTAAATC--TAAATATATGGTGAATATAGTTAGAAATCCAAAATATCCAAACAAGTTATACAAAGATTCGATGAAATCTCAAAGAATCCAGCGATTTAATCTATTGATTGAATCGAATATTCATTAAAGATGTATATCTTAATTCAAATAAAAGATTTTTCATCC--TTTTATTCGCGAGGAGCTGGATGAGAAGAAACTCTCACGTCCGGTTCTGTAGTAGAGATGG-AATTCAGAAATAACCTACTAAGTGATAACTTTCAAATTCAGAGAAACCCCGG-AAAAAAAAATGGGCAATCCTGAGCCAAATCC-------TTTTTTTTGGCAAACAAACAAAGATTCCGAAAGAAAAAAGGATAGGTGCAGAGACTCAATGGAAGCTGTTCTAACAAATGGAGTTGAC-----TGCGTTGGTAGAAAGAATAGGAATTCTTTCATCGAATCTTTCGAAAAGATGAAAGATAACTTTATATACATACGCATAGGTAATG-------ATTAATAACGACTAAAATCTGTATTCCTATTTTTTTAGATGAAAAATAGACAAATTTTTGTGAATTGATTTCACATTGAATAAAGGTTTGCATATTTATTGATCAAATAATTTACTCCACCATCATCTAGTTCTTTTGAAGAATTGATGAATCGCACGAGAATAAAGATAGAGTCCTATTCTACATGTCAATACCGACAAGAATGAAATTTCTTGTAAGAGGAAAATCCGTCGACTTTAGAAATCGTGAGGGTTCAAGTCCCTCTATCCCCAAAAGCCTGTTTGACTCGTTAACTATTTATCCGATCC--------TTTTTTAGTTAGCCG--------------------------------------------------------TTCCAAATTCGTTATCTTTCTCATTCACTCGACTGTTTCAC---AAAACAAACGGATCAGGGCAG-----AAATACTTTACTCATATCACAAACAAGTCTTAGGACATGGGATAGACGTACAAATGAACATCTTTGAGCAAGGAATCTCCATTTGAATGATTCATGATCTCTATCATTATTCGGGATGAAACTCAAAAAGTTTTCTTTTTTTTTTTTTTTATCCAAGAAATTACAGGGCGAGGGTAAGACTTTGTAATACCCTTTCGTTCTTTTAATTGACATAGACCCAAATCATCTA--------------GTAAAATTGAGAATGATGCATCGGGATCG-AAAACCTGCCAAGCAG-AAAACCCGCGAACTTGTCTGTATAATACTCACGGGGATGATGCGCGGGTCGTGG-CCCAGTCGTCGCGCCTTCCATC---TT-CCCCTTGCGAGGA---GATGCGCACGGG---CCTTTC---GGGCG--ACGTG-TTCATCTGCTTGTCAAAC-AACGAACCCCCGGCGCAAAACGCGCCAAGGAAAAATTGAAC-AAAGAGCGCACGT-CC-CCGCCCGTTTCTCGGGCGGCGTTGGCGTGCGCAGTCTTTCATGT---AACTGAACGACTCTCGGCAACGGATATCTCGGCTCTTGCATCGATGAAGAACGTAGCGAAATGCGATACTTGGTGTGAATTGCAGAATCCCGTGAACCATCGAGTCTTTGAACGCAAGTTGCGCCTGAAGCCATTAGGTTGAAGGCACGTCTGCCTGGGCGTCACGCATTGCGTCACCCACCCCCCCGTGCC----TAAGTGGGCGCGTCGGTGCGTGGGCGGATGTTGG-CCCCCCGTCTGCATTCGTGCAATCGGTCGGCCT-AAAAAACGGGTCCCCCAGTGACGGACATCACGACAAGTGGTGGTTGCTAAACCGTCGCGTCATGTCGTGCATG-CCATCGTTTGTTGTGGGCTGGCCCCATTGACCCTGAAGTGCCACGGCACCTCAA
Eubotrys_recurva                                          TGACTTCATATAT-CCACTTATTTTTCAGGAGTATATTTATGCCCTTGCTCATGATCGTGGTTTAAATAGATCTATTTTTTTTGAAAATGCAGATTATGACAATAAATCTAGCTTACTAATTGTGAAACGTTTAATCACTCATTTAATTACTCAAATGTATCAACAGAATCATTTTCTTTTT------TATACTAATAATTTTAATCCAAATAAATTTTT------------GGGGTACAATACAAGTTTGTATTCTCAAATGATATTTGAAGGATTTGCGGTCGTTGTGGAAATTCCATTTTATCTACGATTACTATCTTTTCTAGAAGGGAAAGAAAGAGTCAAATCTCATAATTTACGATCACTTCATTCAATATTTCCGTTTTTAGAGGACAAATTTTCCCATTTAAATTATATCTTAGATATACTAATACCTCATCCCGTTCATCTGGAAATCTTGGTTCAAACTCTTCGCTACTGGGTAAAAGATCCCTCTTCTTTACATTTATTACGATTTTTTCTCCACGAGTATCCTAATTGGAATAGTCTTATTATTCCAAAGAAATATAATTTTTCTTTTT------TAAAAAGAAATCCAAAATTCTTCTTGTTCCTATATAATTTTCATGTATGTGAATACGAATCTATCTTCGTTTTTCTTCGCAATCAATCTTCTCATTTATGCTCAATATCTTTTGAAACCTTTCTAGAACGAATCTTGTTCTATAAAAAAATAGAACTAGAAGTCTTTGCTAAGACTTCTAAGGCCCTTCTATGGGTCTTCAAAGACCCTTTCCTGCATTATGTTAGATATCGTGGAAAATGCATTTTGGCTTCAAAAGGTTCGTCTCTTTTGATGAATAAATGGAAATATTACCTTGTAAATTTCGGGGAATGTTATTTTTACATATGGGCTCAACCAAGAAGGATCCATATAAACCAATTATCCAATAATTTCCTTGACTTTCTGGGCTATCTTTCAAGTATACGATTAAAACCTTCAATGGTACGGAGTCAAATGATAGAAAATTCATTTCTAATAGAGAATCCTAGTAAGAAGTTCGATACTCTAGTGCCAATTACTCCAATGATTGGATCATTGTCTAAAGCGAAATTTTGTAACGTGTTAGGACATCCCATGAGTAAGCCAGTCTGGGGGGGTTTATCAGATTCTGATATTATTGAACGATTCGGGCGTATATATAGAAATCTTTCTCATTATTATAGTGGATCATTAAAAAAAATTAGTTTGTATCGAATAAAGTATATACTTCGACTTTCTTGTGCTAGAACTTTGGCACGTAAACACAAAAGTACGGTACGTTCTTTTTTGAAAAGATTAGGAGTGGGATTATTAGAAGAATTTTTTACGGAGGAAGAGCAGGTTTTTTATTTGATCTTCCCAAAAGCTTCTTCGACTTCAAGAAAGTTATATCAAAGGCGGATTTGGTATTTGGATATTTTTTGTATTAATGATATGGCAAATCATGAATGA----------------------------------------------------------------------TTTGTTATGAGACCTTGTAAACGGAAATTATCTTTAAATAATC-TCAATGATCAAGAAATAAG--AAAAAAATGCATTTATTCTATTCTGAAATGTTCATC-----------------TAG--------TATGTAG-TAAGGCA--------TCAATTGAGTATTCAATCCTTTTGAAAGCAAAGTCTTGTCTAGAGAAAAAAC--TTGCCCATAGTAT---------------------------------------------------------------------------------------------------------------------GAACTATTAACTATAGAACTAATAA---------------CCAACTCAT-CACTTCGCATTATCTGGATCCAAAAAACCAGTCAAGATAGGATATATGGATCCTAT--------CATTGTAGCAACGGAAATTTGTTTTGCATAAAC-AAAAGAAAAACCAATTGGATTCTAAGTTGTGAAG------CAAAATATAG-AAAAAAGATGTGGATAGA-GGGGGGAGAGAAAGAGAGAAAAAGAATATCAATGATATAGAATTCCAATATGTAAGGTCTATGAGTCATCTCATAAAAGGCAATGT-AATAAAGCATCAAGACTTATTCATCTATAATGAAATGCATTTGTCCATACAATAGAATCGAACAAAAAAATCAAGAGACTCGAGCCAATAAAGACTGAGAAGATTGACTCAAGAACAAATTTCATTAAGAGCTCCATTGTCGAATGCAGACCTAACCATTAAACAAGAAGTGATGGGAACGATGGAATCCGTGAATGCAGAAATTCTATTGAAAACAAATCCTAATGATTCATTGGTTGGGATGGCGGAAGTAACCGAGAATAAATTCATCTATTCTGAGAAGTCATGAGCTAACCCTACAACTGAAATAGATATAGAGCAAATATTCGCCCGCGAAAACTTTATTCTCTTGGATTACTAAAT------TTTAGACAATCCTATACGAGAAAAGGAAAAAGGAGGTTATGTTGTAAAAA--------------AATTTATTATCTATAAATAGGTATACAT----------------CTAAATC--TAAATATATGGTGAATATAGTTAGAAATCCAAAATATCCAAACAAGTTATACAAAGATTCGATGAAATCTCAAAGAATCCAGCGATTTAATCTATTGATTGAATCGAATATTCATTAAAGATGTATATCTTAATTCAAATAAAAGATTTTTCATCC--TTTTATTCGCGAGGAGCTGGATGAGAAGAAACTCTCACGTCCGGTTCTGTAGTAGAGATGG-AATTCAGAAATAACCTACTAAGTGATAACTTTCAAATTCAGAGAAACCCCGG-AAAAAAAAATGGGCAATCCTGAGCCAAATCC-------TTTTTTTTGGCAAACAAACAAAGATTCCGAAAGAAAAAAGGATAGGTGCAGAGACTCAATGGAAGCTGTTCTAACAAATGGAGTTGAC-----TGCGTTGGTAGAAAGAATAGGAATTCTTTCATCGAAACTTTCGAAAAGATGAAAGATAACTTTATATACATACGCATAGGTAATG-------ATTAATAACGACCAAAATCTGTATTCCTATTTTTTTAGATGAAAAATAGACAAATTTTTGTGAATTGATTTCACATTGAATAAAGGTTTGCATATTTATTGATCAAATAATTTACTCCATCATCATCTACTTCTTTTGAAGAACTGATGAATCGCACGAGAATAAAGATAGAGTCCTATTCTACATGTCAATACCGACAAGAATGAAATTTCTTGTAAGAGGAAAATCCGTCGACTTTAGAAATCGTGAGGGTTCAAGTCCCTCTATCCCCAAAAGCCTGTTTGACTCGTTAACTATTTATCCGATCC--------TTTTTTAGTTAGCCG--------------------------------------------------------TTCCAAATTCGTTATCTTTCTCATTCACTCGACTCTTTCAC---AAAACAAACGGATCAGGGCAG-----AAATACTTTACTCATATCACAAACAAGTCTTAGGACATGGGATAGACGTACAAATGAACATCTTTGAGCAAGGAATCTCCATTTGAATGATTCATGATCTCTATCATTATTCGGGCTGAAACTCAAAAAGTTTTC---TTTTTTTTTTTTATCCAAGAAATTACAGGGCGAGGGTAAGACTTTGTAATACCCTTTCGTTCTTTTAATTGACATAGACCCAAATCATCTA--------------GTAAAATTGAGAATGATGCATCGGGATCG-AAAACCTGCCAAGCAG-AAAACCCGCGAACTTGTCTAATATATACTCACGGGGACGATGCGCGG------------GTCGTCGCGCCTTCCATC---TT-CCCCTTGCGAGGA---GATGCGCACGGGGCCCCTTTCGGGGGGCA--ACGTGTTTCGTCTGCTTGTCAAAC-AACGAACCCCCGGCGCAAAACGCGCCAAGGAAAAATTGAAC-AAAGAGCGCACGT-CC-CCGCCCGTTT-TCGGGCGGCGTTGGCGTGTGCAATCTTTCATGT---AACTGAACGACTCTCGGCAACGGATATCTCGGCTCTTGCATCGATGAAGAACGTAGCGAAATGCGATACTTGGTGTGAATTGCAGAATCCCGTGAACCATCGAGTCTTTGAACGCAAGTTGCGCCTGAAGCCATTAGGTTGAAGGCACGTCTGCCTGGGCGTCACGCATTGCGTCACCCACCCCCCCGTGCCTCCTTTTGTGGGCGCGTCGGTGCGTGGGCGGATATTGG-CCCCCCGTACACATTCGTGC--TCGGTCGGCCT-AAAAAACGGGTCCCCCAATGACGGACATCACGACAAGTGGTGGTTGCTAAACCGTCGCGTCATGTCGTGCATG-CCATCGTTTGTTGTGGGCTGGCCCAATTGACCCTGAAGTGCCACGGCACCTCAA
Gaultheria_adenothrix                                     TGACTTCATATAT-CCACTTATTTTGCAGGAGTATATTTATGCCCTTGCTCATGATCGTGGTTTAAATAAATCAATTTTTTTTGAAAATGCAGATTATGACAATAAATCTAGCTTACTAATTGTGAAACGTTTAATCACTCATTTAATTACTCAAATGTATCAACAGAATCATTTTCTTTTT------TATACTAATGATTTTAATCCAAATAAATTTTT------------GGGGTACAATACAAATTTGTATTCTCAAATGATATTTGAAGGATTTGCGGTCGTTGTAGAAATTCCATTTTATCTACGATTACTATCTTTTCTAGAAGGGAAAGAAAGAGTCAAATCTCATAATTTACGATCACTTCATTCAATATTTCCGTTTTTAGAGGACAAATTTTCCCATTTAAATTATATCTTAGATATACTAATACCCCATCCCGTCCATCTGGAAATCTTGGTTCAAACTCTTCGCTACTGGGTAAAAGATTCCTCTTCTTTGCATTTATTACGATTTTTTCTCTACGAGTATTCTAATTGGAATAGTCTTATTACTCCAAAGAAATATAGTTCTTCTTTTT------CAAAAAGAAATCAAAAATTTTTCTTGTTCCTATATAATTTTCATGTATGTGAATACGAATCTATCTTCGTTTTTCTTTGGAATCAATCTTGTCATTTCTGCTCAATATCTTTTGAAACCTTTCTAGAACGAATCTTATTCTATAAAAAAATAGAACTAGAAATCTTTGTTAAGGATTTTAAGGCCATTCTATGGGTCTTCAAAGACCCTTTCCTGCATNNNNNNNNNNNNNNNNNAAAATCCATTTTGGCTTCAAAAGGTTCGTCTCTTTTGATGAATAAATGGAAATATTACCTTGTAAATTTCTGGGAATGTTATTTTTACATATGGGTTCAACCAAGAAGGATCCATATAAACCAATTATCCAATAATTCCCTTGACTTTCTGGGCTATCTTTCAAGTATACGGTTAAAACCTTCAATGGTACGGAGTCAAATGATAGAAAATTCATTTCTAATAGAGAATGCTAGTAAGAAGTTCGATACTCTAGTGCCAATTACTCCAATGATTGAATCATTGTCTAAAGCTAAATTTTGTAACGTGTTAGGACATCCCATGAGTAAGCCAGTCTGGGGCGGTTTATCAGATTCTGATATTATTGAACGATTCGGGCGTATATATAGAAATCTTTCTCATTATTATAGCGGATCATTGAAAAAAATTAGTTTGTATAGAATAAAGTATATACTTCGACTTTCTTGTGCTAGAACTTTGGCACGGAAACACAAAAGTACGGTACGTTCTTTTTTGAAAAGATTAGGAGTGGGATTATTAGAAGAATTTTTTACGGAGGAAGAGCAGGTTTTTTATTTGACCTTCCCAAAAGCTTCTTCGACTTCAAGGAAGTTATATCAAAGGCGGATTTGGTATTTGGATATTTTTTGTATTAATGATACGGCAAATCATGAATGA----------------------------------------------------------------------TTTGTTATGCGACCTTGTAAACGGAAATTATCTTTAAATAATC-TCAATGATGAAGAAATAAG--AAAAAAATGCATTTATTCTATTCTGAAATGTTCATG-----------------TAA--------TATGTAG-TAAGGCT----TAAATCAACTGAGGATTCAATCCTTTTGAAAGCAAAGTCTTGTCTAGAGAAAAAAC--TTGCCCATAGCAT------------------------------GA-----ACTATTAACTAT--------------------A-----------------------------------------------GAACTATTAACTATAGAACTAATAA---------------CCAACTCAT-TACTTCGCATTATCTGGATCCAAAAAACCAGTCAAGAGAGGATATATTGATCCTAT--------CATTGTAGCAACGGAAATTTGTTTTGCATAAAC-AAAAGAAAAACTAATTGGATTCTAAGTTGTGAAG------CAAAATATAG-AAAAAAGATGTGGATAGA-GGGGGGAGAGAAAGAGAGAAAAAGAATATCAATGATATAGAATTCCAATATGTAAGGTCTATGAGTCATCTCATAAAAGGCAATGTAAATAAAGCATCAAGACTTATTCATCTATAATGAAATGCATTTGTCCATACACTAGAATCGAACAAAAAAATCAAGAGACTCGAGCCAATAAAGACTAAGAAGATTGACTCAAGAACAAATTTGATTAAGAGCTCCATTGTCGAATGCAGACCTAACCATTAAACAAGAAGTGATGGGAACGATGGAATCCGTGAATGCAGAAATTCTATTGAAAACAAATCCTAATGATTCATTGGTTGGGATGGCGGAAGTAAGCGAGAATAAATTCATCTATTCTGAGAAGTCATGAGCTAACCCTACAACTGAAATAGATATAGAACAAATATTCGCCCGCGAAAACTTTATTCCCTTGGATTACTAAAT------TTTAGACAATCCTATACGAGAAAAGGAAAAAGGGGATTATGTTGTAAAAA--------------AATTTATTATCTATAAATAGATATACAT----------------C--------TAAATATATAGTTAATATATTTATAAATCCAAAATATCCAAACAAGTTATACAAAGATTCGATGAAATCTAAAAGAATCCAGCGATTTAATCTATTGATTGAATCGAATATTCATTAAACATGTATATCTTAATTCAAATGAAAGATTTTTCATCCTTTTTTATTCGCGAGGAGCTGGATGAGAAGAAACTCTCACGTCCGGTTCTGTAGTAGAGATGG-AATTCAGAAATAACCTACTAAGTGATAACTTTCAAATTCAGAGAAACCCCGG-AAAAAAAAATGGGCAATCCTGAGCCAAATCC------TTTTTTTTTGG----CAAACAAAGATTCCGAAAGAAAAAAGGATAGGTGCAGAGACTCAATGGAAGCTGTTCTAATAAATGGAGTTGAC-----TGCGTTGGTAGAAAGAATAGGAATTCTTTCATCGAAACTTTCTAAAAGATGAAAAATAACTCTATATACATACGCATAGGTAATG-------ATTAATAACGACCAAAATCTGTATTCCTATTTTTTTATATGAAAAATAGACAAATTTTTGTGAATTGATTTCACATTGAATAAAGATTTGCATATTTATTGATCAAATCATTTACTCCATCATCTGCTAGTTCTTTTGAAGAACTGATGAATCGCACGAGAATAAAGATAGAGTCCTATTCTACATGTCAATACCGACAAGAATGAAATTTCTTGTAAGAGGAAAATCCGTCGACTTTAGAAATCGTGAGGGTTCAAGTCCCTCTATCCCCAAAAGCCTGTTTGACTCGTTAACTATTTATACGATCC--------TTTTTTAGTTAGCCG--------------------------------------------------------TTCCAAATTCGTTATCTTTCTCATTCACTCGACTCTTTCAC---AAAACAAACGGATCGGGGCAG-----AAATACTTTACTCATATCACAAACAAGTCTTAGGACATGTGATAGACGTACAAATGAACATCTTTGAGCAAGGAATCTCCATTTGAATGATTCATGATCTATATCATTATTGGGGCTGAAACTCAAAAAGTTTTC-------TTTTTTTTATCCAAGAAATTACAAGGCGAGGGTAAGACTTTGTAATACCCTTTCGTTCTTTTAATTGACATAGACCCAAATCATCTA--------------GTAAAATTGAGAATGCTGCATCAGGATCG-AAAACCTGCCAAGCAG-AAAACCCGCGAACTTGTATA--TAT-ACTCTCGGGGAGGATGTGCGGGTCGTGG-CCCAGTTGCCTCGCCTTCCGTT---TT-CCCCTTGCGAGCA---GATGCGCACGGGC---CTTCC---GGGCA--ACGTGCTTCGTCTGCTCGTCAAAC-AACGAA-CCCCGGCGCAAAACGCGCCAAGGAAAATTTGAAC-AAAGAGCGCACGT-CC-CCGCCCGTTTTCCGGGCGGTGTTGGCGTACGCAATCTTTCATAT---AACTGAACGACTCTCGGCAACGGATATCTCGGCTCTTGCATCGATGAAGAACGTAGCGAAATGCGATACTTGGTGTGAATTGCAGAATCCCGTGAACCATCGAGTCTTTGAACGCAAGTTGCGCCTGAAGCCATTAGGTTGAAGGCACGTCTGCCTGGGCGTCACGCATTGCGTCACCCACTCCCCCGTGCC----TAAGCGGGCATGCCGGTGCGTGGGCGGATATTGG-CCCCCCGTTCACATCCGTGC--TCGGTCGGCCT-AAAAAAC-GGGTCCCCAATGACGGACATCACGACAAGTGGTGGTTGCCAAACCGTCGCGTCATGTCGTGCATG-CCATCGTTTGTTGTGGGTTGGCCC-ATCGACCCTGAAGTGCCACGGCACCTCAA
Gaultheria_amoena                                         TGACTTCATATAT-CCACTTATTTTTCAGGAGTATATTTATGCCCTTGCTCATGATCGTGGTTTAAATAAATCTATTTTTTTTGAAAATGCAGATTATGACAATAAATCTAGCTTACTAATTGTGAAACGTTTAATCACTCATTTAATTACTCAAATGTATCAACAGAATCATTTTCTTTTT------TATACTAATGATTTTAATCCAAATAAATTTTT------------GGGGTACAATACAAATTTGTATTCTCAAATGATATTTGAAGGATTTGCGGTCGTTGTAGAAATTCCATTTTATCTACGATTACTATCTTTTCTAGAAGGGAAAGAAAGAGTCAAATCTCATAATTTACGATCACTTCATTCAATATTTCCGTTTTTAGAGGACAAATTTTCCCATTTAAATTATATCTTAGATATACTAATACCCCATCCCGTCCATCTGGAAATCTTGGTTCAAACTCTTCGCTACTGGGTAAAAGATCCCTCTTCTTTGCATTTATTACGATTTTTTCTCCACGAGTATTCTAATTGGAATAGTCTTATTACTCCAAAGAAATATAGTTCTTCTTTTT------CAAAAAGAAATCAAAAATTCTTCTTGTTCCTATATAATTTTCATGTATGTGAATACGAATCTATCTTCGTTTTTCTTCGGAATCAATCTTATCATTTATGCTCAATATCTTTTGAAACCTTTCTAGAACGAATCTTTTTCTATAAAAAAATAGAACTAGAAATCTTTGTTAAGGATTTTAAGGCCATTCTATGGGTCTTCAAAGACCCTTTCCTGCATTATGNTAGATATCGCGGAAAATCCATTTTGGCTTCAAAAGGTTCGTCTCTTTTGATGAATAAATGGAAATATTACCTTGTAAATTNCTGGGAATGTTATTTTTACATATGGGTTCAACCAAGAAGGATCCATATAAACCAATTATCCAATAATTCCCTTGACTTTCTGGGCTATCTTTCAAGTATACGATTAAAACCTTCAATAGTACGGAGTCAAATGATAGAAAATTCATTTCTAATAGAGAATGCTAGTAAGAAGTTCGATACTCTAGTGCCAATTACTCCAATGATTGAATCATTGTCTAAAGCGAAATTTTGTAACGTGTTAGGACATCCCATGAGTAAGCCAGTCTGGGGCGATTTATCAGATTCTGATATTATTGAACGATTCGGGCGTATATATAGAAATCTTTCTCATTATTATAGCGGATCATTGAAAAAAATTAGTTTGTATCGAATAAAGTATATACTTCGACTTTCTTGTGCTAGAACTTTGGCACGGAAACACAAAAGTACGGTACGTTCTTTTTTGAAAAGATTAGGAGTGGGATTATTAGAAGAATTTTTTACGGAGGAGGAGCAGGTTTTTTATTTGACCTTCCCAAAAGCTTCTTCGACTTCAAGGAAGTTATATCAAAGGCGGATTTGGTATTTGGATATTTTTTGNATTAATGATACNGCAAATCATGAATGA------------NNNNNNNNNNNNNNNNNNNNNNNNNNNNNNNNNNNNNNNNNNNNNNNNNNNNNNNNNNNNNNNNNNNNNNNNNNNNNNNNNNNNNNNNNNNNNNNNNNNNN-NNNNNNNNNNNNNNNNNNNNNNNNNNNNNNNNNNNNNNNNNNNNNNNNNNNNNNNNN-----------------NNN--------NNNNNNN-NNNNNNN----NNNNNNNNNNNNNNNNNNNNNNNNNNNNNNNNNNNNNNNNNNNNNNNNN-NNNNNN--TTGCCCATAGTAT---------------------------------------------------------------------------------------------------------------------GAACTATTAACTATAGAACTAATAA---------------CCAACTCAT-CACTTCGCATTATCTGGATCCAAAAAACCAGTCAAAAGAGGATATATTTATCCTAT--------CATTGTAGCAACGGAAATTTGTTTTGCATAAAC-AAAAGAAAAACTAATTGGATTCTAAGTTGTGAAG------CAAAATATAG-AAAAAAGATGTGGATAGA-GGGGGGAGAGAAAGAGAGAAAAAGAATATCAATGATATAGAATTCCAATATGTAAGGTCTATGAGTCATCTCATAAAAGGCAATGTAAATAAAGCATCAAGACTTATTCATCTATAATGAAATGCATTTGTCCATACACTAGAATCGAACAAAAAAATCAAGAGACTCGAGCCAATAAAGACTAAGAAGATTGACTCAAGAACAAATTTCATTAAGAGCTCCATTGTCGAATGCAGACCTAACCATTAAACAAGAAGTGATGGGAACGATGGAATCCGTGAATGCAGAAATTCTATTGAAAACAAATCCTAATGATTCATTGGTTGGGATGGCGGAAGTAAGCGAGAATAAATTCATCTATTCTGAGAAGTCATGAGCTAACCCTACAACTGAAATAGATATAGAGCAAATATTCGCCCGCGAAAACTTTATTCCCTTGGATTACTAAAT------TTTAGACAATCCTATACGAGAAAAGGAAAAAGGGGGTTATGTTGTAAAAA--------------AATTTATTATCTATAAGTAGATATACAT----------------C--------TAAATATATAGTGAATATATTTTAAAATCCAAAATATCCAAACAAGTTATACAAAGATTCGATGAAATCTAAAAGAATCTAGCGATTTAATCTATTGATTGAATCGAATATTCATTAAACATGTATATCTTAATTCAAATGAAAGATTTTTCATCCTTTTTTATTCGCGAGGAGCTGGATGAGAAGAAACTCTCACGTCCGGTTCTGTAGTAGAGATGG-AATTCAGAAATAACCTACTAAGTGATAACTTTCAAATTCAGAGAAACCCCGG-AAAAAAAAATGGGCAATCCTGAGCCAAATCC------TTTTTTTTTGGCAAACAAACAAAGATTCCGAAAGAAAAAAGGATAGGTGCAGAGACTCAATGGAAGCTGTTCTAACAAATGGAGTTGAC-----TGCGTTGGTAGAAAGAATAGGAATTCTTTCATCGAAACTTTCTAAAAGATGAAAGATAACTCTATATACATATGCATAGATAATG-------ATTAATAACGACCAAAATCTGTATTCCTATTTTTTTATATGAAAAATAGACAAATTTTTGTGAATTGATTTCACATTGAATAAAGATTTTCATATTTATTGATCAAATCATTTACTCCATCATCTGCTAGTTCTTTTGAAGAACTGATGAATCGCACGAGAATAAAGATAGAGTCCTATTCTACATGTCAATACCGACAAGAATGAAATTTCTTGTAAGAGGAAAATCCGTCGACTTTAGAAATCGTGAGGGTTCAAGTCCCTCTATCCCCAAAAGCCTGTTTGACTCGTTAACTATTTATCCGATCC--------TTTTTTAGTTAGCCG--------------------------------------------------------TTCCAAATTCGTTATCTTTCTCATTCACTCGACTCTTTCAC---AAAACAAACGGATCGGGGCAG-----AAATACTTTACTCATATCACAAACAAGTCTTAGGACATGTGATAGACGTACAAATGAACATCTTTGAGCAAGAAATCCCCATTTGAATGATTCATGATCTATATCATTATTGGGGCTGAAACTCAAAAAGTTTTC-------TTTTTTTTATCCAAGAAATTACAAGGCGAGGGTAAGGCTTTGTAATACCCTTTCGTTCTTTTAATTGACATAGACCCAAATCATCTA--------------GTAAAATTGAGAATGCTGCATCAGGATCG-AAAACCTGCCGAGCAG-AAAACCCGCGAACTTGT-A---TAT-ACTCTCGGGGAGGATGTGCGGGTCGTGG-CCCAGTTGCCTCGCCTTCCATT---TT-CCCCTTGCGAGCG---GATGCGCACGGG-C--CTTCC---GGGCA--ACGTGCTTCGTCTGCTCGTCAAAC-AACGAA-CCCCGGCGCAAAACGCGCCAAGGAAAATTTGATC-AAAGAGCGCACGT-CC-CCGCCCGTTTTTCGGGTGGTGTTGGCGTACGCAATCTTTCANGT---AACTGAACGACTCTCGGCAACGGATATCTCGGCTCTTGCATCGATGAAGAACGTAGCGAAATGCGATACTTGGTGTGAATTGCAGAATCCCGTGAACCATCGAGTCTTTGAACGCAAGTTGCGCCTGAAGCCATTAGGTTGAAGGCACGTCTGCCTGGGCGTCACGCATTGCGTCACCCACT-CCCCGTGCC----TTAGCGGGCATGTCGGTGCGTGGGCGGATATTGG-CCCCCCGTTCACATCCGTGC--TCGGTCGGCCT-AAAAAAT-GGGTCCCCAATGACGGACATCACGACAAGTGGTGGTTGCCAAACCGTCGCGTCATGTCGTGCATG-GCATCGTTTGTTGTGGGTTGGCCC-ATCGACCCTGGAGTGCCACGGCACCTCAA
Gaultheria_antarctica                                     TGACTTCATATAT-CCACTTATTTTTCAGGAGTATATTTATGCCCTTGCTCATGATCGTGGTTTAAATAAATCTATTTTTTTCGAAAATACAGATTATGACAATAAATCTAGCTTACTAATTGTGAAACGTTTAATCACTCATTTAATTACTCAAATGTATCAACAGAATCATTTTCTTTTT------TATACTAATGATTTTAAGCCAAATAAATTTTT------------GGGGTACAATACAAATCTGTATTCTCAAATGATATTTGAAGGATTTGCGGTCGTTGTAGAAATTCCATTTTATCTACGATTACTATCTTTTCTAGAAGGGAAAGAAAGAGTCAAATCTCATAATTTACGATCACTTCATTCAATATTTCCGTTTTTAGAGGACAAATTTTCCCATTTAAATTATATCTTAGATATACTAATACCCCATCCCGTCCATCTGGAAATCTTGGTTCAAACTCTTCGCTACTGGGTAAAAGATCCCTCTTCTTTGCATTTATTACGATTTTTTCTCCACGAGTATTCTAATTGGAATAGTCTTATTACTCCAAAGAAATATAGTTCTTCTTTTT------CAAAAAGAAATCAAAAATTCTTCTTGTTCCTATACAATTTTCATGTATGTGAATACGAATCTATCTTCGTTTTTCTTCGGAATCAATCTTCTCATTTATGCTCAATATCTTTTGAAACCTTTCTAGAACGAATCTTGTTCTATAAAAAAATAGAACTAGAAATCTTTGTTAAGGATTTTAAGGCCATTATATGGGTCTTCAAAGACCCTTTCNNNNNNNNNNNNNNNNNNNNNNNNNNNNNNNNNNNNNNNNNNNNNNNNNCGTCTCTTTTGATGAATAAATGGAAATATTACCTTGTAAATTTCTGGGAATGTTATTTTTACATATGGGTTCAACCAAGAAGGATCCATATAAACCAATTATCCAATAATTCCCTTGACTTTCTGGGCTATCTTTCAAGTATACGATTAAAACCTTCAATGGTACGGAGTCAAATGATAGAAAATTCATTTCTAATAGAGAATGCTAGTAAGAAGTTCGATACTCTAGTGCCAATTACTCCAATGATTGAATCATTGTCTAAAGCGAAATTTTGTAACGTGTTAGGACATCCCATGAGTAAGCCAGTCTGGGGCAGTTTATCAGATTCTGATATTATTGAACGATTCGGGCATATATATAGAAATCTTTCTCATTATTATAGCGGATCATTGAAAAAAATTAGTTTGTATCGAATAAAGTATATACTTCGACTTTCTTGTGCTAGAACTTTGGCACGTAAACACAAAAGTACGGTACGTTCTTTTTTGAAAAGATTAGGAGTGGGATTATTAGAAGAATTTTTTACGGAGGAAGAGCAGGTTTTTTATTTGACCTTCCCAAAAGCTTCTTCGACTTCAAGGAAGTTATATCAAAGGCGGATTTGGTATTTGGATATTTTTTGTATTAATGATACGGCAAATCATGAATGA----------------------------------------------------------------------TTTGTTATGAGACCTTGTAAACGGAAATTATCTTTAAATAATC-TCAATGATGAAGAAATAAG--AAAAAAATGCATTTATTCTATTCTGAAATGTTCATG-----------------TAG--------TATGTAG-TAAGGCT----TAAATCAACTGAGGATTCAATCCTTTTGAAAGCAAAGTCTTGTCTAGAGNNNNNNN--TTGCCCATAGTAT---------------------------------------------------------------------------------------------------------------------GAACTATTAACTATAGAACTAATAA---------------CCAACTCAT-CACTTCGCATTATCTGGATCCAAAAAACCAGTCAAGAGAGGATATATTGATCCTAT--------CATTGTAGCAACGGAAATTTGTTTTGCATAAAC-AAAAGAAAAACTAATTGGATTCTAAGTTGTCAAG------CAAAATATAG-AAAAAAGATGTGGATAGA-GGGGGGAGAGAAAGAGAGAAAAAGAATATCAATGATATAGAATTCCAATATGTAAGGTCTATGAGTCATCTCATAAAAGGCAATGTAAATAAAGCATCAAGACTTATTCATCTATAATGAAATGCATTTGTCCATACACTAGAATCGAACAAAAAAATCAAGAGACTCGAGCCAATAAAGACTAAGAAGATTGACTCAAGAACAAATTTCATTAAGAGCTCCATTGTCGAATGCAGACCTAACCATTAAATAAGAAGTGATGGGAACGATGGAATCCGTGAATGCAGAAATTCTATTGAAAACAAATCCTAATGATTCATTGGTTGGGATGGCGGAAGTAAGCGAGAATAAATTCATCTATTCTGAGAAGTCATGAGCTAACCCTACAACTGAAATAGATATAGAGCAAATATTCGCCCGCGAAAACTTTATTCCCTTGGATTACTAAAT------TTTAGACAATCCTATACGAGAAAAGGAAAAAGGGGGTTATGTGGTAAAAAATTTTATTATCTATAATTTATTATCTATAAATAGATATACAT----------------C--------TAAATATATAGTGAATATATTTATAAATCCAAAATATACAAACAAGTTATACAAAGATTCGATGAAATCTAAAAGAATCCAGCGATTTAATCTATTGATTGAATCGAATATTCATTAAACATGTATATCTTAATTCAAATGAAAGATTTTTCATCCTTTTTTATTCGCGAGGAGCTGGATGAGAAGAAACTCTCACGTCCGGTTCTGTAGTAGAGATGG-AATTAAGAAATAACCTACTAAGTGATAACTTTCAAATTCAGAGAAACCCCGG-AAAAAAAAATGGGCAATCCTGAGCCAAATCC------TTTTTTTTTGGCAAACAAACAAAGATTCCGAAAGAAAAAAGGATAGGTGCAGAGACTCAATGGAAGCTGTTCTAACAAATGGAGTTGAC-----TGCGTTGGTAGAAAGAATAGGAATTTTTTCATCGAAACTTTCTAAAAGATGAAAGATAACTCTATATACATACGCATAGGTAATG-------ATTAATAACGACCAAAATCTGTATTCCTATTTTTTTATATGAAAAATAGACAAATTTTTGTGAATTGATTTCACATTGAATAAAGATTTGCATATTTATTGATCAAATCATTTACTCCATCATCTGCTAGTTCTTTTGAAGAACTGATGAATCGCACGAGAATAAAGATAGAGTCCTATTCTACATGTCAATACCGACAAGAATGAAATTTCTTGTAAAAGGAAAATCCGTCGACTTTAGAAATCGTGAGGGTTCAAGTCCCTCTATCCCCAAAAGCCTGTTTGACTCGTTAACTATTTATCCGATCC--------TTTTTTAGTTAGCCG--------------------------------------------------------TTCCAAATTCGTTATCTTTCTCATTCACTCGACTCTTTCAC---AAAACAAACGTATCGGGGCAG-----AAATACTTTACTCATATCACAAACAAGTCTTAGGACATGTGATAGACGTACAAATGAACATCTTTGAGCAAGGAATCTCCATTTGAATGATTCATGATCTATATCATTATTGGGGCTGAAACTCAAAAAGTTTTC-------TTTTTTTTATCCAAGAAATTACAAGGAGAGGGTAAGACTTTGTAATACCCTTTCATTCTTTTAATTGACATAGACCCAAATCATCTA--------------GTAAAATTGAGAATGCTGCATCAGGATCG-AAAACCTGCCAAGCAG-AAAACCCGCGAACTTGT-A---TAT-ACTCTCGGGGAGGATGTGCGGGTCGTGG-CCCAGTTGCCTCGCCTTCCATT---TC-CCCCTTGCGAGCA---GATGCGCACGGGG--CCTTCC---GGGCA--ACGTGCTTCGTCTGCTCGTCAAAC-AACGAA-CCCCGGCGCAAAACGCGCCAAGGAAAATTTGAAC-AAAGAGCGCACGT-CC-CTGCCCGTTTTTCGGGTGGTGTTGGCGTACGCAATCTTTCATAT---AACTGAACGACTCTCGGCAACGGATATCTCGGCTCTTGCATCGATGAAGAACGTAGCGAAATGCGATACTTGGTGTGAATTGCAGAATCCCGTGAACCATCGAGTCTTTGAACGCAAGTTGCGCCTGAAGCCATTAGGTTGAAGGCACGTCTGCCTGGGCGTCACGCATTGCGTCACCCACTCCCCCGTGCC----TAAGCGGGCATGTCGGTGCGTGGGYGGATATTGG-CCCCCCGTTCACATCCGTGC--TCGGTCGGCCT-AAAAAAT-GGGTCCCCAATGACGGACATCACGACAAGTGGTGGTTGCCAAACCGTCGCGTCATGTCGTGCATG-CCATCGTCTGTTGCGGGTTGGCCC-ATCGACCCTGAAGTGCCACGGCACCTCAA
Gaultheria_appressa                                       TGACTTCATATAT-CCACTTATTTTTCAGGAGTATATTTATGCCCTTGCTCATGATCGTGGTTTAAATAAATCTATTTTTTTAGAAAATACAGATTATGACAATAAATCTAGCTTACTAATTGTGAAACGTTTAATCACTCATTTAATTACTCAAATGTATCAACAGAATCATTTTCTTTTT------TATACTAATGATTTTAAGCCAAATAAATTTTT------------GGGGTACAATACAAATTTGTATTCTCAAATGATATTTGAAGGATTTGCGGTCGTTGTAGAAATTCCATTTTATCTACGATTACTATCTTTTCTAGAAGGGAAAGAAAGAGTCAAATCTCATAATTTACGATCACTTCATTCAATATTTCCGTTTTTAGAGGACAAATTTTCCCATTTAAATTATATCTTAGATATACTAATACCCCATCCCGTCCATCTGGAAATCTTGGTTCAAACTCTTCGCTACTGGGTAAAAGATCCCTCTTCTTTGCATTTATTACGATTTTTTCTCCACGAGTATTCTAATTGGAATAGTCTTATTACTCCAAAGAAATATAGTTCTTCTTTTT------CAAAAAGAAATCCAAAATTATTCTTGTTCCTATACAATTTTCATGTATGTGAATACGAATCTATCTTCGTTTTTCTTCGGAATCAATCTTCTCATTTATGCTCAATATCTTTTGAAACCTTTCTAGAACGAATCTTGTTCTATAAAAAAATAGAACTAGAAATCTCTGTTAAGGATTTTAAGGCCATTCTATGGGTCTTCAAAGACCCTTTCCTGCATTATGTTAGATATCGCGGAAAATCCATTTTGGCTTCAAAAGGTTCGTCTCTTTTGATGAATAAATGGAAATATTACCTTGTAAATTTATGGGAATGTTATTTTTACATATGGGTTCAACCAAGAAGGATCCATATAAACCAATTATCCAATAATTCCCTTGACTTTCTGGGCTATCTTTCAAGTATACGATTAAAACCTTCAATGGTACGGAGTCAAATGATAGAAAATTCATTTCTAATAGAGAATGCTAGTAAGAAGTTCGATACTCTAGTGCCAATTACTCCAATGATTGAATCATTGTCTAAAGCGAAATTTTGTAACGTGTTAGGACATCCCATGAGTAAGCCAGTCTGGGGCAGTTTATCAGATTCTGATATTATTGAACGATTCGGGCGTATATATAGAAATCTTTCTCATTATTATAGCGGATCATTGAAAAAAATTAGTTTGTATCGAATAAAGTATATACTTCGACTTTCTTGTGCTAGAACTTTGGCACGTAAACACAAAAGTACGGTACGTTCTTTTTTGAAAAGATTAGGAGTGGGATTATTAGAAGAATTTTTTACGGAGGAAGAGCAGGTTTTTTATTTGACCTTCCCAAAAGCTTCTTCGACTTCAAGGAAGTTATATCAAAGGCGGATTTGGTATTTGGATATTTTTTGTATTAATGATACGGCAAATCATGAATGA----------------------------------------------------------------------TTTGTTATGAAACCTTGTAAACGGAAATTATCTTTAAATAATC-TCAATGATGAAGAAATAAG--AAAAAAATTCATTTATTCTATTCTGAAATGTTCATG-----------------TAG--------TATGTAA-TAAGGCT----TAAATCAACTGAGGATTCAATCCTTTTGAAAGCAAAGTCTTGTCTAGAGAAAAAAC--TTGCCCATAGTAT------------------------------GA-----ACTATTAACTAT--------------------A-----------------------------------------------GAACTATTAACTATAGAACTAATAA---------------CCAACTCAT-CACTTCGCATTATCTGGATCCAAAAAACCAGTCAAGAGAGGATATATTGATCCTAT--------CATTGTAGCAACGGAAATTTGTTTTGCATAAAC-AAAAGAAAAACTAATTGGATTCTAAGTTGTCAAG------CAAAATATAG-AAAAAAGATGTGGATAGA-GGGGGGAGAGAAAGAGAGAAAAAGAATATCAATGATATAGAATTCCAATATGTAAGGTCTATGAGTCATCTCATAAAAGGCAATGTAAATAAAGCATCAAGACTTTTTCATCTATAATGAAATGCATTTGTCCATACACTAGAATCGAACAAAAAAATCAAGAGACTCGAGCCAATAAAGACTAAGAAGATTGACTCAAGAACAAATTTCATTAAGAGCTCCATTGTCGAATGCAGACCTAACCATTAAATAAGAAGTGATGGGAACGATGGAATCCGTGAATGCAGAAATTTTATTGAAAACAAATCCTAATGATTCATTGGTTGGGATGGCGGAAGTAAGCGAGAATAAATTCATCTATTCTGAGAAGTCATGAGCTAACCCTACAACTGAAATAGATATAGAGCAAATATTCGCCCGCGAAAACTTTATTACCTTGGATTACTAAAT------TTTAGACAATCCTATACGAGAAAAGGAAAAAGGGGGTTATGTTGTAAAAAATTTTATTATCTATAATTTATTATCTATAAATAGATATACAT----------------C--------TAAATATATAGTGAATATATTTATAAATCCAAAATATACAAACAAGTTATACAAAGATTCGATGAAATCTAAAAGAATCCAGCGATTTAATCTATTGATTGAATCGAATATTCATTAAACATGTATATCTTAATTCAAATGAAAGATTTTTCATCCTTTTTTATTCGCGAGGAGCTGGATGAGAAGAAACTCTCACGTCCGGTTCTGTAGTAGAGATGG-AATTCAGAAATAACCTACTAAGTGATAACTTTCAAATTCAGAGAAACCCCGG-AAAAAAAAATGGGCAATCCTGAGCCAAATCC------TTTTTTTTTGGCAAACAAACAAAGATTCCGAAAGAAAAAAGGATAGGTGCAGAGACTCAATGGAAGCTGTTCTAACAAATGGAGTTGAC-----TGCGTTGGTAGAAAGAATAGGAATTTTTTCATCGAAACTTTCTAAAAGATGAAAGATAACTCTATATACATACGCATAGGTAATG-------ATTAATAACGACCAAAATCTGTATTCCTATTTTTTTATATGAAAAATAGACAAATTTTTGTGAATTGATTTCACATTGAATAAAGATTTGCATATTTATTGATCAAATCATTTACTCCATCGTCTGCTAGTTCTTTTGAAGAACTGATGAATCGCACGAGAATAAAGATAGAGTCCTATTCTACATGTCAATACCGACAAGAATGAAATTTCTTGTAAAAGGAAAATCCGTCGACTTTAGAAATCGTGAGGGTTCAAGTCCCTCTATCCCCAAAAGCCTGTTTGACTCGTTAACTATTTATCCGATCC--------TTTTTTAGTTAGCCG--------------------------------------------------------TTCCAAATTCGTTATCTTTCTCATTCACTCGACTCTTTCAC---AAAACAAACGGATCGGGGCAG-----AAATACTTTACTCATATCACAAACAAGTCTTAGGACATGTGATAGACGTACAAATGAACATCTTTGAGCAAGGAATCTCCATTTGAATGATTCATGATCTATATCATTATTGGGGCTGAAACTCAAAAAGTTTTC-------TTTTTTTTATCCAAGAAATTACAAGGCGAGGGTAAGACTTTGTAATACCCTTTCGTTCTTTTAATTGACATAGACCCAAATCATCTA--------------TTAAAATTGAGAATGCTGCATCAGGATCGAAAAACCTGCCAAGCAG-AAAACCCGCGAACTTGT-A---TAT-ACTCTTGGGGAGGATGTGCGGGTCGTGG-CCCAGTTGCCTCGCCTTCCATT---TT-CCCCTTGCGAGCA---GATGCGCACGGGG-CCCTTCC---GGGCA--ACGTGCTTCGTCTGCTCGTCAAAC-AACGAA-CCCCGGCGCAAAACGCGCCAAGGAAAATTTGAAC-AAAGAGCGCACGT-CC-CTGCCCGTTTTTCGGGTGGTGTTGGCGTACGCAATCTTTCATAT---AACTGAACGACTCTCGGCAACGGATATCTCGGCTCTTGCATCGATGAAGAACGTAGCGAAATGCGATACTTGGTGTGAATTGCAGAATCCCGTGAACCATCGAGTCTTTGAACGCAAGTTGCGCCTGAAGCCATTAGGTTGAAGGCACGTCTGCCTGGGCGTCACGCATTGCGTCACCCACTCCCCAGTGCC----TAAGCGGGCATGTCGGTGCGTGGGCGGATATTGG-CCCCCCGTTCACATCCGTGC--TCGGTCGGCCT-AAAAAAC-GGGTCCCCAATGACGGACATCACGACAAGTGGTGGTTGCCAAACCGTCGCGTCATGTCGTGCATG-CCATCGTCTGTTGCGGGTTGGCCC-ATCGACCCTGAAGTGCCACGGCACCTCAA
Gaultheria_beccarii                                       TGACTTCATATAT-CCACTTATTTTTCAGGAGTATATTTATGCCCTTGCTCATGATCGTGGTTTAAATAAATCTATTTTTTTTGAAAATGCAGATTATGACAATAAATCTAGCTTACTAATTCTGAAACGTTTAATCACTCATTTAATTACTCAAATGTATCAACAGAATCATTTTCTTTTT------TATACTAATGATTTTAATCCAAAAAAATTTTT------------TGGGTACAATACAAATTTGTATTCTCAAATGATATTGGAAGGATTTGCGGTCGTTGTAGAAATTCCATTTTATCTACGATTACTATCTTTTCTAGAAGGGAAAGAAAGAGTAAAATCTCATAATTTACGATCACTTCATTCAATATTTCCGTTTTTAGAGGATAAATTTTCCCATTTAAATTATATCTTAGATATACTAATACCCCATCCCGTCCATCTGGAAATCTTGGTTCAAACTCTTCGCTACTGGGTAAAAGATCCCTCTTCTTTGCATTTATTACGATTTTTTCTCCACAAGTATTCTAATTGGAATAGTCTTATTACTCCAAAGAAATATAGTTCTTCTTTTT------CAAAAAGAAATAAAAAATTCTTCTTGTTCCTATATAATTTTCATGTATGTGAATACGAATCTATCTTCGTTTTTCTTCGGAATCAATCTTCTCATTTATGCTCAATATCTTTTGAAACCTTTCTGGAACGAATCTTGTTCTATAAAAAAATAGAACTAGAAATCTTTGTTAAGGATTTTAAGGCCATTCTATGGGTCTTCAAAGAGCCTTTCCTGCATTATGTTAGATATCGCGGAAAATCCATTTTGGCTTTAAAAGGTTCGTCTCTTTTGATGGATAAATGGAAATATTACCTTGTAAATTTCTGGGAATCTTATTTTTACATATGGGCTCAACCAAGAAGGATCCATATAAACCAATTATCCAATAATTCACTTGACTTTTTGGGCTATCTTTCAAGTATACGATTAAAACCTTCAATGGTACGGAGTCAAATGATAGAAAATTCATTTCTAATAGAGAATGTTAGTAAGAAGTTCGATACTCTAGTGCCAATTACTCCAATAATTGAATCATTGTCTAAAGCGAAATTTTGTAACGTGTTAGGACATCCCATGAGTAAGTCAGTCTGGGGCAGTTTATCAGATTCTGATATTATTGAACGATTCGGGCGTATATATAGAAATCTTTCTCATTATTATAGCGGATCATTGAAAAAAATTACTTTGTATCGAATAAAGTATATACTTCGACTTTCTTGTGCTAGAACTTTGGCACGTAAACACAAAAGTACGGTACGTTCTTTTTTGAAAAGATTAGGAGTGGGATTATTAGAAGAATTTTTTACGGAGGAAGAACAGGTTTTTTATTTGACCTTCCCAAAAGCTTCTTCGACTTCAAGGAAGTTATATCAAAGGCGCATTTGGTATTTGGATATTTATTGTATTAATAATACGGCAAATCATTCATGA----------------------------------------------------------------------TTTGTTATGAGACCTTGTAAACGGAAATTATCTTTAAATAATA-TCAATGATGAAGAAATAAG--AAAAAAATGTATTTATTCTATTCTGAAATGTTCATG--------------------------------TAG-TAAGGCT----TAAATCAACTGAGGATTCAATCCTTTTGAAAGCAAAGTCTTGTCTAGAGAAAAAAC--TTGCCCATAGTATGAACTATTAACTATAGAACTATTAACTATAGA-----ACTATTAACTAT--------------------A-----------------------------------------------GAACTATTAACTATAGAACTATTAACTATAGAACTAATAACCAACTCAT-CACTTCGCATTATCTGGATCTAAAAAACCAGTCAAGATAGGATATATTGATCCTAT--------CATTGTAGCAACGGAAATTTGTTTTGCATAAAC-AAAAGAAAAACGAATTGAATTCTAAGTTGTGAAG------CAAAATATAG-AAAAAAGATGTGGATAGA-GGGGGGAGAGAAAGAGAGAAAAAAAATATCAATGATATAGAATTCCAATATGTAAGGTCTATGAGTCATCTCATAAAAGGCAATGTAAATAAAGCATCAAGACTTATTAATCTATAATGAAATGCATTTGTCCATACACTAGAATCGAACAAAAAAATCAAGAGACTCGAGCCAATAAAGACTAAGAAGATTGACTCAAGAACAAATTTCATTAAGAGCTCCATTGTCGAATGCAGACCTAACCATTAAACAAGAAGTGATGGGAACGATGGAATCCGTGAATGCAGAAATTCTATTGAAAACAAATCCTAATGATTCATTGGTTGGGATGGCGGAAGTAAGCGAGAATAAATTCATCTATTCTGAGAAGTCATGAGCTAACCCTACAACTGAAATAGATATAGAGCAAATATTCGCCCGCGAAAACTTTATTCCCTTGGATTACTAAAT------TTTAGACAATCCTATACGAGAAAAGGAAAAAGGGGGTTATGTTGTAAAAA--------------AATTTTTTATCTATAAATAGATATACAT----------------T--------TAAATATATAGTGAATATATTTAGAAATCCAAAATATCCAAACAAGTTATATAAAGATTCGATGAAATCTAAAAGAATCCAGCGATTTAATCTATTGATTGAATCGAATATTCATTAAACATATATATCTTAATTCAAATGAAAGATTTTTCATCCTTTTTTATTCGCGAGGAGCTGGATGAGAAGAAACTCTCACGTCCGGTTCTGTAGTAGAGATGG-AATTCAGAAATAACCTACTAAGTGATAACTTTCAAATTCAGAGAAACCCCGG-AAAAAAAAATGGGCAATCCTGAGCCAAATCC------TTTTTTTTTGGCAAACAAAGAAAGATTCCG-------AAAGGATAGGTGCAGAGACTCAATGGAAGCTGTTCTAACAAATGGAGTTGAC-----TGCGTTGGTAGAAAGAATAGGAATTCTTTCATCGAAACTTTCTAAAAGATGAAAGATAACTCTATATACATACGCATAGGTAATG-------ATTAATAACGACCAAAATCTGTATTCCTATTTTTTTATATGAAAAATAGACAAATTTTTGTGAATTGATTTCACATTGAATAAAGATTTGCATATTTATTGATCAAATCATTTACTTCATCATCTGCTAGTTCTTTTGAAGAACTGATGAATCGCACGAGAATAAAGATAGAGTCCTATTCTACATGTCAATACCGACAAGAATGAAATTTCTTGTAAGAGGAAAATCCGTCGACTTTAGAAATCGTGAGGGTTCAAGTCCCTCTATCCCCAAAAGCCTGTTTGACTCGTTAACTATTTATCTGATCC--------TTTTTTAGTTATCCG--------------------------------------------------------TTCCAAATTCATTATCTTTCTCATTCACTCGACTCTTTCAC---AAAAAAAACGGATCGGGGTAG-----AAATACTTTACTCATATCACAAACAAGTCTTAGGACATGTGATAGACGTACAAATAAACATCTTTAAGCAAGGAATCTTTATTTGAATGATTCATGATCTATATCATTATTGGGGCTGAAACTCAAAAAGTTTTC-------TTTTTTTTATCCAAGAAATTAGAAGGCGAGGGTAAGACTTTGTAATACCCTTTCATTCTTTTAATTGACATAGACCCAAATCATCTA--------------GTAAAATTGAAAATGCTGCATCAGGATCG-AAAACTTGCCAAGCAG-AAAACCCGCGAACATGT-ATA-TAT-ACTCTTGGGGAGGATGTGCGGGTCGTGG-CCTAGCAGCTTCGCCTTCCATT---TT-CCCCTTGCGAGCA---GATGCGCAC-GGG--ACTTCC---GAGCA--ACGTGTTTCGTCTGCTCGTCAAAC-AATGAA-CCCCAGCGCAAAACGCGCCAAGG-AAAATTGAAC-AAAGAGCGCACGT-CC-CTGCCCATTTTTCGGGTGGTGTTGGTGTACGCAATCTTTCATAT---TACTGAACGACTCTCGGCAACGGATATCTCGGCTCTTGCATCGATGAAGAACGTAGCGAAATGCGATACTTGGTGTGAATTGCAGAATCCCGTGAACCATCGAGTCTTTGAACGCAAGTTGCGCCTGAAGCCATTAGGTTGAAGGCACGTCTGCCTGGGCGTCACGCATTGCGTCACCCACTCCCCCGTGCC----TAAGAGGGCATGTCGGTGCGTGGGCGGATGTTGG-CCCCCCGTTCACATCCGTGC--TCGGTCGGCCCAAAAAAAT-AGGTCCCCAATGACGGACATCACGCCAAGTGGTGGTTGCTGAATTGTCGCGTCATGTCGTGCATGCCCATCATTCGTTGCGGGTTGGCCC-ATTGACCCTGAAGTGCCACGGCACCTCAA
Gaultheria_buxifolia                                      NNNNNNNNNNNNN-NNNNNNNNNNNNNNNNNNNNNNNNNNNNNNNNNNNNNNNNNNNNTGGTTTAAATAAATCTATTTTTTTAGAAAATACAGATTATGACAATAAATCTAGCTTACTAATTGTGAAACGTTTAATCACTCATTTAATTACTCAAATGTATCAACAGAATCATTTTCTTTTT------TATACTAATGATTTTAAGCCAAATAAATTTTT------------GGGGTACAATACAAATTTGTATTCTCAAATGATATTTGAAGGATTTGCCGTCGTTGTAGAAATTCCATTTTATCTACGATTACTATCTTTTCTAGAAGGGAAAGAAAGAGTCAAATCTCATAATTTACGATCACTTCATTCAATATTTCCGTTTTTAGAAGACAAATTTTCCCATTTAAATTATATCTTAGATATACTAATACCCCATCCCGTCCATCTGGAAATCTTGGTTCAAACTCTTCGCTACTGGGTAAAAGATCCCTCTTCTTTGCATTTATTACGATTTTTTCTCCACGAGTATTCTAATTGGAATAGTCTTATTACTCCAAAGAAATATAGTTCTTCTTTTT------CAAAAAGAAATCAAAAATTCTTCTTGTTCCTATACAATTTTCATGTATGTGAATATGAATCTATCTTCGTTTTTCTTCGGAATCAATCTTCTCATTTATGCTCAATATCTTTTGAAACCTTTCTAGAACGAATCTTGTTCTATAAAAAAATAGAACTAGAAATCTTTGTTAAGGATTTTAAGGCCATTATATGGGTCTTCAAAGACCCTTTCCTGCATTATGTTAGATATCGCGGAAAATCCATTTTGGCTTCAAAAGGTTCGTCTCTTTTGATGAATAAATGGAAATATTACCTTGTAAATTTCTGGGAATGTTATTTTTACATATGGGTTCAACCAAGAAGGATCCATATAAACCAATTATCCAATAATTCCCTTGACTTTCTGGGCTATCTTTCAAGTATACGATTAAAACCTTCAATGGTACGGAGTCAAATGATAGAAAATTCATTTCTAATAGAGAATGCTAGTAAGAAGTTCGATACTCTAGTGCCAATTACTCCAATGATTGAATCATTGTCTAAAGCGAAATTTTGTAACGTGTTAGGACATCCCATGAGTAAGCCAGTCTGGGGCAGTTTATCAGATTCTGATATTATTGAACGATTCGGGCGTATATATAGAAATCTTTCTCATTATTATAGCGGATCATTGAAAAAAATTAGTTTGTATCGAATAAAGTATATACTTCGACTTTCTTGTGCTAGAACTTTGGCACGTAAACACAAAAGTACGGTACGTTCTTTTTTGAAAAGATTAGGAGTGGGATTATTAGAAGAATTTTTTACGGAGGAAGAGCAGGTTTTTTATTTGACCTTCCAAAAAGCTTCTTCGACTTCAAGGAAGTTATATCAAAGGCGGATTTGGTATTTGGATATTTTTTGTATTAATAATACGGCAAATCATGAATGA----------------------------------------------------------------------TTTGTTATGAGACCTTGTAAACGGAAATTATCTTTAAATAATC-TCAATGATGAAGAAATAAG--AAAAAAATGCATTTATTCTATTCTGAAATGTTCATG-----------------TAG--------TATGTAG-TAAGGCT----TAAATCAACTGAGGATTCAATCCTTTTGAAAGCAAAGTCTTGTCTAGAGAAAAAAC--TTGCCCATAGTAT------------------------------GA-----ACTATTAACTAT--------------------A-----------------------------------------------GAACTATTAACTATAGAACTAATAA---------------CCAACTCAT-CACTTCGCATTATCTGGATCCAAAAAACCAGTCAAGAGAGGATATATTGATCCTAT--------CATTGTAGCAACGGAAATTTGTTTTGCATAAAC-AAAAGAAAAACTAATTGGATTCTAAGTTGTCAAGCAAAATCAAAATATAG-AAAAAAGATGTGGATAGA-GGGGGGAGAGAAAGAGAGAAAAAGAATATCAATGATATAGAATTCCAATATGTAAGGTCTATGAGTCATCTCATAAAAGGCAATGTAAATAAAGCATCAAGACTTATTCATCTATAATGAAATGCATTTGTCCATACACTAGAATCGAACAAAAAAATCAAGAGACTCGAACCAATAAAGACTAAGAAGATTGACTCAAGAACAAATTTCATTAAGAGCTCCATTGTCGAATGCAGACCTAACCATTAAATAAGAAGTGATGGGAACGATGGAATCCGTGAATGCAGAAATTCTATTGAAAACAAATCCTAATGATTCATTGGTTGGGATGGCGGAAGTAAGCGAGAATAAATTCATCTATTCTGAGAAGTCATGAGCTAACCCTATAACTGAAATAGATATAGAGCAAATATTCGCCCGCGAAAACTTTATTTCCTTGGATTACTAAAT------TTTAGACAATCCTATACGAGAAAAGGAAAAAGGGGGTTATGTTGTAAAAAATTTTATTATCTATAATTTATTATCTATAAATAGATATACAT----------------C--------TAAATATATAGTGAATATATTTATAAATCCAAAATATACAAACAAGTTATACAAAGATTCTATGAAATCTAAAAGAATCCAGCGATTTAATCTATTGATTGAATCGAATATTCATTAAACATGTATATCTTAATTCAAATGAAAGATTTTTCATCCTTTTTTATTCGCGAGGAGCTGGATGAGAAGAAACTCTCACGTCCGGTTCTGTAGTAGAGATGG-AATTCAGAAATAACCTACTAAGTGATAACTTTCAAATTCAGAGAAACCCCGG-AAAAAAAAATGGGCAATCCTGAGCCAAATCC------TTTTTTTTTGGCAAACAAACAAAGATTCCGAAAGAAAAAAGGATAGGTGCAGAGACTCAATGGAAGCTGTTCTAACAAATGGAGTTGAC-----TGCGTTGGTAGAAAGAATAGGAATTTTTTCATCGAAACTTTCTAAAAGATGAAAGATAACTCTATATACATACGCATAGGTAATG-------ATTAATAACGACCAAAATCTGTATTCCTATTTTTTTATATGAAAAATAGACAAATTTTTGTGAATTGATTTCACATTGAATAAAGATTTGCATATTTATTGATCAAATCATTTACTCCATCATCTGCTAGTTCTTTTGAAGAACTGATGAATCGCACGAGAATAAAGATAGAGTCCTATTCTACATGTCAATACCGACAAGAATGAAATTTCTTGTAAAAGGAAAATCCGTCGACTTTAGAAATCGTGAGGGTTCAAGTCCCTCTATCCCCAAAAGCCTGTTTGACTCGTTAACTATTTATCCGATCC--------TTTTTTAGTTAGCCG--------------------------------------------------------TTCCAAATTCGTTATCTTTCTCATTCACTCGACTCTTTCAC---AAAACAAACGTATCGGGGCAG-----AAATACTTTACTCATATCACAAACAAGTCTTAGGACATGTGATAAACGTACAAATGAACATCTTTGAGCAAGGAATCTCCATTTGAATGATTCATGATCTATATCATTATTGGGGCTGAAACTCAAAAAGTTTTC------TTTTTTTTTATCCAAGAAATTACAAGGCGAGGGTAAGACTTTGTAATACCCTTTCGTTCTTTTAATTGACATAGACCCAAATCATCTA--------------GTAAAATTGAGAATGCTGCATCAGGATCG-AAAACCTGCCAAGCAG-AAAACCCGCGAACTTGT-A---TAT-ACTCTCGGGGAGGATGTGCGGGTCGTGG-CCCAGTTGCCTCGCCTTCCGTT---TT-CCCCTTGCGAGCA---GATGCGCACG------------------A--ACGTGCTTCGTCTGCTCGTCAAAC-AACGAA-CCCCGGCGCAAAACGCGCCAAGGAAAATTTGAAC-AAAGAGCGCACGT-CC-CTGCCTGTTTTTCGGGTGGTGTTGGCGTACGCAATCTTTCATAT---AACTGAACGACTCTCGGCAACGGATATCTCGGCTCTTGCATCGATGAAGAACGTAGCGAAATGCGATACTTGGTGTGAATTGCAGAATCCCGTGAACCATCGAGTCTTTGAACGCAAGTTGCGCCTGAAGCCATTAGGTTGAAGGCACGTCTGCCTGGGCGTCACGCATTGCGTCACCCACTCCCCCGTGCC----TAAGCAGGCATGTCGGTGCGTGGGCGGATATTGG-CCCCCCGTTCACATCCGTGC--TCGGTCGGCCT-AAAAAAT-GGGTCCCCAATGACGGACAACACGACAAGTGGTGGTTGCCAAACCGTCGCGTCATGTCGTGCATG-CCATCGTCTGTTGCGGGTTGGCCC-ATCGACCCTGAAGTGCCACGGCACCTCAA
Gaultheria_caespitosa                                     NNNNNNNNNNNNN-NNNNNNNNNNNNNNNNNNNNNNNNNNNNNNNNNNNNNNNNNNNNTGGTTTAAATAAATCTATTTTTTTAGAAAATACAGATTATGACAATAAATATAGCTTACTAATTGTGAAACGTTTAATCACTCATTTAATTACTCAAATGTATCAACAGAATCATTTTCTTTTT------TATACTAATGATTTTAAGCCAAATAAATTTTT------------GGGGTACAATACAAATTTGTATTCTCAAATGATATTTGAAGGATTTGCGGTCGTTGTAGAAATTCCATTTTATCTACGATTACTATCTTTTCTAGAACGGAAAGAAAGAGTCAAATCTCATAATTTACGATCACTTCATTCAATATTTCCGTTTTTAGAGGACAAATTTTCCCATTTAAATTATATCTTAGATATACTAATACCCCATCCCGTCCATCTGGAAATCTTGGTTCAAACTCTTCGCTACTGGGTAAAAGATCCCTCTTCTTTGCATTTATTACGATTTTTTCTCCACGAGTATTCTAATTGGAATAGTCTTATTACTCCAAAGAAATATAGTTCTTCTTTTT------CAAAAAGAAATCAAAAATTCTTCTTGTTCCTATACAATTTTCATGTATGTGAATACGAATCTATCTTCGTTTTTCTTCGGAATCAATCTTCTCATTTATGCTCAATATCTTTTGAAACCTTTCTAGAACGAATCTTGTTCTATAAAAAAATAGAACTAGAAATCTTTGTTAAGGATTTTAAGGCCATTCTATGGGTCTTCAAAGACCCTTTNNNNNNNNNNNNNNNNNNNNNNNNAAAATCCATTTTGGCTTCAAAAGGTTCGTCTCTTTTGATGAATAAATGGAAATATTACCTTGTAAATTTCTGGGAATGTTATTTTTACATATGGGTTCAACCAAGAAGGATCCATATAAACCAATTATCCAATAATTCCCTTGACTTTCTGGGCTATCTTTCAAGTATACGATTAAAACCTTCAATGGTACGGAGTCAAATGATAGAAAATTCATTTCTAATAGAGAATGCTAGTAAGAAGTTCGATACTCTAGTGCCAATTACTCCAATGATTGAATCATTGTCTAAAGCGAAATTTTGTAACGTGTTAGGACATCCCATGAGTAAGCCAGTCTGGGGCAGTTTATCAGATTCTGATATTATTCAACGATTCGGGCGTATATATAGAAATCTTTCTCATTATTATAGCGGATCATTGAAAAAAATTAGTTTGTATCGAATAAAGTATATACTTCGACTTTCTTGTGCTAGAACTTTGGCACGTAAACACAAAAGTACGGTACGTTCTTTTTTGAAAAGATTAGGAGTGGGATTATTAGAAGAATTTTTTACGGAGGAAGAGCAGGTTTTTTATTTGACCTTCCCAAAAGCTTCTTCGACTTCAAGGAAATTATATCAAAGGCGGATTTGGTATTTGGATATTTTTTGTATTAATGATACGGCAAATCATGAATGA----------------------------------------------------------------------TTTGTTATGAGACCTTGTAAACGGAAATTATCTTTAAATAATC-TCAATGATGAAGAAATAAG--AAAAAAATGCATTTATTCTATTCTGAAATGTTCATG-----------------TAG--------TATGTAG-TAAGGCT----TAAATCAACTGAGGATTCAATCCTTTTGAAAGCAAAGTCTTGTCTAGAGAAAAAAC--TTGCCCATAGTAT------------------------------GA-----ACTATTAACTAT--------------------A-----------------------------------------------GAACTATTAACTATAGAACTAATAA---------------CCAACTCAT-CACTTCGCATTATCTGGATCTAAAAAACCAGTCAAGAGAGGATATATTGATCCTAT--------CATTGTAGCAACGGAAATTTGTTTTGCATAAAC-AAAAGAAAAACTAATTGGATTCTAAGTTGTCAAG------CAAAATATAG-AAAAAAGATGTGGATAGA-GGGGGGAGAGAAAGAGAGAAAAAGAATATCAATGATATAGAATTCCAATATGTAAGGTCTATGAGTCATCTCATAAAAGGCAATGTAAATAAAGCATCAAGACTTATTCATCTATAATGAAATGCATTTGTCCATACACTAGAATCGAACAAAAAAATCAAGAGACTCGAGCCAATAAAGACTAAGAAGATTGACTCAAGAACAAATTTCATTAAGAGCTCCATTGTCGAATGCAGACCTAACCATTAAATAAGAAGTGATGGGAACGATGGAATCCGTGAATGCAGAAATTCTATTGAAAACAAATCCTAATGATTCATTGGTTGGGATGGCGGAAGTAAGCGAGAATAAATTCATCTATTCTGAGAAGTCATGAGCTAACCCTACAACAGAAATAGATATAGAGCAAATATTCGCCCGCGAAAACTTTATTCCCTTGGATTACTAAAT------TTTAGACAATCCTATACGAGAAAAGGAAAAAGGGGGTTATGTTGTAAAAAATTTTATTATCTATAATTTTTTATCTATAAATAGATATACAT----------------C--------TAAATATATAGTGAATATATTTATAAATCCAAAATATACAAACAAGTTATACAAAGATTCGATGAAATCTAAAAGAATCCAGCGATTTAATCTATTGATTGAATCGAATATTCATTAAACATGTATATCTTAATTCAAATGAAAGATTTTTCATCCTTTTTTATTCGCGAGGAGCTGGATGAGAAGAAACTCTCACGTCCGGTTCTGTAGTAGAGATGG-AATTCAGAAATAACCTACTAAGTGATAACTTTCAAATTCAGAGAAACCCCGGAAAAAAAAAATGGGCAATCCTGAGCCAAATCC------TTTTTTTTTGGCAAACAAACAAAGATTCCGAAAGAAAAAAGGATAGGTGCAGAGACTCAATGGAAGCTGTTCTAACAAATGGAGTTGAC-----TGCGTTGGTATAAAGAATAGGAATTTTTTCATCGAAACTTTCTAAAAGATGAAAGATAACTCTATATACATACGCATAGGTAATG-------ATTAATAACGACCAAAATCAGTATTCCTATTTTTTTATATGAAAAATAGACAAATTTTTGTAAATGGATTTCACATTGAATAAAGATTTGCATATTTATTGATCAAATCATTTACTCCATCATCTGCTAGTTCTTTTGAAGAACTGATGAATCGCACGAGAATAAAGATAGAGTCCTATTCTACATGTCAATACCGACAAGAATGAAATTTCTTGTAAAAGGAAAATCCGTCGACTTTAGAAATCGTGAGGGTTCAAGTCCCTCTATCCCCAAAAGCCTGTTTGACTCGTTAACTATTTATCCGATCC--------TTTTTTAGTTAGCCG--------------------------------------------------------TTCCAAATTCGTTATCTTTCTCATTCACTCGACTCTTTCAC---AAAACAAACGGATCGGGGCAG-----AAATACTTTACTCATATCACAAACAAGTCTTAGGACATGTGATAGACGTACAAATGAACATCTTTGAGCAAGGAATCTCCATTTGAATGATTCATGATCTATATCATTATTGGGGCTGAAACTCAAAAAGTTTTC-------TTTTTTTTATCCAAGAAATTACAAGGCGAGGGTAAGACTTTGTAATACCCTTTCGTTCTTTTAATTGACATAGACCCAAATCATCTA--------------GTAAAATTGAGAATGCTGCATCAGGATCG-AAAACCTGCCAAGCAG-AAAACCCGCGAACTTGT-A---TAT-ACTCTCGGGGAGGATGTGCGGGTCGTGG-CCCAGTTGCCTCGCCTTCCATT---TT-CCCCTTGCGAGCA---GATGCGCACGGGG-CCCTTCC---GGGCA--ACGTGCTTCGTCTGCTCGTCAAAC-AACGAA-CCCCGGCGCAAAACGCGCCAAGGAAAATTTGAAC-AAAGAGCGCACGT-CC-CTGCCCGTTTTTCGGGTGGTGTTGGCGTACGCAATCTTTCATAT---AACTGAACGACTCTCGGCAACGGATATCTCGGCTCTTGCATCGATGAAGAACGTAGCGAAATGCGATACTTGGTGTGAATTGCAGAATCCCGTGAACCATCGAGTCTTTGAACGCAAGTTGCGCCTGAAGCCATTAGGTTGAAGGCACGTCTGCCTGGGCGTCACGCATTGCGTCACCCACTCCCCCGTGCC----TAAGCGGGCATGTCGGTGCGTGGGCGGATATTGG-CCCCCCGTTCACATCCGTGC--TCGGTCGGCCT-AAAAAAT-GGGTCCCCAATGACGGACATCACGACAAGTGGTGGTTGCCAAACCGTCGCGTCATGTCGTGCATG-CCATCGTCTGTTGCGGGTTGGCCC-ATCGACCCTGAAGTGCCACGGCACCTCAA
Gaultheria_cardiosepala                                   TGATTTCATATAT-CCACTTATTTTGCAGGAGTATATTTATGCCCTTGCTCATGATCGTGGTTTAAATAAATCTATTTTTTTTGAAAATGCAGATTATGACAATAAATCTAGCTTACTAATTGTGAAACGTTTAATCACTCATTTAATTACTCAAATGTATCAACAGAATCATTTTGTTTTT------TATACTAATGATTTTAAGCCAAATAAATTTTT------------GGGGTACAATACAAATTTGTATTCTCAAATGATATTTGAAGGATTTGCGGTCGTTGTAGAAATTCCATTTTATCTACGATTACTATCTTTTCTAGAAGGTAAAGAAAGAGTTAAATCTCATAATTTACGATCACTTCATTCAATATTTCCGTTTTTAGAGGACAAATTTTCCCATTTAAATTATATCTTAGATATACTAATACCCCATCCCGTCCATCTGGAAATCTTGGTTCAAACTCTTCGCTACTGGGTAAAAGATCCCTCTTCTTTGCATTTATTACGATTTTTTCTCCACGAGTATTCTAATTGGAATAGTCTTATTACTCCAAAGAAATATAGTTCTTCTTTTT------CAAAAAGAAATAAAAAATTCTTCTTGTTCCTATATAATTCTCATGTATGTGAATACGAATCTATCTTCGTTTTTCTTCGGAATCAATCTTCTCATTTATGCTCAATATCTTTTGAAACCTTTCTAGAACGAATCTTGTTCTATAAAAAAATAGAACTAGAAATCTTTGTTAAGGATTTTAAGGCCATTCTATGGGTTTTCAAAGACCCTTTACTGCATTATGTTAGATATCGCGGAAAATCCATTTTGGCTTCAAAAGGTTCGTCTCTTTTGATGAATAAATGGAAATATTACCTTGTAAATTTCTGGGAATGCTATTTTTACATATGGGTTCAACCAAGAAGGATCCATATAAACCAATTATCCAATAATTCCCTTGACTTTCTGGGCTATCTTTCAAGTATACGATTAAAACCTTCACTGGTACGGAGTCAAATGATAGAAAATTCATTTCTAATAGAGAATGCTAGTAAGAAGTTCGATACTCTAGTGCCAATTACTCCAATGATTGAATCATTGTTTAAAGCGAAATTTTGTAACGTGTTAGGACATCCCATGAGTAAGCCAGTCTGGGGCGGTTTATCAGATTCTGATATTATTGAACGATTCGGGCGTATATATAGAAATCTTTCTCATTATTATAGCGGATCATTGAAAAAAATTAGTTTGTATCGAATAAAGTATATACTTCGACTTTCTTGTGCTAGAACTTTGGCACGTAAACACAAAAGTACGGTACGTTCTTTTTTGAAAAGATTAGGAGTGGGATTATTAGAAGAATTTTTTACGGAGGAAGAGCAGGTTTTTTATTTAACCTTCCCAAAAGCTTCTTCGACTTCAAGGAAGTTATATCAAAGGCGAATTTGGTATTTGGATATTTTTTGTATTAATGATACAGCAAATCATGAATGA----------------------------------------------------------------------TTTGTTATGAGACCTTGTAAACGGAAATTATCTTTAAATAATC-TCAATGATGAAGAAATAAG-AAAAAAAATGCATTTATTCTATTCTGAAATGTTCATG-----------------TAGTATGTAGTTATGTAG-TAAGGCT----TAAATCAACTGAGGATTCAATCCTTTTGAAAGCAAAGTCTTGTCTAGAGAAAAAAC--TTGCCCATAGTAT---------------------------------------------------------------------------------------------------------------------GAACTATTAACTATAGAACTAATAA---------------CCAACTCAT-CACTTCGCATTATCTAGATCCAAAAAACCAGTCAAGAGAGGATATATTGATCCTAT--------CATTGTAGCAACGGAAATTTGTTTTGCATAAAC-AAAAGAAAAACTAATTGGATTCTAAGTTGTGAAG------CAAAATATAG-AAAAAAGATGTGGATAGA-GGGGGGAGAGAAAGAGAGAAAAAGAATATCAATGATATAGAATTCCAATATGTAAGGTCTATGAGTCATCTCATAAAAGGCAATGTAAATAAAGCATCAAGACTTATTCATCTATAATGAAATGCATTTGTCCATACACTAGAATCGAAC-AAAAAATCAAGAGACTCGAGCCAATAAAGACTAAGAAGATTGACTCAAGAACAAATTTCATTAAGAGCTCCATTGTCGAATGCAGACCTAACCATTAAACAAGAAGTGATGGGAACGATGGAATCCGTGAATGCAGAAATTCTATTTAAAACAAATCCTAATGATTCATTGGTTGGGATGGCGGAAGTAAGCGAGAATAAATTCATCTATTCTGAGAAGTCATGAGCTAACCCTACAACTGAAATAGATATAGAGCAAATATTCGCCCGCGAAAACTTTATTCCCTTGGATTACTAAAT------TTTAGACAATCCTATACGAGAAAAGGAAAAAGGGGGTTATGTTGTAAAAA--------------AATTTATTATCTATAAATAGATATACAT----------------ATAAATATCTAAATATATAGTGAATATATTTAGAAATCCAAAATATCGAAACAAGTTATACAAAGATTCGATGAAATCTAAAAGAATCCAGCGATTTAATCTATTGATTGAATCGAATATTCATTAAACATGTATATCTTAATTCAAATGAAAGATTTTTCATCCTTTTTTATTCGCGAGGAGCTGGATGAGAAGAAACTCTCACGTCCGGTTCTGTAGTAGAGATGG-AATTCAGAAATAACCTACTAAGTGATAACTTTCAAATTCAGAGAAACCCCGG-AAAAAAAAATGGGCAATCCTGAGCCAAATCC-------TTTTTTTTTGCAAACAAACAAAGATTCCGAAAGAAAAAAGGATAGGTGCAGAGACTCAATGGAAGCTGTTCTAACAAATGGAGTTGAC-----TGCGTTGGTAGAAAGAATAGGAATTCTTTCATCGAAACTTTCTAAAAGATGAAAGATAACTCTATATACATACGCATAGGTAATG-------ATTAATAACGACAAAAATCTGTATTCCTATTTTTTTATATGAAAAATAGACAAATTTTTGTGAATTGATTTAACATTGAATAAAGATTTGCATATTTATTGATCAAATCATTTACTCCATCATCTGCTAGTTCTTTTGAAGAACTGATGAATCGCACGAGAATAAAGATAGAGTCCTATTCTACATGTCAATACCGACAAGAATGAAATTTCTTGTAAGAGGAAAATCCGTCGACTTTAGAAATCGTGAGGGTTCAAGTCCCTCTATCCCCAAAAGCCTGTTTGACTCGTTAACTATTTATCCGATCC--------TTTTTTAGTTAGCCG--------------------------------------------------------TTCCAAATTCGTTATCTTTCTCATTCACTCGACTCTTTCAC---AAAACAAACGGATCGGGGCAG-----AAATACTTTACTCATATCACAAACAAGTCTTAGGACATGTGATAGACATACAAATGAACATCTTTGAGCAAGGAATCTCCATTTGAATGATTCATGATCTATATCATTATTGGGGCGGAAACTCAAAAAGTTTTC----TTTTTTTTTTTATCCAAGAAATTACAAGGCGAGGGTAAGACTTTGTAATACCTTTTCGTTCTTTTAATTGACATAGACCCAAATCATCTA--------------GTAAAATTGAGAATGCTGTATCAGGATCG-AAAACCTGCCAAGCAG-AAAACCCGCGAACTTGT-A---CAT-ACTCTCGGGGAGGATGTGCGGGTCGTGG-CCCAGTTGCCTCGCCTTCCATT---TT-CCCCTTGCGAGCAGATGATGCGCACGGGG-CCCTTCC---GGGCA--ACGTGYTTCGTCTGCTCGTCAAAC-AACGAA-CCCCGGCGCAAAACGCGCCAAGGAAAAATTGAAC-AAAGAGCGCACGTCCCTCTGCCCGTTTTTCGGGTGGTGTCGGCGTACGCAATCTTTCATGT---AACTGAACGACTCTCGGCAACGGATATCTCGGCTCTTGCATCGATGAAGAACGTAGCGAAATGCGATACTTGGTGTGAATTGCAGAATCCCGTGAACCATCGAGTCTTTGAACGCAAGTTGCGCCTGAAGCCATTAGGTTGAAGGCACGTCTGCCTGGGCGTCACGCATTGCGTCACCCACTCCTCCGTGCC----TAAGCGGGCATGCCGGTGCGTGGGCGGATATTGG-CCCCCCGTTCACATCCGTGC--TCGGTCGGCYT-AAAAATC-GGGTCCCCAATGACGGACATCACGACAAGTGGTGGTTGCCAAACCGTCGCGTCATGTCGTGCATG-CCATCGTTTGTTGTGGGTTGGCCC-ATCGACCCTGAAGTGCCACGGCACCTCAA
Gaultheria_chrysothrix                                    TGACTTCATATAT-CCACTTATTTTTCAGGAGTATATTTATGCCCTTGCTCATGATCGTGGTTTAAATAAATCTATTTTTTTTGAAAATGCAGATTATGACAATAAATCTAGCTTACTAATTCTGAAACGTTTAATCACTCATTTAATTACTCAAATGTATCAACAGAATCATTTTCTTTTT------TATACTAATGATTTTAATCCAAAAAAATTTTT------------GGGGTACAATACAAATTTGTATTCTCAAATGATATTGGAAGGATTTGCGGTCGTTGTAGAAATTCCATTTTATCTACGATTACTATCTTTTCTAGAAGGGAAAGAAAGAGTCAAATCTCATAATTTACGATCACTTCATTCAATATTTCCGTTTTTAGAGGACAAATTTTCCCATTTAAATTATATCTTAGATATACTAATACCCCATCCCGTCCATCTGGAAATCTTGGTTCAAACTCTTCGCTACTGGGTAAAAGATCCCTCTTCTTTGCATTTATTACGATTTTTTCTCCACAAGTATTCTAATTGGAATAGTCTTATTACTCCAAAGAAATATAGTTCTTCTTTTT------CAAAAAGAAATAAAAAATTCTTCTTGTTCCTATATAATTTTCATGTATGTGAATACGAATCTATCTTCGTTTTTCTTAGGAATCAATCTTCTCATTTATGCTCAATATCTTTTGAAACCTTTCTGGAACGAATCTTGTTCTATAAAAAAATAGAACTAGAAATCTTTGTTAAGGATTTTAAGGCCATTCTATGGGTCTTCAAAGAACCTTTCCTGCATTATGTTAGATATCGCGGAAAATCCATTTTGGCTTTAAAAGGTTCGTCTCTTTTGATGGATAAATGGAAATATTACCTTGTAAATTTCTGGGAATCTTATTTTTACATATGGGCTCAACCAAGAAGGATCCATATAAACCAATTATCCAATAATTCCTTTGACTTTTTGGGCTATCTTTCAAGTATACGATTAAAACCTTCAATGGTACGGAGTCAAATGATAGAAAATTCATTTCTAATAGAGAATCTTAGTAAGAAGTTCGATACTCTAGTGCCAATTACTCCAATGATTGAATCATTGTCTAAAGCGAAATTTTGTAACGTCTTAGGACATCCCATGAGTAAGTCAGTCTGGAGCGGTTTATCAGATTCTGATATTATTGAACGATTCGGGCGTATATATAGAAATCTTTCTCATTATTATAGCGGATCATTGAAAAAAATTACTTTGTATCGAATAAAGTATATACTTCGACTTTCTTGTGCTAGAACTTTGGCACGTAAACACAAGAGTACGGTACGTTCTTTTTTGAAAAGATTAGGAGTGGGATTATTAGAAGAATTTTTTACGGAGGAAGAGCAGGTTTTTTATTTGACCTTCCCAAAAGCTTCTTCGACTTCAAGGAAGTTATATCAAAGGCGGATTTGGTATTTGGATATTTTTTGTATTAATGATACGGCAAATCATGAATGA---------------------------------------------------------TTTGTTATGATACTTTGTTATGAGACCTTGTAAACGGAAATTATCTTTAAATAATC-TCAATGATGAAGAAATAAG--AAAAAAATTCATTTATTCTATTCTGAAATGTTCATG--------------------------------TAG-TAAGGCT----TAAATCAACTGAGGATTCAATCCTTTTGAAAGCAAAGTCTTGTCTAGAGAAAAAAC--TTGCCCATAGTAT---------------GAACTATTAACTATAGA-----ACTATTAACTAT--------------------A-----------------------------------------------GAACTATTAACTATAGAACTAATAA---------------CCAACTCAT-CACTTCGCATTATCTGGATCCAAAAAACCAGTCAAGAGAGGATATATTGATCCTAT--------CATTGTAGCAACGGAAATTTGTTTTGCATAAAC-AAAAGAAAAACTAATTGAATTCTAAGTTGTGAAG------CAAAATATAG-AAAAAAGATGTGGATAGA-GGGGGGAGAGAAAGAGAG-AAAAAAATATCAATGATATAGAATTCCAATATGTAAGGTCTATGAGTCATCTCATAAAAGGCAATGTAAATAAAGCATCAAGACTTATTAATCTATAATGAAATGCATTTGTCCATACACTAGAATCGAACAAAAAAATAAAGAGACTCGAGCCAATAAAGACTAAGAAGATTGACTCAAGAACAAATTTCATTAAGAGCTCCATTGTCGAATGCAGACCTAACCATTAAACAAGAAGTGATGGGAACGATGGAATCCGTGAATGCAGAAATTCTATTGAAAACAAATCCTAATGATTCATTGGTTGGGATGGCGGAAGTAAGCGAGAATAAATTCATCTATTCTGAGAAGTCATGAGCTAACCCTACAACTGAAATAGATATAGAGCAAATATTCGCCCGCGAAAACTTTATTCCCTTGGATTACTAAAT------TTTAGACAATCCTATACGAGAAAAGGAAAAAGGGGGTTATGTTGTAAAAA--------------AATTTATTATCTATAAATAGATATACAT----------------T--------TAAATATATAGTGAATATATTTCGAAATCCAAAATATCCAAACAAGTTATACAAAGATTCGATGAAATCTAAAAGAATCCAGCGATTTAATCTATTGATTGAATCGAATATTCATTAAACATATATATCTTAATTCAAATGAAAGATTTTTCATCCTTTTTTATTCGCGAGGAGCTGGATGAGAAGAAACTCTCACGTCCGGTTCTGTAGTAGAGATGG-AATTCAGAAATAACCTACTAAGTGATAACTTTCAAATTCAGAGAAACCCCGG-AAAAAAAAATGGGCAATCCTGAGCCAAATCC----TTTTTTTTTTTTGCAAACAAAGAAAGATTCCG-------AAAGGATAGGTGCAGAGACTCAATGGAAGCTGTTCTAACAAATGGAGTTGAC-----TGTGTTGGTAGAAAGAATAGGAATTCTTTCATCGAAACTTTCTAAAAGATGAAAGATAACTCTATATACATACGCATAGGTAATG-------ATTAATAACGACCAAAATCTGTATTCCTATTTTTTTATATGAAAAATAGACAAATTTTTGTGAATTGATTTCACATTGAATAAAGATTTGCATATTTATTGATCAAATCATTTACTTCATCATCTGCTAGTTCTTTTGAAGAACTGATGAATCGCACGAGAATAAAGATAGAGTCCTATTCTACATGTCAATACCGACAAGAATGAAATTTCTTGTAAGAGGAAAATCCGTCGACTTTAGAAATCGTGAGGGTTCAAGTCCCTCTATCCCCAAAAGCCTGTTTGACTCGTTAACTATTTATCTGATCC--------TTTTTTAGTTATCCG--------------------------------------------------------TTCCAAATTCATTATCTTTCTCATTCACTCGACTCTTTCAC--AAAAAAAAACGGATCGGGGCAG-----AAATACTTTACTCATATCACAAACAAGTCTTAGGACATGTGATAGATGTACAAATGAACATTTTTAAGCAAGGAATCTCTATTTGAATGATTCATGATCTATATCATTATTGGGGCTGAAACTCAAAAAGTTTTC----TTTTTTTTTTTATCCAAGAAATTACAAGGCGAGGGTAAGACTTTGTAATACCCTTTCATTCTTTTAATTGACATAGACCCAAATCATCTA--------------GTAAAATTGAGAATGCTGCATCAGGATCG-AAAACCTGCCAAGCAG-AAAACCCGCGAACATGT-A---TAT-ACTCTTGGKGAGGATGTGCGGGTGGTGG-CCTAGCAGCTTCGCCTTCCATT---TT-CCCCTTGCGAGCA---GATGCGCAC-GGG--ACTTTC---GGGCA--ATGTGTTTCGTCTGCTCGTCAAAC-AACGAA-CCCCGGCGCAAAACGCGCCAAGG-AAAATTGAAC-AAAGAGCGCACGT-CC-TTGCCCGTTTTTCGGGTGGTGCTGGCGTACGGAATCTTTCATAT---AACTGAACGACTCTCGGCAACGGATATCTCGGCTCTTGCATCGATGAAGAACGTAGCGAAATGCGATACTTGGTGTGAATTGCAGAATCCCGTGAACCATCGAGTCTTTGAACGCAAGTTGCGCCTGAAGCCATTAGGTTGAAGGCACGTCTGCCTGGGCGTCACGCATTGCATCACCCACTCCCCCGTGCC----TAAGCGGGCATGTCGGTGCGTGGGYGGATATTGG-CCCCCCGTTCACATCCGTGC--TCGGTCGGCCC-AAAAAAC-GGGTCCCCAATGACGGACATCACGCCAAGTGGTGGTTGCTGAACCGTCGCGTCATGTCGTGCATG-CCATCGTTCGTTGCGGGTTGGCCC-ATTGACCCTGAAGTGCCACGGCACCTCAA
Gaultheria_ciliolata                                      TGACTTCATATAT-CCACTTATTTTTCAGGAGTATATTTATGCCCTTGCTCATGATCGTGGTTTAAATAAATCTATTTTTTTTGAAAATGCAGATTATGACAATAAATCTAGCTTACTAATTCTGAAACGTTTAATCACTCATTTAATTACTCAAATGTATCAACAGAATCATTTTCTTTTT------TATACTAATGATTTTAATCCAAAAAAATTTTT------------GGGGTACAATACAAATTTGTATTCTCAAATAATATTGGAAGGATTTGCGGTCGTTGTAGAAATTCCATTTTATCTACGATTACTATCTTTTCTAGAAGGGAAAGAAAGAGTCAAATCTCATAATTTACGATCACTTCATTCAATATTTCCGTTTTTAGAGGACAAATTTTCCCATTTAAATTATATCTTAGATATACTAATACCCCATCCCGTCCATTTGGAAATCTTGGTTCAAACTCTTCGCTACTGGGTAAAAGATCCCTCTTCTTTGCATTTATTACGATTTTTTCTCCACAAGTATTCTAATTGGAATAGTCTTATTACTCCAAAGAAATATAGTTCTTCTATTT------CAAAAAGAAATAAAAAATTCTTCTTGTTCCTATATAATTTTCATGTATGTGAATACGAATCTATCTTCGTTTTTCTTCGGAATCAATCTTCTCATTTACGCTCAATATCTTTTGAAACCTTTCTGGAACGAATCTTGTTCTATAAAAAAATAGAACTAGAAATCTTTGTTAAGGATTTTAAGGCCATTCTATGGGTCTTCAAAGAACCTTTCCTGCATTATGTTAGATATCGCGGAAAATCCATTTTGGCTTTAAAAGGTTCGTCTCTTTTGATGGATAAATGGAAATATTACCTTGTAAATTTCTGGGAATCTTATTTTTACATATGGGCTCAACCAAGAAGGATCCATATAAACCAATTATCCAATAATTCCCTTGACTTTTTGGGCTATCTTTCAAGTATACGATTAAAACCTTCAATGGTACGGAGTCAAATGATAGAAAATTCATTTCTAATAGAGAATGTTAGTAAGAAGTTCGATACTCTAGTGCCAATTACTCCAATGATTGAATCATTGTCTAAAGCGAAATTTTGTAACGTCTTAGGACATCCCATGAGTAAGTCAGTCTGGGGCGGTTTATCAGATTCTGATATTATTGAACGATTCGGGCGTATATATAGAAATCTTTCTCATTATTATAGCGGATCATTGAAAAAAATTACTTTGTATCGAATAAAGTATATACTTCGACTTTCTTGTGCTAGAACTTTGGCACGTAAACACAAGAGTACGGTACGTTCTTTTTTGAAAAGATTAGGAGTGGGATTATTAGAAGAATTTTTTACGGAGGAAGAGCAGGTTTTTTATTTGACCTTCCCAAAAGCTTCTTCGACTTCAAGGAAGTTATATCAAAGGCGGATTTGGTATTTGGATATTTTTTGTATTAATGATACGGCAAATCATGAATGA---------------------------------------------------------TTTGTTATGAGACTTTGTTATGAGACCTTGTAAACGGAAATTATCTTTAAATAATC-TCAATGATGAAGAAATAAG--AAAAAAATTCATTTATTCTATTCTGAAATGTTCATG--------------------------------TAG-TAAGGCT----TAAATCAACTGAGGATTCAATCCTTTTGAAAGCAAAGTCTTGTCTAGAGAAAAAAC--TTGCCCATAGTAT---------------GAACTATTAACTATAGA-----ACTATTAACTAT--------------------A-----------------------------------------------GAACTATTAACTATAGAACTAATAA---------------CCAACTCAT-CACTTCGCATTATCTGGATCCAAAAAACCAGTCAAGAGAGGATATATTGATCCTAT--------CATTGTAGCAACGGAAATTTGTTTTGCATAAAC-AAAAGAAAAACTAATTGAATTCTAAGTTGTGAAG------CAAAATATAG-AAAAAAGATGTGGATAGA-GGGGAGAGAGAAAGAGAG-AAAAAAATATCAATGATATAGAATTCCAATATGTAAGGTCTATGAGTCATCTCATAAAAGGCAATGTAAATAAAGCATCAAGACTTATTAATCTATAATGAAATGCATTTGTCCATACACTAGAATCGAACAAAAAAATAAAGAGACTCGAGCCAATAAAGACTAAGAAGATTGACTCAAGAACAAATTTCATTAAGAGCTCCATTGTCGAATGCAGACCTAACCATTAAACAAGAAGTGATGGGAACGATGGAATCCGTGAATGCAGAAATTCTATTGAAAACAAATCCTAATGATTCATTGGTTGGGATGGCGGAAGTAAGCGAGAATAAATTCATCTATTCTGAGAAGTCATGAGCTAACCCTACAACTGAAATAGATATAGAGCAAATATTCGCCCGCGAAAACTTTATTCCCTTGGATTACTAAAT------TTTAGACAATCCTATACGAGAAAAGGAAAAAGGGGGTTATGTTGTAAAAA--------------AATTTATTATCTATAAATAGATATACAT----------------T--------TAAATATATAGTGAATATATTTAGAAATCCAAAATATCCAAACAAGTTATACAAAGATTCGATGAAATCTAAAAGAATCCAGCGATTTAATCTATTGATTGAATCGAATATTCATTAAACATATATATCTTAATTCAAATGAAAGATTTTTCATCCTTTTTTATTCGCGAGGAGCTGGATGAGAAGAAACTCTCACGTCCGGTTCTGTAGTAGAGATGG-AATTCAGAAATAACCTACTAAGTGATAACTTTCAAATTCAGAGAAACCCCGG-AAAAAAAAATGGGCAATCCTGAGCCAAATCC--TTTTTTTTTTTTTTGCAAACAAAGAAAGATTCCG-------AAAGGATAGGTGCAGAGACTCAATGGAAGCTGTTCTAACAAATGGAGTTGAC-----TGTGTTGGTAGAAAGAATAGGAATTCTTTCATCGAAACTTTCTAAAAGATGAAAAATAACTCTATATACATACGCATAGGTAATG-------ATTAATAACGACCAAAATCTGTATTCCTATTTTTTTATATGAAAAATAGACAAATTTTTGTGAATTGATTTCACATTGAATAAAGATTTGCATATTTATTGATCAAATCATTTACTTCATCATCTGCTAGTTCTTTTGAAGAACTGATGAATCGCACGAGAATAAAGATAGAGTCCTATTCTACATGTCAATACCGACAAGAATGAAATTTCTTGTAAGAGGAAAATCCGTCGACTTTTTAAATCGTGAGGGTTCAAGTCCCTCTATCCCCAAAAGCCTGTTTGACTCGTTAACTATTTATCTGATCC--------TTTTTTAGTTATCCG--------------------------------------------------------TTCCAGATTCATTATCTTTCTCATTCACTCAACTCTTTCAC--AAAAAAAAACGGATCGGGGCAG-----AAATACTTTACTCATATCACAAACAAGTCTTAGGACATGTGATAGACGTACAAATGAACATCTTTAAGCAAGGAATCTCTATTTGAATGATTCATGATCTATATCATTATTGGGGCTGAAACTCAAAAAGTTTTC----TTTTTTTTTTTATCCAAGAAATTACAAGGCGAGGGTAAGACTTTGTAATACCCTTTCATTCTTTTAATTGACATAGACCCAAATCATCTA--------------GTAAAATTGAGAATGCTGCATCAGGATCG-AAAACCTGCCAAGCAG-AAAACCCGCGAACATGT-A---TAT-ACTCTTGGGGAGGATGTGCGGGTGGTGG-CCTAGCAGCTTCGCCTTCCATT---TT-CCCATTGCGAGCA---GATGCGCAC-GGG--ACTTTC---GGGCA--ATGTGTTTCGTCTGCTCGTCAAAC-AACGAA-CCCCGGCGCAAAACGCGCCAAGG-AAAATTGAAC-AAAGAGCGCACGT-CC-CTGCCCGTTTTTCGGGTGGCGCTGGCGTACGAAAACTTTCATAT---AACTGAACGACTCTCGGCAACGGATATCTCGGCTCTTGCATCGATGAAGAACGTAGCGAAATGCGATACTTGGTGTGAATTGCAGAATCCCGTGAACCATCGAGTCTTTGAACGCAAGTTGCGCCTGAAGCCATTAGGTTGAAGGCACGTCTGCCTGGGCGTCACGCATTGCATCACCCACTCCCCCGTGCC----TATGCGGGCATGTCGGTGCGTGGGCGGATATTGGCCCCCCCGTTCACATCCGTGC--TCGGTCGGCCC-AAAAAAC-GGGTCCCCAATGATGGACATCACGCCAAGTGGTGGTTGCTGAACCGTCGCGTCATGTCGTGCATG-CCATTGTTCGTTGCGGGTTGGCCC-ATTGACCCTGAAGTGCCACGGCACCTCAA
Gaultheria_cinnamomifolia                                 TGACTTCATATAT-CCACTTATTTTTCAGGAGTATATTTATGCCCTTGCTCATGATCGTGGTTTAAATAAATCTATTTTTTTTGAAAATGCAGATTATGACAATAAATCTAGCTTACTAATTCTGAAACGTTTAATCACTCATTTAATTACTCAAATGTATCAACAGAATCATTTTTTTTTT------TATACTAATGATTTTAATCCAAAAAAATTTTT------------GGGGTACAATACAAATTTGTATTCTCAAATGATATTGGAAGGATTTGCGGTCGTTGTAGAAATTCCATTTTATCTACGATTACTATCTTTTCTAGAAGGGAAAGAAAGAGTCAAATCTCATAATTTACGATCACTTCATTCAATATTTCCGTTTTTAGAGGACAAATTTTCCCATTTAAATTATATCTTAGATATACTAATACCCCATCCCGTCCATCTGGAAATCTTGGTTCAAACTCTTCGCTACTGGGTAAAAGATCCCTCTTCTTTGCATTTATTACGATTTTTTCTCCACAAGTATTCTAATTGGAATAGTCTTATTACTCCAAAGAAATATAGTTCTTCTTTTT------CAAAAAGAAATAAAAAATTCTTCTTGTTCCTATATAATTTTCATGTATGTGAATACGAATCTATCTTCGTTTTTCTTCGGAATCAATCTTCTCATTTATGCTCAATATCTTTTGAAACCTTTCTGGAACGAACCTTGTTCTATAAAAAAATAGAACTAGAAATCTTTGTTAAGGATTTTAAGGCCATTCTATGGGTTTTCAAAGAACCTTTCCTGCATTATGTTAGATATCGCGGAAAATCCATTTTAGCTTTAAAAGGTTCGTCTCTTTTGATGGATAAATGGAAATATTACCTTGTAAATTTCTGGGAATCTTATTTTTACATATGGGCTCAACCAAGAAGGATCCATATAAACCAATTATCCAATAATTCCTTTGACTTTTTGGGCTATCTTTCAAGTATACGATTAAAACCTTCAATGGTACGGAGTCAAATGATAGAAAATTCATTTCTAATAGAGAATGTTAGTAAGAAGTTCGATACTCTAGTGCCAATTACTCCAATGATTGAATCATTGTCTAAAGCGAAATTTTGTAACGTCTTAGGACATCCCATGAGTAAGTCAGTCTGGGGCGGTTTATCAGATTCTGATATTATTGAACGATTCGGGCGTATATATAGAAATCTTTCTCATTATTATAGCGGATCATTGAAAAAAATTACTTTGTATCGAATAAAGTATATACTTCGACTTTCTTGTGCTAGAACTTTGGCACGTAAACACAAGAGTACGGTACGTTCTTTTTTGAAAAGATTAGGAGTGGGATTATTAGAAGAATTTTTTACGGAGGAAGAGCAGGTTTTTTATTTGACCTTCCCAAAAGCTTCTTCGACTTCAAGGAAGTTATATCAAAGGCGGATTTGGTATTTGGATATTTTTTGTATTAATGATACGGCAAATCATGAATGA---------------------------------------------------------TTTGTTATGAGACTTTGTTATGAGACCTTGTAAACGGAAATTATCTTTAAATAATC-TCAATGATGAAGAAATAAG-AAAAAAAATTCATTTATTCTATTCTGAAATGTTCATG--------------------------------TAG-TAAGGCT----TAAATCAACTGAGGATTCAATCCTTTTGAAAGCAAAGTCTTGTCTAGAGAAAAAAC--TTGCCCATAGTAT---------------------------------------------------------------------------------------------------------------------GAACTATTAACTATAGAACTAATAA---------------CCAACTCAT-CACTTCGCATTATCTGGATCCAAAAAACCAGTCAAGAGAGGATATATTGATCCTAT--------CATTGTAGCAACGGAAATTTGTTTTGCATAAAC-AAAAGAAAAACTAATTGAATTCTAAGTTGTGAAG------CAAAATATAG-AAAAAAGATGTGGATAGA-GGGGGGAGAGAAAGAGAG-AAAAAAATATCAATGATATAGAATTCCAATATGTAAGGTCTATGAGTCATCTCATAAAAGGCAATGTAAATAAAGCATCAAGACTTATTAATCTATAATGAAATGCATTTGTCCATACACTAGAATCGAACAAAAAAATAAAGAGACTCGAGCCAATAAAGACTAAGAAGATTGACTCAAGAACAAATTTCATTAAGAGCTCCATTGTCGAATGCAGACCTAACCATTAAACAAGAAGTGATGGGAACGATGGAATCCGTGAATGCAGAAATTCTATTGAAAACAAATCCTAATGATTCATTGGTTGGGATGGCGGAAGTAAGCGAGAATAAATTCATCTATTCTGAGAAGTCATGAGCTAACCCTACAACTGAAATAGATATAGAGCAAATATTCGCCCGCGAAAACTTTATTCCCTTGGATTACTAAAT------TTTAGACAATCCTATACGAGAAAAGGAAAAAGGGGGTTATGTTGTAAAAA--------------AATTTATTATCTATAAATAGATATACAT----------------T--------TAAATATATAGTGAATATATTTAGAAATCCAAAATATCCAAACAAGTTATACAAAGATTCGATGAAATCTAAAAGAATCCAGCGATTTAATCTATTGATTGAATCGAATATTCATTAAACATATATATCTTAATTCAAATGAAAGATTTTTCATCCTTTTTTATTCGCGAGGAGCTGGATGAGAAGAAACTCTCACGTCCGGTTCTGTAGTAGAGATGG-AATTCAGAAATAACCTACTAAGTGATAACTTTCAAATTCAGAGAAACCCCGG-AAAAAAAAATGGGCAATCCTGAGCCAAATCC--TTTTTTTTTTTTTTGCAAACAAAGAAAGATTCCG-------AAAGGATAGGTGCAGAGACTCAATGGAAGCTGTTCTAACAAATGGAGTTGAC-----TGTGTTGGTAGAAAGAATAGGAATTCTTTCATCGAAACTTTCTAAAAGATGAAAGATAACTCTATATACATACGCATAGGTAATG-------ATTAATAACGACCAAAATCTGTATTCCTATTTTTTTATATGAAAAATAGACAAATTTTTGTGAATTGATTTCACATTGAATAAAGATTTGCATATTTATTGATCAAATCATTTACTTCATGATCTGCTAGTTCTTTTGAAGAACTGATGAATCGCACGAGAATAAAGATAGAGTCCTATTCTACATGTCAATACCGACAAGAATGAAATTTCTTGTAAGAGGAAAATCCGTCGACTTTAGAAATCGTGAGGGTTCAAGTCCCTCTATCCCCAAAAGCCTGTTTGACTCGTTAACTATTTATCTGATCC--------TTTTTTAGTTATCCG--------------------------------------------------------TTCCAAATTCATTATCTTTCTCATTCACTCGACTCTTTCAC--AAAAAAAAACGGATCGGGGCAG-----AAATACTTTACTCATATCACAAACAAGTCTTAGGACATGTGATAGACGTACAAATGAACATCTTTAAGCAAGGAATCTCTATTTGAATGATTCATGATCTATATCATTATTAGGGCTGAAACTCAAAAAGTTTTC-----TTTTTTTTTTATCCAAGAAATTACAAGGCGAGGGTAAGACTTTGTAATACCCTTTCATTCTTTTAATTGACATAGA-CCAAATCATCTA--------------GTAAAATTGAGAATGCTGCATCAGGATCG-AAAACCTGCCAAGCAG-AAAACCCGCGAACATGT-A---TAT-ACTCTTGGGGAGGATGTGCGGGTGGTGG-CCTTGCAGCTTCGCCTTCCATT---TT-CCCCTTGCGAGCA---GATGCGCAC-GGG--ACTTTC---GGGCA--ATGTGTTTCGTCTGCTCGTCAAACAAACGAA-CCCCGGCGCAAAACGCGCCAAGG-AAAATTGAAC-AAAGAGCGCACGT-CC-CTGCCCATTTTTTGGGTGGTGCTGGCGTACGGAATCTTTCATGT---AACTGAATGACTCTCGGCAACGGATATCTCGGCTCTTGCATCGATGAAGAACGTAGCGAAATGCGATACTTGGTGTGAATTGCAGAATCCCGTGAACCATCGAGTCTTTGAACGCAAGTTGCGCCTGAAGCCATTAGGTTGAAGGCACGTCTGCCTGGGCGTCACGCATTGCATCACCCACTCTCCCGTGCC----TAAGCGGGCATGTTGGTGCGTGGGCGGATATTGGCCCCCCCGTTCACATCCGTGC--TCGGTCGGCCC-AAAAAAC-AGGTCCCCAATGACGGACATCACGCCAAGTGGTGGTTGCTGAACTGTCGCGTCATGTCGTGCATG-CCATCGTTCGTTGCGGGTTGGCCC-ATTGACCCTGAAGTGCCACGGCACCTCAA
Gaultheria_cuneata                                        TGACTTCATATAT-CCACTTATTTTTCAGGAGTATATTTATGCCCTTGCTCATGATCGTGGTTTAAATAAATCTATTTTTTTTGAAAATGCAGATTATGACAATAAATCTAGCTTACTAATTGTGAAACGTTTAATCACTCATTTAATTACTCAAATGTATCAACAGAATCATTTTCTTTTTTTTATATATACTAATGATTTTAAGCCAAATAAATTTTT------------GGGGTACAATACAAATTTGTATTCTCAAATGATATTTGAAGGATTTGCGGTCGTTGTAGAAATTCCATTTTACCTACGATTACTATCTTTTCTAGAAGGGAAAGAAAGAGTCAAATCTCATAATTTACGATCACTTCATTCAATATTTCCGTTTTTAGAGGACAAATTTTCCCATTTAAATTATATCTTAGATATACTAATACCCCATCCCGTCCATCTGGAAATCTTGGTTCAAACTCTTCGCTACTGGGTAAAAGATTCCTCTTCTTTGCATTTATTACGATTTTTTCTCCACGAGTATTCTAATTGGAATAGTCTTATTACTCCAAAGAAATATAGTTCTTCTTTTT------CAAAAAGAAATCAAAAATTCTTCTTGTTCCTATATAATTTTCATGTATGTGAATACGAATCTATCTTCGTTTTTCTTCGGAATCAATCTTCTCATTTATGCTCAATATCTTTTGAAACCTTTCTAGAACGAATCTTGTTCTATAAAAAAATAGAACTAGAAATCTTTGTTAAGGATTTTAAGGCCATTCTATGGGTCTTCAAAGACCCNNNNNNNNNNNNNNNNNNNNNNNNNNNAAAATCCATTTTGGCTTCAAAAGGTTCGTCTCTTTTGATGAATAAATGGAAATATTACCTTGTAAATTTCTGGGAATGTTATTTTTACATATGGGTTCAACCAAGAAGGATCCATATAAACCAATTATCCAATAATTCCCTTGACTTTCTGGGCTATCTTTCAAGTATACGATTAAAACCTTCAATGGTACGGAGTCAAATGATAGAAAATTCATTTCTAATAGAGAATGCTAGTAAGAAGTTCGATACTCTAGTGCCAATTACTCCAATGATTGAATCATTGTCTAAAGCGAAATTTTGTAACGTGTTAGGACATCCCATGAGTAAGCCAGTCTGGGGCAGTTTATCAGATTCTGATATTATTGAACGATTCGGGCGTATATATAGAAATCTTTCTCATTATTATAGCGGATCATTGAAAAAAATTAGTTTGTATCGAATAAAGTATATACTTCGACTTTCTTGTGCTAGAACTTTGGCACGTAAACACAAAAGTACGGTACGTTCTTTTTTGAAAAGATTAGGAGTGGGATTATTAGAAGAATTTTTTACGGAGGAAGAGCAGGTTTTTTATTTGACCTTCCCAAAAGCTTCTTCGACTTCAAGGAAGTTATATCAAAGGCGGATTTGGTATTTGGATATTTTTTGTATTAATGATACGGCAAATCATGAATGA----------------------------------------------------------------------TTTGTTATGAGACCTTGTAAACGGAAATTATCTTTAAATAATC-TCAATGATGAAGAAATAAG--AAAAAAATTCATTTATTATATTCTGAAATGTTCATG-----------------TAG--------TATGTAG-TAAGGCT----TAAATCAACTGAGGATTCAATCCTTTTGAAAGCAAAGTCTTGTCTAGAGAAAAAAC--TTGCCCATAGTAT---------------------------------------------------------------------------------------------------------------------GAACTATTAACTATAGAACTAATAA---------------CCAACTCAT-CACTTCGCATTATCTGGATCCAAAAAACCAGTCAAAAGAGGATATATTTATCCTAT--------CATTGTAGCAACGGAAATTTGTTTTGCATAAAC-AAAAGAAAAACTAATTGAATTCTAAGTTGTGAAG------CAAAATATAG-AAAAAAGATGTGGATAGA-GGGGGGAGAGAAAGAGAGAAAAAGAATATCAATGATATAGAATTCCAATATGTAAGGTCTATGAGTCATCTCATGAAAGGCAATGTAAATAAAGCATCAAGACTTATTCATCTATAATGAAATGCATTTGTCCATACACTAGAATCGAACAAAAAAATCAAGAGACTCGAGCCAATAAAGACTAAGAAGATTGACTCAAGAACAAATTTAATTAAGAGCTCCATTGTCGAATGCAGACCTAACCATTAAACAAGAAGTGATGGGAACGATGGAATCCGTGAATGCAGAAATTCTATTGAAAACAAATCCTAATGATTCATTGGTTGGGATGGCGGAAGTAAGCGAGAATAAATTCATCTATTCTGAGAAGTCATGAGCTAACCTTACAACTGAAATAGATATAGAGCAAATATTCGCCCGCGAAAACTTTATTCCCTTGGATTACTAAAT------TTTAGACAATCCTATACGAGAAAAGGAAAAAGGGGGTTATGTTGT-AAAA--------------AATTTATTATCTATAAATAGATATACAT----------------A--------TAAATATATAGTGAATATATTTCGAAATCCAAAATATCCAAACAAGTTATACAAAGATTCGATGAAATCTAAAAGAATCTAGCGATTTAATCTATTGATTGAATCGAATATTCATTAAACATGTATATCTTAATTCAAATGAAAGATTTTTCATCCTTTTTTATTCGCGAGGAGCTGGATGAGAAGAAACTCTCACGTCCGGTTCTGTAGTAGAGATGG-AATTCAGAAATAACCTACTAAGTGATAACTTTCAAATTCAGAGAAACCCCGG-AAAAAAAAATGGGCAATCCTGAGCCAAATCC------TTTTTTTTTGGCAAACAAACAAAGATTCCGAAAGAAAAAAGGATAGGTGCAGAGACTCAATGGAAGCTGTTCTAACAAATGGAGTTGAC-----TGGGTTGGTAGAAAGAATAGGAATTCTTTCATCGAAACTTTCTAAAAGATGAAAGATAACTCTATATACATACGCATAGATAATG-------ATTAATAACGACCAAAATCTGTATTCCTATTTTTTTATATGAAAAATAGACAAATTTTTGTGAATTGATTTCACATTGAATAAAGATTTTCATATTTATTGATCAACTCATTTACTCCATCATCTGCTAGTTCTTTTGAAGAACTGATGAATCGCACGAGAATAAAGATAGAGTCCTATTCTACATGTCAATACCGACAAGAATGAAATTTCTTGTAAGAGGAAAATCCGTCGACTTTAGAAATCGTGAGGGTTCAAGTCCCTCTATCCCCAAAAGCCTGTTTGACTCGTTAACTATTTATCCGATCCTTTTTTAGTTTTTTAGTTAGCCG--------------------------------------------------------TTCCAAATTAGTTATCTTTCTCATTCACTCGACTCTTTCAC---AAAACAAACGGATCGGGGCAG-----AAATACTTTACTCATATCACAAACAAGTCTTAGGACATGTGATAGACGTACAAATGAACATCTTTGAGCAAGGAATCCCCATTTGAATGATTCATGATCTATATCATTATTGGGGCTGAAACTCAAAAAGTTTTC-------TTTTTTTTATCCAAGAAATTACAAGGCGAGGGTAAGACTTTGTAATACCCTTTCGTTCTTTTAATTGACATAGACCCAAATCATCTAGTAAAATTGAGAATGTAAAATTGAGAATGCTGCATCAGGATCG-AAAACCTGCCAAGCAG-AAAACCCGCGAACTTGT-A---TAT-ACTCTCGGGGAGGATGTGCGGGTCGTGG-CCCAGTTGCCTCGCCTTCCATT---TT-CCCCTCGCGAGCA---GATGCGCACGGGC---CTTCC---GGGCG--ACGTGCTTCGTCTGCTCGTCAAAC-AACGAA-CCCCGGCGCAAAACGCGCCAAGGAAAAATTGAAC-AAAGAGCGCACGT-CC-CTGCCCGTTTTTCGGGTGGTGTTGGCGTACGCAATCTTTCATAT---AACTGAACGACTCTCGGCAACGGATATCTCGGCTCTTGCATCGATGAAGAACGTAGCGAAATGCGATACTTGGTGTGAATTGCAGAATCCCGTGAACCATCGAGTCTTTGAACGCAAGTTGCGCCTGAAGCCATTAGGTTGAAGGCACGTCTGCCTGGGCGTCACGCATTGCGTCACCCACTCCCCCGTGCC----TAAGAGGGCATGCCGGTGCGTGGGCGGATATTGG-CCCCCCGTTCACATCCGTGC--TCGGTCGGCCT-AAAAAAC-GGGTCCCCAATGACGGACATCACGACAAGTGGTGGTTGCCAAACCGTCGCGTCATGTCGTGCATG-CCATCGTCTGTTGCGGGTTGGCCC-ATCGACCCTGGAGTGCCACGGCACCTCAA
Gaultheria_discolor                                       TGACTTCATATAT-CCACTTATTTTTCAGGAGTATATTTATGCCCTTGCTCATGATCGTGGTTTAAATAAATCTATTTTTTTTGAAAATGCAGATTATGACAATAAATCTAGCTTACTAATTGTGAAACGTTTAATCACTCATTTAATTACTCAAATGTATCAACAGAATAATTTTCTTTTT------TATACTAATGATTTTAAGCCAAATAAATTTTT------------GGGGTACAATACAAATTTGTATTCTCAAATGATATTTGAAGGATTTGCAGTCGTTGTAGAAATTCCATTTTATCTACGATTACTATCTTTTCTAGAAGGTAAAGAAAGAGTAAAATCTCATAATTTACGATCACTTCATTCAATATTTCCGTTTTTAGAGGACAAATTTTCCCATTTAAATTATATCTTAGATATACTAATACCCCATCCCGTCCATCTGGAAATCTTGGTTCAAACTCTTCGCTACTGGGTAAAAGATCCCTCTTCTTTGCATTTATTACGATTTTTTCTCCACGAGTATTCTAATTGGAATAGTCTTATTACTCCAAAGAAATATAGTTCTTCTTTTT------CAAAAAGAAATCAAAAATTATTCTTGTTCCTATATAATTCTCATGTATGTGAATACGAATCTATCTTCATTTTTCTTCGGAATCAATCTTTTCATTTATGCTCAATATCTTTTGAAACCTTTCTAGAACGAATCTTGTTCTATAAAAAAATAGAACTCAAAATCTTTGTTAAGGATTTTAAAGCCATTCTATGGGTTTTCAAAGACCCTTTCCTGCATTATGTTAGATATCGCGGAAAATCCATTTTGGCTTCAAAAGGTTCGTCTCTTTTGATGAATAAATGGAAATATTACCTTGTAAATTTCTGGGAATGTTATTTTTACATATGGGTTCAACCAAGAAGGATCCATATAAACCAATTATCCAATAATTCCCTTGACTTTCTGGGCTATCTTTCAAGTATACGATTAAAACCTTCAATGGTACGGAGTCAAATGATAGAAAATTCATTTATAATAGAGAATGCTAGTAAGAAGTTCGATACTCTAGTGCCAATTACTCCAATGATTGAATCATTGTTTAAAGCGAAATTTTGTAACGTGTTAGGCCATCCCATGAGTAAGCCAGTCTGGGGCGTTTTATCAGATTCTGATATTATTGAACGATTCGGGCGTATATATAGAAATCTTTCTCATTATTATAGCGGATCATTGAAAAAAATTAGTTTGTACCGAATAAAGTATATACTTCGACTTTCTTGTGCTAGAACTTTGGCACGTAAACACAAAAGTACGGTACGTTCTTTTTTGAAAAGATTAGGAGTGGGATTATTAGAAGAATTTTTTACGGAGGAAGAGCAGGTTTTTTATTTGACCTTCCCAAAAGCTTCTTCGACTTCAAGGAAGTTATATCAAAGTCGGATTTGGTATTTGGATATTTTTTGTATTAATGATACGGCAAATTATGAATGA----------------------------------------------------------------------TTTGTTATGAGACCTTGTAAACGAAAATTATCTTTAAATAATC-TCAATGATGAAGAAATAAG-AAAAAAAATGCATTTATTCTATTCTGAAATGTTCATG-----------------TAGTATGTAGTTATGTAG-TAAGGCT----TAAATCAACTGAGGATTCAATCCTTTTGAAAGCAAAGTCTTGTCTAGAGAAAAAAC--TTGCCCATAGTAT------------------------------GA-----ACTATTAACTAT--------------------A-----------------------------------------------GAACTATTAACTATAGAACTAATAA---------------CCAACTCAT-CACTTCGCATTATCTGGATCCAAAAAACCAGTCAAGAGAGGATATATTGATCCTAT--------CATTGTAGCAACGGAAATTTGTTTTGCATAAAC-AAAAGAAAAACTAATTGGATTCTAAGTTGTGAAG------CAAAATATAG-AAAAAAGATGTGGATAGA-GGGGGGAGAGAAAGAGAGAAAAAGAATATCAATGATATAGAATTCCAATATGTAAGGTCTATGAGTCATCTCATAAAAGGCAATGTAAATAAAGCATCAAGACTTATTCATCTATAATGAAATGCATTTGTCCATACACTAGAATCGAAC-AAAAAATCAAGAGACTCGAGCCAATAAAGACTAAGAAGATTGACTCAAGAACAAATTTAATTAAGAGCTCCATTGTCGAATGCAGACCTAACCATTAAACAAGAAGTGATGGGAACGATGGAATCCGTGAATGCAGAAATTCTATTTAAAACAAATCCTAATGATTCATTGGTTGGGATGGCGGAAGTAAGCGAGAATAAATTAATCTATTCTGAGAAGTCATGAGCTAACCCTACAACTGAAATAGATATAGAGCAAATATTCGCCCGCGAAAACTTTATTCCCTTGGATTACTAAAT------TTTAGACAATCCTATACGAGAAAAGGAAAAAGGGGGTTATGTTGTAAAAA--------------AATTTATTATCTATAAATAGATATACAT----------------CTAAATA--TAAATATATAGTGAATATATTTAGAAATCCAAAATATCCAAACAAGTTATACAAAGATTCGATGAAATCTAAAAGAATCCAGCGATTTAATCTATTGATTGAATCGAATATTCATTAAACATGTATATCTTAATTCAAATGAAAGATTTTTCATCCTTTTTTATTCGCGAGGAGCTGGATGAGAAGAAACTCTCACGTCCGGTTCTGTAGTAGAGATGG-AATTCAGAAATAACCTACTAAGTGATCACTTTCAAATTCAGAGAAACCCCGG-AAAAAAAAATGGGCAATCCTGAGCCAAATCC--------TTTTTTTTGCAAACAAACAAAGATTCCGAAAGAAAAAAGGATAGGTGCAGAGACTCAATGGAAGCTGTTCTAACAAATGGAGTTGAC-----TGCGTTGGTAGAAAGAATAGGAATTCTTTCATCGAAACTTTCTAAAAGATGAAAGATAACTCTATATACATACGCATAGGTAATG-------ATTAATAACGACCAAAATCTGTATTCCTATTTTTTTATATGAAAAATAGACAAATTTTTGTGAATTGATTTAACATTGAATAAAGATTTGCATATTTATTGATCAAATCATTTACTCCATCATCTGCTAGTTCTTTTGAAGAACTGATGAATCGCACGAGAATAAAGATAGAGTCCTATTATACATGTCAATACCGACAAGAATGAAATTTCTTGTAAGAGGAAAATCCGTCGACTTTAGAAATCGTGAGGGTTCAAGTCCCTCTATCCCCAAAAGCCTGTTTGACTCGTTAACTATTTATCCGCTCC--------TTTTTTAGTTAGCCG--------------------------------------------------------TTCCAAATTCGTTATCTTTCTCATTCACTCGACTCTTTCAC---AAAACAAACGGATCGGGGCAG-----AAATACTTTACTCATATCACAAACAAGTCTTAGGACATGTGATAGACATACAAATAAACATCTTTGAGCAAGGAATCTCCATTTGAATGATTCATGATCTATATCATTATTGGGGCTGAAACTCAAAAAGTTTTC-------TTTTTTTTATCCAAGAAATTACAAGGCGAGGGTAAGACTTTGTAATACCCTTTCGTTCTTTTAATTGACATAGACCCAAATCATCTA--------------GTAAAATTGAGAATGCTGCATCAGGATCG-AAAACCTGCCAAGCAG-AAAACCCGCGGACTTGT-A---CAT-ACTCCCGGGGAGGATGTGCGGGTCGTGG-CCTCGTTGCCTCGCCTTCCATT---TT-CCCCCTGCGAGCA---GATGCGCGC-GGA--TCTTCC---GGGCA--ACGCGTTTCGTCTGCTCGTCAAAC-AACGAA-CCCCGGCGCAAAACGCGCCAAGGAAAAATTGAAC-AAAGAGCGCACAT-CC-CTGCCCGTTTTCCGGGTGGTGTCGGCGTACGCAATCTTTCATGT---AACCAAACGACTCTCGGCAACGGATATCTCGGCTCTTGCATCGATGAAGAACGTAGCGAAATGCGATACTTGGTGTGAATTGCAGAATCCCGTGAACCATCGAGTCTTTGAACGCAAGTTGCGCCTGAAGCCATTAGGTTGAAGGCACGTCTGCCTGGGCGTCACGCATTGCGTCACCCACTCCCCCGTGCC----TGAGCGGGCATGTCGGTGCGTGGGCGGATATTGG-CCCCCCGTTCACATTCGTGC--TCGGTCGGCCT-AAAAAGC-GGGTCCCCAATGACGGACATCACGACGAGTGGTGGTTGCCAAACCGTCGCGTCGCGTCGTGCGTG-CCATCGTTTGTTGCGGGTTGGCCC-ATCGACCCCGAAGTGCCACGGCACCTCAA
Gaultheria_dolichopoda                                    TGACTTCATATAT-CCACTTATTTTTCAGGAGTATATTTATGCCCTTGCTCATGATCGTGGTTTAAATAAATCTATTTTTTTTGAAAATGCAGATTATGACAATAAATCTAGCTTACTAATTGTGAAACGTTTAATCACTCATTTAATTACTCAAATGTATCAACAGAATCATTTTGTTTTT------TATACTAATGATTTTAAGCCAAATAAATTTTT------------TGGGTACAATAAAAATTTGTATTCTCAAATGATATTTGAAGGATTTGCGGTCGTTGTAGAAATTCCATTTTATCTACAATTACTATCTTTTCTAGAAGGTAAAGAAAGAGTCAAATCTCATAATTTACGATCACTTCATTCAATATTTCCGTTTTTAGAGGACAAATTTTCCCATTTAAATTATATCTTAGATATACTAATACCCCATCCCGTCCATCTGGAAATCTTGGTTCAAACTCTTCGCTACTGGGTAAAAGATCCCTCTTCTTTGCATTTATTACGATTTTTTATCCACGAGTATTCTAATTGGAATAGTCTTATTACTCCAAAGAAATATAGTTCTTCTTTTT------CAAAAAGAAATCAAAAATTCTTCTTGTTCCTATATAATTCTCATGTATGTGAATACGAATCTATCTTCGTTTTTCTTCGGAATCAATCTTCTCATTTATGCTCAATATCTTTTGAAACCTTTCTAGAACGAATCTTGTTCTATAAAAAAATAGAACTAGAAATCTTTGTTAAGGATTTTAAGGCCATTCTATGGGTTTTCAAAGACCCTTTACTGCATTATGTTAGATATCGCGGAAAATCCATTTTTGCTTCAAAAGGTTCGTTTCTTTTGATGAATAAATGGAAATATTACCTTGTAAATTTCTGGGAATGCTATTTTTACATATGGGTTCAACCAAGAAGGATCCATATAAACCAATTATCCAATAATTCCCTTGACTTTCTGGGCTATCTTTCAAGTATACGATTAAAACCTTCAATGGTACGGAGTCAAATGATAGAAAATTCATTTCTAATAGAGAATGCTAGTAAGAAGTTCGATACTCTAGTGCCAATTACTCCAATGATTGAATCATTGTTTAAAGCGAAATTTTGTAACGTGTTAGGACATCCCATGAGTAAGCCAGTCTGGGGCGGTTTATCAGATTCTGATATTATTGAACGATTCGGGCGTATATATAGAAATCTTTCTCATTATTATAGCGGATCATTGAAAAAAATTAGTTTGTATCGAATAAAGTATATACTTCGACTTTCTTGTGCTAGAACTTTGGCACGTAAACACAAAAGTACGGTACGTTCTTTTTTGAAAAGATTAGGAGTGGGATTATTAGAAGAATTTTTTACGGAGGAAGAGCAGGTTTTTTATTTGACCTTCCCAAAAGCTTCTTCGACTTCAAGGAAGTTATATCAAAGGCGGATTTGGTATTTGGATATTTTTTGTATTAATGATACAGCAAATCATGAATGA----------------------------------------------------------------------TTTGTTATGAGACCTTGTAAACGGAAATTATCTTTAAATAATC-TCAATGATGAAGAAATAAG-AAATAAAATGCATTTATTCTATTCTGAAATGTTCATG-----------------TAGTATGTAGTTATGTAG-TAAGGCT----TAAATCAACTGAGGATTCAATCCTTTTAAAAGCAAAGTCTTGTCTAGAGAAAAAAC--TTGCCCATAGTAT---------------------------------------------------------------------------------------------------------------------GAACTATTAACTATAGAACTAATAA---------------CCAACTCAT-CACTTCGCATTATCTAGATCCAAAAAACCAGTCAAGAGAGGATATATTGATCCTAT--------CATTGTAGCAACGGAAATTTGTTTTGCATAAAC-AAAAGAAAAACTAATTGGATTCTAAGTTGTGAAG------CAAAATATAG-AAAAAAGATGTGGATAGA-GGGGGGAGAGAAAGAGAGAAAAAGAATATCAATGATATAGAATTCCAATATGTAAGGTCTATGAGTCATCTCATAAAAGGCAATGTAAATAAAGCATCAAGACTTATTCATCTATAATGAAATGCATTTGTCCATACACTAGAATCGAAC-AAAAAATCAAGAGACTCGAGCCAATAAAGACTAAGAAGATTGACTCAAGAACAAATTTCATTAAGAGCTCCATTGTCGAATGCAGACCTAACCATTAAACAAGAAGTGATGGGAACGATGGAATCCGTGAATGCAGAAATTATATTTAAAACAAATCCTAATGATTCATTGGTTGGGATGGCGGAAGTAAGCGAGAATAAATTCATCTATTCTGAGAAGTCATGAGCTAACCCTACAACTGAAATAGATATAGAGCAAATATTCGCCCGCGAAAACTTTATTCCCTTGGATTACTAAAT------TTTAGACAATCCTATACGAGAAAAGGAAAAAGGGGGTTATGTTGTAAAAA--------------AATTTATTATCTATAAATAGATATACAT----------------CTAAATATCTAAATATATAGTGAATATATTTAGAAATCCAAAATATCGAAACAAGTTATACAAAGATTCGATGAAATCTAAAAGAATCCAGCGATTTAATCTATTGATTGAATCGAATATTCATTAAACATGTATATCTTAATTCAAATGAAAGATTTTTCATCCTTTTTTATTCGCGAGGAGCTGGATGAGAAGAAACTCTCACGTCCGGTTCTGTAGTAGAGATGG-AATTCAGAAATAACCTACTAAGTGATAACTTTCAAATTCAGAGAAACCCCGG-AAAAAAAAATGGGCAATCCTGAGCCAAATCC-------TTTTTTTTTGCAAACAAACAAAGATTCCGAAAGAAAAAAGGATAGGTGCAGAGACTCAATGGAAGCTGTTCTAACAAATGGAGTTGAC-----TGCGTTGGTAGAAAGAATAGGAATTCTTTCATCGAAACTTTCTAAAAGATGAAAGATAACTCTATATACATACGCATAGGTAATG-------ATTAATAACGACCAAAATCTGTATTCCTATTTTTTTATATGAAAAATAGACAAATTTTTGTGAATTGATTTAACATTGAATAAAGATTTGCATATTTATTGATCAAATCATTTACTCCATCATCTGCTAGTTCTTTTGAAGAACTGATGAATCGCACGAGAATAAAGATAGAGTCCTATTCTACATGTCAATACCGACAAGAATGAAATTTCTTGTAAGAGGAAAATCCGTCGACTTTAGAAATCGTGAGGGTTCAAGTCCCTCTATCCCCAAAAGCCTGTTTGACTCGTTAACTATTTATCCGATCC--------TTTTTTAGTTAGCCG--------------------------------------------------------TTCCAAATTCGTTATCTTTCTCATTCACTCGACTCTTTCAC---AAAACAAACGTATCGGGGCAG-----AAATACTTTACTCATATCACAAACAAGTCTTAGGACATGTGATAGACATACAAATGAACATCTTTGAGCAAGGAATCTCCATTTGAATGATTCATGATCTATATCATTATTGGGGCGGAAACTAAAAAAGTTTTCTTTTTTTTTTTTTTTATCCAAGAAATTACAAGGCGAGGGTAAGACTTTGTAATACCCTTTAGTTCTTTTAATTGACATAGACCCAAATCATCTA--------------GTAAAATTGAGAATGCTGCATCAGGATCG-AAAACCTGCCAAGCAG-AAAACCCGCGAACTTGT-A---CAT-ACTCTCGGGGAGGATGTGCGGGTCGTGG-CCCAGTTGCCTCGCCTTCCATT---TT-CCCCTTGCGAGCA---GATGCGCACGGGG-CCCTTCC---GGGCA--ACGTGCTTCGTCTGCTCGTCAAAC-AACGAA-CCCCGGCGCAAAACGCGCCAAGGAAAAATTGAAC-AAAGAGCGCACGTCCCTCTGCCCGTTTTCCGGGTGGTGTCGGCGTACGCAATCTTTCATGT---AACTGAACGACTCTCGGCAACGGATATCTCGGCTCTTGCATCGATGAAGAACGTAGCGAAATGCGATACTTGGTGTGAATTGCAGAATCCCGTGAACCATCGAGTCTTTGAACGCAAGTTGCGCCTGAAGCCATTAGGTTGAAGGCACGTCTGCCTGGGCGTCACGCATTGCGTCACCCACTCCTCCGTGCC----TAAGCGGGCATGCCGGTGCGTGGGCGGATATTGG-CCCCCCGTTCACATCCGTGC--TCGGTCGGCCT-AAAAATC-GGGTCCCCAATGACGGACATCACGACAAGTGGTGGTTGCCAAACCGTCGCGTCATGTCGTGCATG-CCATCGTTTGTTGTGGGTTGGCCC-ATCGACCCTGAAGTGCCACGGCACCTCAA
Gaultheria_domingensis                                    TGACTTCATATAT-CCACTTATTTTTCAGGAGTATATTTATGCCCTTGCTCATCATCGTGGTTTAAATAAATCTATTTTTTTTGAAAATGCAGATTATGACAATAAATCTAGCTTACTAATTGTGAAACGTTTAATCACTCATTTAATTACTCAAATGTATCAACAGAATCATTTTCTTTTT------TATACTAATGATTTTAATCCAAATAAATTTTT------------GGGGTACAATACAAATTTGTATTCTCAAATGATATTTGAAGGATTTGCGGTCGTTGTAGAAATTCCATTTTATCTACGATTACTATCTTTTCTAGAAGGGAAAGAAAGAGTAAAATCTCATAATTTACGATCACTTCATTCAATATTTCCGTTTTTAGAGGACAAATTTTCCCATTTAAATTATATATTAGATATACTAATACCCCATCCCGTCCATCTGGAAATCTTGGTTCAAACTCTTCGCTACTGGGTAAAAGATCCCTCTTCTTTGCATTTATTACGATTTTTTCTCCACGAGTATTCTAATTGGAATAGTCTTATTACTCCAAAGAAATATAGTTCTTCTTTTT------CAAAAAGAAATCAAAAATTCTTCTTGTTCCTATATAATTTTCATGTATGTGAATACGAATCTATCTTCGTTTTTCTTCGGAATCAATCTTATCATTTATGCTCAATATCTTTTGAAACCTTTCTAGAACGAATCTTTTTCTATAAAAAAATAGAACTAGAAATCTTTGTTAAGGATTTTAAGGCCATTCTATGGGTCTTCAAAGACCCTTTCCTGCATTATGTTAGATATCGCGGAAAATCCATTTTAGCTTCAAAAGGTTCGTCTCTTTTGATGAATAAATGGAAATATTACCTTGTAAATTTCTGGGAATGTTATTTTTACATATGGGTTCAACCAAGAAGGATCCATATAAACCAATTATCCAATAATTCCCTTGACTTTCTGGGCTATCTTTCAAGTATACGATTAAAACCTTCAATAGTACGGAGTCAAATGATAGAAAATTCATTTCTAATAGAGAATGCTAGTAAGAAGTTCGATACTCTAGTGCCAATTACTCCAATGATTGAATCATTGTCTAAAGCGAAATTTTGTAACGTGTTAGGACATCCCATGAGTAAGCCAGTCTGGGGCGATTTATCAGATTCTGATATTATTGAACGATTCGGGCGTATATATAGAAATCTTTCTCATTATTATAGCGGATCATTGAAAAAAATTAGTTTGTATCGAATAAAGTATATACTTCGACTTTCTTGTGCTAGAACTTTGGCACGGAAACACAAAAGTACGGTACGTTCTTTTTTGAAAAGATTAGGAGTGGGATTATTAGAAGAATTTTTTACGGAGGAGGAGCAGGTTTTTTATTTGACCTTCCCAAAAGCTTCTTCGACTTCAAGGAAGTTATATCAAAGGCGGATTTGGTATTTGGATATTTTTTGTATTAATGATACGGCAAATCATGAATGA----------------------------------------------------------------------TTTGTTATGAGACCTTGTAAACGGAAATTATCTTTAAATAATC-TCAATGATGAAGAAATAAG-AAAAAAAAAAGCATT----TATTCTGAAATGTTCATG-----------------TAG--------TATGTAG-TAAGGCT----TAAATCAACTGAGGATTCAATCCTTTTGAAAGCAAAGTCTTGTCTAGAG-AAAAAC--TTGCCCATAGTAT---------------------------------------------------------------------------------------------------------------------GAACTATTAACTATAGAACTAATAA---------------CCAACTCAT-CACTTCGCATTATCTGGATCCAAAAAACCAGTCAAAAGAGGATATATTTATCCTAT--------CATTGTAGCAACGGAAATTTGTTTTGCATAAAC-AAAAGAAAAACTAATTGGATTCTAAGTTGTGAAG------CAAAATATAG-AAAAAAGATGTGGATAGA-GGGGGGAGAGAAAGAGAGAAAAAGAATATCAATGATATAGAATTCCAATATGTAAGGTCTATGAGTCATCTCATAAAAGGCAATGTAAATAAAGCATCAAGACTTATTCATCTATAATGAAATGCATTTGTCCATACACTAGAATCGAACAAAAAAATCAAGAGACTCGAGCCAATAAAGACTAAGAAGATTGACTCAAGAACAAATTTCATTAAGAGCTCCATTGTCGAATGCAGACCTAACCATTAAACAAGAAGTGATGGGAACGATGGAATCCGTGAATGCAGAAATTCTATTGAAAACAAATCCTAATGATTCATTGGTTGGGATGGCGGAAGTAAGCGAGAATAAATTCATCTATTCTGAGAAGTCATGAGCTAACCCTACAACTGAAATAGATATAGAGCAAATATTCGCCCGCGAAAACTTTATTCCCTTGGATTACTAAATTTTAGATTTAGACAATCCTATACGAGAAAAGTAAAAAGGGGGTTATGTTGTAAAAA--------------AATTTATTATCTATAAGTAGATATACAT----------------C--------TAAATATATAGTGAATATATTTTAAAATCCAAAATATCCAAACAAGTTATACAAAGATTCGATGAAATCTAAAAGAATCTAGCGATTTAATCTATTGATTGAATCGAATATTCATTAAACATGTATATCTTAATTCAAATGAAAGATTTTTCATCCTTTTTTATTCGCGAGGAGCTGGATGAGAAGAAACTCTCACGTCCGGTTCTGTAGTAGAGATGG-AATTCAGAAATAACCTACTAAGTGATAACTTTCAAATTCAGAGAAACCCCGG-AAAAAAAAATGGGCAATCCTGAGCCAAATCC------TTTTTTTTTGGCAAACAAACAAAGATTCCGAAAGAAAAAAGGATAGGTGCAGAGACTCAATGGAAGCTGTTCTAACAAATGGAGTTGGC-----TGCGTTGGTAGAAAGAATAGGAATTCTTTCATCGAAACTTTCTAAAAGATGAAAGATAACTCTATATACATATGCATAGATAATG-------ATTAATAACGACCAAAATCTGTATTCCTATTTTTTTATATGAAAAATAGACAAATTTTTGTCAATTGATTTCACATTGAATAAAGATTTGCATATTTATTGATCAAATCATTTACTCCATCATCTGCTAGTTCTTTTGAAGAACTGATGAATCGCACGAGAATAAAGATAGAGTCCTATTCTACATGTCAATACCGACAAGAATGAAATTTCTTGTAAGAGGAAAATCCGTCGACTTTAGAAATCGTGAGGGTTCAAGTCCCTCTATCCCCAAAAGCCTGTTTGACTCGTTAACTATTTATCCGATCC--------TTTTTTAGTTAGCCG--------------------------------------------------------TTCCAAATTCGTTATCTTTTTCATTCACTCGACTCTTTCAC---AAAACAAACGGATCGGGGCAG-----AAATACTTTACTCATATCACAAACAAGTCTTAGGACATGTGATAGACGTACAAATGAACATCTTTGAGCAAGGAATCCCCATTTGAATGATTCATGATCTATATCATTATTGGGGCTGAAACTCAAAAAGTTTTC-------TTTTTTTTATCCAAGAAATTACAAGGCGAGGGTAAGGCTTTGTAATACCCTTTCGTTCTTTTAATTGACATAGACCCAAATCATCTA--------------GTAAAATTGAGAATGCTGCATCAGGATCG-AAAACCTGCCGAGCAG-AAAACCCGCGAACTTGTAA---AAT-ACTCTCGGGGAGGATGTGCGGGTCGTGG-CCCAGTTGCCTCGCCTTCCATT---TT-CCCCTTGCGAGCG---GATGCGCACGGG-C--CTTCC---GGGCA--ACGTGCTTCGTCTGCTCGTCAAAC-AACGAA-CCCCGGCGCAAAACGCGCCAAGGAAAATTTGATC-AAAGAGCGCACGT-CC-CCGCCCGCTTTTCGGGTGGTGTTGGCGTACGCAATCTTTCATGT---AACTGAACGACTCTCGGCAACGGATATCTCGGCTCTTGCATCGATGAAGAACGTAGCGAAATGCGATACTTGGTGTGAATTGCAGAATCCCGTGAACCATCGAGTCTTTGAACGCAAGTTGCGCCTGAAGCCATTAGGTTGAAGGCACGTCTGCCTGGGCGTCACGCATTGCGTCACCCACT-CCCCGTGCC----TTAGCGGGCATGTCGGTGCGTGGGCGGATATTGG-CCCCCCGTTCACATCCGTGC--TCGGTCGGCCT-AAAAAAT-GGGTCCCCAATGACGGACATCACGACAAGTGGTGGTTGCCAAACCGTCGCGTCATGTCGTGCATG-CCATCGTTTGTTGTGGGTTGGCCC-ATCGACCCTGGAGTGCCACGGCACCTCAA
Gaultheria_dumicola                                       TGACTTCATATAT-CCACTTATTTTTCAGGAGTATATTTATGCCCTTGCTCATGATCGTGGTTTAAATAAATCTATTTTTTTTGAAAATGCAGATTATGACAATAAATCTAGCTTACTAATTGTGAAACGTTTAATCACTCATTTAATTACTCAAATGTATCAACAGAATAATTTTATTTTT------TATACTAATGATTTTAAGCCAAATAAATTTTT------------GGGGTACAATACAAATTTGTATTCTCAAATGATATTTGAAGGATTTGCGGTCGTTGTAGAAATTCCATTTTATCTACGATTACTATCTTTTCTAGAAGGTAAAGAAAGAGTCAAATCTCATAATTTACGATCACTTCATTCAATATTTCCGTTTTTAGAGGACAAATTTTCCCATTTAAATTATATCTTAGATATACTAATACCCCATCCCGTCCATCTGGAAATCTTGGTTCAAACTCTTCGCTACTGGGTAAAAGATCCCTCTTCTTTGCATTTATTACGCTTTTTTCTCCACGAGTATTCTAATTGGAATAGTCTTATTACTCCAAAGAAATATAGTTCTTCTTTTT------CAAAAAGAAATCAAAAATTATTCTTGTTCCTATATAATTCTCATGTATGTGAATACGAATCTATCTTCATTTTTCTTCGGAATCAATCTTCTCATTTATGCTCAATATCTTTTGAAACCTTTCTAGAACGAATCTTGTTCTATAAAAAAATAGAACTCAAAATCTTTGTTAAGGATTTTAAGGCCATTCTATGGGTTTTTAAAGACCATTTNNNNNNNNNNNNNNNNNNNNNNNNNNNNNNNNNNNNNNCTTCAAAAGGTTCGTCTCTTTTGATGAATAAATGGAAATATTACCTTGTAAATTTCTGGGAATGTTATTTTTACATATGGGTTCAACCAAGAAGGATCCATATAAACCAATTATCTAATAATTCCCTTGACTTTCTGGGCTATCTTTCAAGTATACGATTAAAACCTTCAATGGTACGGAGTCAAATGATAGAAAATTCATTTCTAATAGAGAATGCTAGTAAGAAGTTCGATACTCTAGTGCCAATTACTCCAATGATTGAATCATTGTTTAAAGCGAAATTTTGTAACGTGTTAGGACATCCCATGAGTAAGCCAGTCTGGGGTGGTTTATCAGATTCTGATATTATTGAACGATTCGGGCGTATATATAGAAATCTTTCTCATTATTATAGCGGATCATTGAAAAAAATTAGTTTGTATCGAATAAAGTATATACTTCGACTTTCTTGTGCTAGAACTTTGGCACGTAAACACAAAAGTACGGTACGTTCTTTTTTGAAAAGATTAGGAGTGGGATTATTAGAAGAATTTTTTACGGAGGAAGAGCAGGTTTTTTATTTGACCTTCCCAAAAGCTTCTTCGACTTCAAGGAAGTTATATCAAAGTCGGATTTGGTATTTGGATATTTTTTGTATTAATGATACGGTAAATCATGAATGA----------------------------------------------------------------------TTTGTTATGAGACCTTGTAAACGGAAATTATCTTTAAATAATC-TCAATGATGAAGAAATAAT-AAAAAAAATGCATTTATTCTATTCTGAAATGTTCATG-----------------TAGTATGTAGTTATGTAG-TAAGGCT----TAAATCAACTGAGGATTCAATCCTTTTGAAAGCAAAGTCTTGTCTAGAGAAAAAAC--TTGCCCATAGTAT------------------------------CA-----ACTATTAACTAT--------------------A-----------------------------------------------GAACTATTAACTATAGAACTAATAA---------------CCAACTCAT-CACTTCGCATTATCTGTATCCAAAAAACCAGTCAAGAGAGGATATATTGATCCTAT--------CATTGTAGCAACGGAAATTTGTTTTGCATAAAC-AAAAGAAAAACTAATTGGATTCTAAGTTGTGAAG------CAAAATATAG-AAAAAAGATGTGGATAGA-GGGGGGAGAGAAAGAGAGAAAAAGAATATCAATGATATAGAATTCCAATATGTAAGGTCTATGAGTCATCTCATAAAAGGCAATGTAAATAAAGCATCAAGACTTATTCATCTATAATGAAATGCATTTGTCCATACACTAGAATCGAAC-AAAAAATCAAGAGACTCGAGCCAATAAAGACTAAGAAGATTGACTCAAGAACAAATTTAATTAAGAGCTCCATTGTCGAATGCAGACCTAACCATTAAACAAGAAGTGATGGGAACGATGGAATCCGTGAATGCAGAAATTCTATTTAAAACAAATCCTAATGATTCATTGGTTGGGATGGCGAAAGTAAGCGAGAATAAATTCATCTATTCTGAGAAGTCATGAGCTAACCCTACAACTGAAATAGATATAGAGCAAATATTCGCCCGCGAAAACTTTATTCCCTTGGATTACTAAAT------TTTAGACAATCCTATACGAGAAAAGGAAAAAGGGGGTTATATTGTAAAAA--------------AATTTATTATCTATAAATAGATATACAT----------------CTAAATA--TAAATATATAGTGAATATATTTAGAAATCCAAAATATCCAAACAAGTTATACAAAGATTCGATGAAATCTAAAAGAATCCAGCGATTTAATCTATTGATTGAATCGAATATTCATTAAACATGTATATCTTAATTCAAATGAAAGATTTTTCATCCTTTTTTATTCGCGAGGAGCTGGATGAGAAGAAACTCTCACGTCCGGTTCTGTAGTAGAGATGG-AATTCAGAAATAACCTACTAAGTGATAACTTTCAAATTCAGAGAAACCCCGG-AAAAAAAAATGGGCAATCCTGAGCCAAATCC--------TTTTTTTTGCAAACAAACAAAGATTCCAAAAGAAAAAAGGATAGGTGCAGAGACTCAATGGAAGCTGTTCTAACAAATGGAGTTGAC-----TGCGTTGGTAGAAAGAATAGGAATTCTTTCATCGAAACTTTCTAAAAGATGAAAGATAACTCTATATACATACGCATAGGTAATGATTCATAATTAATAACGACCAAAATCTGTATTCCTATTTTTTTATATGAAAAATAGACAAATTTTTGTGAATTGATTTAACATTGAATAAAGATTTGCATATTTATTGATCAAATCATTTACTCCATCATCTGCTAGTTCTTTTGAAGAACTGATGAATCGCACGAGAATAAAGATAGAGTCCTATTATACATGTCAATACCGACAAGAATGAAATTTCTTGTAAAAGGAAAATCCGTCGACTTTAGAAATCGTGAGGGTTCAAGTCCCTCTATCCCCAAAAGCCTGTTTGACTCGTTAACTATTTATCCGATCC--------TTTTTTAGTTAGCCG--------------------------------------------------------TTCCAAATTCGTTATCTTTCTCATTCACTCGACTCTTTCAC---AAAACAAACGGATCGGGGCAG-----AAATACTTTACTCATATCACAAACAAGTCTTAGGACATGTGATAGACATACAAATGAACATCTTTGAGCAAGGAATCTCCATTTGAATGATTCATGATCTATATCATTATTGGGGCTGAAACTCAAAAAGTTTTA-------TTTTTTTTATCCAAGAAATTACAAGGCGAGGGTAAGACTTTGTAATACCCTTTCGTTCTTTTAATTGACATAGACCCAAATCATCTA--------------GTAAAATTGAGAATGCTGCATCAGGATCG-AAAACCTGCCAAGCAG-AAAACCCGCGGACTTGT-A---CAT-ACTCCCGGGGAGGATGTGCGGGCCGTGG-CCTCGTTGCCTCGCCTTCCATT---TT-CCCCCTGCGAGCA---GATGCGCGC-GGG-CCCTTCC---GGGCA--ACGCGTTTCGTCTGCTCGTCAAAC-AACGAA-CCCCGGCGCAAAACGCGCCAAGGAAAAATTGAAC-AAAGAGCGCACGT-CC-YTGCCCGTTTTCCGGGTGGTGTCGGCGTACGCAATCTTTCATGT---AACCAAACGACTCTCGGCAACGGATATCTCGGCTCTTGCATCGATGAAGAACGTAGCGAAATGCGATACTTGGTGTGAATTGCAGAATCCCGTGAACCATCGAGTCTTTGAACGCAAGTTGCGCCTGAAGCCATTAGGTTGAAGGCACGTCTGCCTGGGCGTCACGCATTGCGTCACCCACTCCCCCGTGCC----TGAGCGGGCATGTCGGTGCGTGGGCGGATATTGG-CCCCCCGTTCACATCCGTGC--TCGGTCGGCCT-AAAAAGC-GGGTCCCCAATGACGGACATCACGACGAGTGGTGGTTGCCAAACCGTCGCGTCGCGTCGTGCGTG-CCATCGTTTGTTGCGGGTTGGCCC-ATCGACCCCGAAGTGCCACGGCACCTCAA
Gaultheria_erecta                                         TGACTTCATATAT-CCACTTATTTTTCAGGAGTATATTTATGCCCTTGCTCATGATCGTGGTTTAAATAAATCTATTTTTTTTGAAAATGCAGATTATGACAATAAATCTAGCTTACTAATTGTGAAACGTTTAATCACTCATTTAATTACTCAAATGTATCAACAGAATCATTTTCTTTTT------TATACTAATGATTTTAATCCAAATAAATTTTT------------GGGGTACAATACAAATTTGTATTCTCAAATGATATTTGAAGGATTTGCGGTCGTTGTAGAAATTCCATTTTATCTACGATTACTATCTTTTCTAGAAGGGAAAGAAAGAGTCAAATCTCATAATTTACGATCACTTCATTCAATATTTCCGTTTTTAGAGGACAAATTTTCCCATTTAAATTATATCTTAGATATACTAATACCCCATCCCGTCCATCTGGAAATCTTGGTTCAAACTCTTCGCTACTGGATAAAAGATCCCTCTTCTTTGCATTTATTACGATTTTTTCTCCACGAGTATTCTAATTGGAATAGTCTTATTACTCCAAAGAAATATAGTTCTTCTTTTT------CAAAAAGAAATAAAAAATTCTTCTTGTTCCTATATAATTTTCATGTATGTGAATACGAATCTATCTTCGTTTTTCTTCGGAATCAATCTTATCATTTATGCTCAATATCTTTTGAAACCTTTCTAGAACGAATCTTTTTCTATAAAAAAATAGAACTAGAAATCTTTGTTAATGATTTTAAGGCCATTCTATGGGTCTTCAAAGACCCTTTCCTGCATTATGTTAGATATCGCGGAAAATCCATTTTGGCTTCAAAAGGTTCGTCTCTTTTGATGAATAAATGGAAATATTACCTTGTAAATTTCTGGGAATGTTATTTTTACATATGGGTTCAACCAAGAAGGATCCATATAAACCAATTATCCAATAATTCCCTTGACTTTCTGGGCTATCTTTCAAGTATACGATTAAAACCTTCAATAGTACGGAGTCAAATGATAGAAAATTCATTTCTAATAGAGAATGCTAGTAAGAAGTTCGATACTCTAGTGCCAATTACTCCAATGATTGAATCATTGTCTAAAGCGAAATTTTGTAACGTGTTAGGACATCCCATGAGTAAGCCAGTCTGGGGCGATTTATCAGATTCTGATATTATTGAACGATTCGGGCGTATATATAGAAATCTTTCTCATTATTATAGCGGATCATTGAAAAAAATTAGTTTGTATCGAATAAAGTATATACTTCGACTTTCTTGTGCTAGAACTTTGGCACGGAAACACAAAAGTACGGTACGTTCTTTTTTGAAAAGATTAGGAGTGGGATTATTAGAAGAATTTTTTACGGAGGAGGAGCAGGTTTTTTATTTGACCTTCCCAAAAGCTTCTTCGACTTCAAGGAAGTTATATCAAAGGCGGATTTGGTATTTGGATATTTTTTGTATTAATGATACGGCAAATCATGAATGA----------------------------------------------------------------------TTTGTTATGAGACCTTGTAAACGGAAATTATCTTTAAATAATC-TCAATGATGAAGAAATAAG-AAAAAAAAAGCATTTATTCTATTCTGAAATGTTC--------------------------------ATGTAG-TAAGGCT----TAAATCAACTGAGGACTCAATCCTTTTGAAAGCAAAGTCTTGTCTAGAG-AAAAAC--TTGCCCATAGTAT---------------------------------------------------------------------------------------------------------------------GAACTATTAACTATAGAACTAATAA---------------CCAACTCAT-CACTTCGCATTATCTGGATCCAAAAAACCAGTCAAAAGAGGATATATTTATCCTAT--------CATTGTAGCAACGGAAATTTGTTTTGCATAAAC-AAAAGAAAAACTAATTGGATTCTAAGTTGTGAAG------CAAAATATAG-AAAAAAGATGTGGATAGA-GGGGGGAGAGAAAGAGAGAAAAAGAATATCAATGATATAGAATTCCAATATGTAAGGTCTACGAGTCATCTCATAAAAGGCAATGTAAATAAAGCATCAAGACTTATTCATCTATAATGAAATGCATTTGTCCATACACTAGAATCGAACAAAAAAATCAAGAGACTCGAGCCAATAAAGACTAAGAAGATTGACTCAAGAACAAATTTCATTAAGAGCTCCATTGTCGAATGCAGACCTAACCATTAAACAAGAAGTGATGGGAACGATGGAATCCGTGAATGCAGAAATTATATTGAAAACAAATCCTAATGATTCATTGGTTGGGATGGCGGAAGTAAGCGAGAATAAATTCATCTATTCTGAGAAGTCATGAGCTAACCCTACAACTGAAATAGATATAGAGCAAATATTCGCCCGCGAAAACTTTATTCCCTTGGATTACTAAAT------TTTAGACAATCCTATACGAGAAAAGGAAAAAGGGGGTTATGTTGTAAAAA--------------AATTGATTATCTATAAGTAGATATACAT----------------C--------TAAATATATAGTGAATATATTTTAAAATCCAAAATATCCAAACAAGTTATACAAAGATTCGATGAAATCTAAAAGAATCTAGCGATTTAATCTATTGATTGAATCGAATATTCATTAAACATGTATATCTTAATTCAAATGAAAGATTTTTCATCCTTTTTTATTCGCGAGGAGCTGGATGAGAAGAAACTCTCACGTCCGGTTCTGTAGTAGAGATGG-AATTCAGAAATAACCTACTAAGTGATAACTTTCAAATTCAGAGAAACCCCGGAAAAAAAAAATGGGCAATCCTGAGCCAAATCC------TTTTTTTTTGGCAAACAAACAAAGATTCCGAAAGAAAAAAGGATAGGTGCAGAGACTCAATGGAAGCTGTTCTAACAAATGGAGTTGGC-----TGCGTTGGTAGAAAGAATAGGAATTCTTTCATCGAAACTTTCTAAAAGATGAAAGATAACTCTATATACATATGCATAGATAATG-------ATTAATAACGACCAAAATCTGTATTCCTATTTTTTTATATGAAAAATAGACAAATTTTTGTCAATTGATTTCACATTGAATAAAGATTTGCATATTTATTGATCAAATCATTTACTCCATCATCTGCTAGTTCTTTTGAAGAACTGATGAATCGCACGAGAATAAAGATAGAGTCCTATTCTACATGTCAATACCGACAAGAATGAAATTTCTTGTAAGAGGAAAATCCGTCGACTTTAGAAATCGTGAGGGTTCAAGTCCCTCTATCCCCAAAAGCCTGTTTGACTCGTTAACTATTTATCCGATCC--------TTTTTTAGTTAGCCG--------------------------------------------------------TTCCAAATTCGTTATCTTTTTCATTCACTCGACTCTTTCAC---AAAACAAACGGATCGGGGCAG-----AAATACTTTACTCATATCACAAACAAGTCTTAGGACATGTGATAGACGTACAAATGAACATCTTTGAGCAAGGAATCCCCATTTGAATGATTCATGATCTATATCATTATTGGGGCTGAAACTCAAAAAGTTTTC-------TTTTTTTTATCCAAGAAATTACAAGGCGAGGGTAAGGCTTTGTAATACCCTTTCGTTCTTTTAATTGACATAGA-CCAAATCATCTA--------------GTAAAATTGAGAATGCTGCATCAGGATCG-AAAACCTGCCGAGCAG-AAAACCCGCGAACTTGT-A---TAT-ACTCTCGGGGAGGATGTGCGGGTCGTGG-CCCCGTTGCCTCGCCTTCCATT---TT-CCCCTTGCGAGCG---GATGCGCACGGGCCTACTTCC---GGGCA--ACGTGCTTCGTCTGCTCGTCAAAC-AACGAA-CCCCGGCGCAAAACGCGCCAAGGAAAATTTGATC-AAAGAGCGCACGT-CC-CCGCCCGTTTTTCGGGCGGTGTCGGCGTACGCAATCTTTCATGT---AACTGAACGACTCTCGGCAACGGATATCTCGGCTCTTGCATCGATGAAGAACGTAGCGAAATGCGATACTTGGTGTGAATTGCAGAATCCCGTGAACCATCGAGTCTTTGAACGCAAGTTGCGCCTGAAGCCATTAGGTTGAAGGCACGTCTGCCTGGGCGTCACGCATTGCGTCACCCACT-CCCCGTGCC----TTAGCGGGCATGTCGGTGCGTGGGCGGATATTGG-CCCCCCGTTCACATCCGTGC--CCGGTCGGCCT-AAAAAAT-GGGTCCCCAATGACGGACATCACGACAAGTGGTGGTTGCCAAACCGTCGCGTCATGTCGCGCATG-CCATCGTTTGTTGTGGGTTGGCCC-ATCGACCCTGGAGTGCCACGGCACCTCAA
Gaultheria_eriophylla                                     TGACTTCATATAT-CCACTTATTTTTCAGGAGTATATTTATGCCCTTGCTCATGATCGTGGTTTAAATAAATCTATTTTTTTTGAAAATGCAGATTATGACAATAAATCTAGCTTACTAATTGTGAAACGTTTAATCACTCATTTAATTACTCAAATGTATCAACAGAATCATTTTCTTTTT------TATACTAATGATTTTAATCCAAATAAATTTTT------------GGGGTACAATACAAATTTGTATTCTCAAATGATATTTGAAGGATTTGCGGTCGTTGTAGAAATTCCATTTTATCTACGATTACTATCTTTTCTAGAAGGGAAAGAAAGAGTAAAATCTCATAATTTACGATCACTTCATTCAATATTTCCGTTTTTAGAGGACAAATTTTCCCATTTAAATTATATCTTAGATATACTAATACCCCATCCCGTCCATCTGGAAATCTTGGTTCAAACTCTTCGCTACTGGGTAAAAGATCCCTCTTCTTTGCATTTATTACGATTTTTTCTCCACGAGTATTCTAATTGGAATAGTCTTATTACTCCAAAGAAATATAGTTCTTCTTTTT------CAAAAAGAAATCAAAAATTCTTCTTGTTCCTATATAATTTTCATGTATGTGAATACGAATCTATCTTCGTTTTTCTTCGGAATCAATCTTATCATTTATGCTCAATATCTTTTGAAACCTTTCTAGAACGAATCTTTTTCTATAAAAAAATAGAACTAGAAATATTTGTTAAGGATTTTAAGGCCATTCTATGGGTCTTCAAAGACCCTTTCCTGCATTATGTTAGATATCGCGGAAAATCCATTTTAGCTTCAAAAGGTTCGTCTCTTTTGATGAATAAATGGAAATATTACCTTGTAAATTTCTGGGAATGTTATTTTTACATATGGGTTCAACCAAGAAGGATCCATATAAACCAATTATCCAATAATTCCCTTGACTTTCTGGGCTATCTTTCAAGTATACGATTAAAACCTTCAATAGTACGGAGTCAAATGATAGAAAATTCATTTCTAATAGAGAATGCTAGTAAGAAGTTCGATACTCTAGTGCCAATTACTCCAATGATTGAATCATTGTCTAAAGCGAAATTTTGTAACGTGTTAGGACATCCCATGAGTAAGCCAGTCTGGGGCGATTTATCAGATTCTGATATTATTGAACGATTCGGGCGTATATATAGAAATCTTTCTCATTATTATAGCGGATCATTGAAAAAAATTAGTTTGTATCGAATAAAGTATATACTTCGACTTTCTTGTGCTAGAACTTTGGCACGGAAACACAAAAGTACGGTACGTTCTTTTTTGAAAAGATTAGGAGTGGGATTATTAGAAGAATTTTTTACGGAGGAGGAGCAGGTTTTTTATTTGACCTTCCCAAAAGCTTCTTCGACTTCAAGGAAGTTATATCAAAGGCGGATTTGGTATTTGGATATTTTTTGTATTAATGATACGGCAAATCATGAATGA----------------------------------------------------------------------TTTGTTATGAGACCTTGTAAACGGAAATTATCTTTAAATAATC-TCAATGATGAAGAAATAAG--AAAAAAAAGCATTTATTCTATTCTGAAATGTTCATG-----------------TAG--------TATGTAG-TAAGGCT----TAAATCAACTGAGGATTCAATCCTTTTGAAAGCAAAGTCTTGTCTAGAG-AAAAAC--TTGCCCATAGTAT---------------------------------------------------------------------------------------------------------------------GAACTATTAACTATAGAACTAATAA---------------CCAACTCAT-CACTTCGCATTATCTGGATCCAAAAAACCAGTCAAAAGAGGATATATTTATCCTAT--------CATTGTAGCAACGGAAATTTGTTTTGCATAAAC-AAAAGAAAAACTAATTGGATTCTAAGTTGTGAAG------CAAAATATAG-AAAAAAGATGTGGATAGA-GGGGGGAGAGAAAGAGAGAAAAAGAATATCAATGATATAGAATTCCAATATGTAAGGTCTATGAGTCATCTCATAAAAGGCAATGTAAATAAAGCATCAAGACTTATTCATCTATAATAAAATGCATTTGTCCATACACTAGAATCGAACAAAAAAATCAAGAGACTCGAGCCAATAAAGACTAAGAAGATTGACTCAAGAACAAATTTCATTAAGAGCTCCATTGTCGAATGCAGACCTAACCATTAAACAAGAAGTGATGGGAACGATGGAATCCGTGAATGCAGAAATTCTATTGAAAACAAATCCTAATGATTCATTGGTTGGGATGGCGGAAGTAAGCGAGAATAAATTCATCTATTCTGAGAAGTCATGAGCTAACCCTACAACTGAAATAGATATAGAGCAAATATTCGCCCGCGAAAACTTTATTCCCTTGGATTACTAAAT------TTTAGACAATCCTATACGAGAAAAGGAAAAAGGGGGTTATGTTGTAAAAA--------------AATTTATTATCTATAAGTAGATATACAT----------------C--------TAAATATATAGTGAATATATTTTAAAATCCAAAATATCCAAACAAGTTATACAAAGATTCGATGAAATCTAAAAGAATCTAGCGATTTAATCTATTGATTGAATCGAATATTCATTAAACATGTATATCTTAATTCAAATGAAAGATTTTTCATCCTTTTTTATTCGCGAGGAGCTGGATGAGAAGAAACTCTCACGTCCGGTTCTGTAGTAGAGATGG-AATTCAGAAATAACCTACTAAGTGATAACTTTCAAATTCAGAGAAACCCCGG-AAAAAAAAATGGGCAATCCTGAGCCAAATCC------TTTTTTTTTGGCAAACAAACAAAGATTCCGAAAGAAAAAAGGATAGGTGCAGAGACTCAATGGAAGCTGTTCTAACAAATGGAGTTGGC-----TGCGTTGGTAGAAAGAATAGGAATTCTTTCATCGAAACTTTCTAAAAGATGAAAGATAACTCTATAATCATATGCATAGATAATG-------ATTAATAACGACCAAAATCTGTATTCCTATTTTTTTATATGAAAAATAGACAAATTTTTGTCAATTGATTTCACATTGAATAAAGATTTGCATATTTATTGATCAAATCATTTACTCCATCATCTGCTAGTTCTTTTGAAGAACTGATGAATCGCACGAGAATAAAGATAGAGTCCTATTCTACATGTCAATACCGACAAGAATGAAATTTCTTGTAAGAGGAAAATCCGTCGACTTTAGAAATCGTGAGGGTTCAAGTCCCTCTATCCCCAAAAGCCTGTTTGACTCGTTAACTATTTATCCGATCC--------TTTTTTAGTTAGCCC--------------------------------------------------------TTCCAAATTCGTTATCTTTTTCATTCACTCGACTCTTTCAC---AAAACAAACGGATCGGGGCAG-----AAATACTTTACTCATATCACAAACAAGTCTTAGGACATGTGATAGACGTACAAATGAACATCTTTGAGCAAGGAATCCCCATTTGAATGATTCATGATCTATATCATTATTGGGGCTGAAACTCAAAAAGTTTTC-------TTTTTTTTATCCAAGAAATTACAAGGCGAGGGTAAGGCTTTGTAATACCCTTTCGTTCTTTTAATTGACATAGACCCAAATCATCTA--------------GTAAAATTGAGAATGCTGCATCAGGATCG-AAAACCTGCCGAGCAG-AAAACCCGCGAACTTGT-A---TAT-ACTCTCGGGGAGGATGTGCGGGTCGTGG-CCCAGTTGCCTCGCCTTCCATT---TT-CCCCTTGCGAGCG---GATGCGCACGGG-C--CTTCC---GGGCAACACGTGCTTCGTCTGCTCGTCAAAC-AACGAA-CCCCGGCGCAAAACGCGCCAAGGAAAATTTGATC-AAAGAGCGCACGT-CC-CCGCCCGTTTTTCGGGTGGTGTTGGCGTACGCAATCTTTCATGT---AACTGAACGACTCTCGGCAACGGATATCTCGGCTCTTGCATCGATGAAGAACGTAGCGAAATGCGATACTTGGTGTGAATTGCAGAATCCCGTGAACCATCGAGTCTTTGAACGCAAGTTGCGCCTGAAGCCATTAGGTTGAAGGCACGTCTGCCTGGGCGTCACGCATTGCGTCACCCACT-CCCCGTGCC----TTAGCGGGCATGCCGGTGCGTGGGCGGATATTGG-CCCCCCGTTCACATCCGTGC--TCGGTCGGCCT-AAAAAAT-GGGTCCCCAATGACGGACATCACGACAAGTGGTGGTTGCCAAACCGTCGCGTCATGTCGTGCATG-CCATCGTTTGTTGTGGGTTGGCCC-ATCGACCCTGGAGTGCCACGGCACCTCAA
Gaultheria_foliolosa                                      TGACTTCATATAT-CCACTTATTTTTCAGGAGTATATTTATGCCCTTGCTCATGATCGTGGTTTAAATAAATCTATTTTTTTAGAAAATACAGATTATGACAATAAATCTAGCTTACTAATTGTGAAACGTTTAANCACTCATTTAATTACTCAAATGTATCAACAGAATCATTTTCTTTTT------TATACTAATGATTTTAAGCCAAATAAATTTTT------------GGGGTACAATACAAATTTGTATTCTCAAATGATATTTGAAGGATTTGCCGTCGTTGTAGAAATTCCATTTTATCTACGATTACTATCTTTTCTAGAAGGGAAAGAAAGAGTCAAATTTCATAATATACGATCACTTCATTCAATATTTCCGTTTTTAGAGGACATATTTTCCCATTTAAATTATATCTTAGATATACTAATACCCCATCCCGTNCATCTGGAAATCTTGGTTCAAACTCTTCGCTACTGGGTAAAAGATCCCTCTTCTTTGCATTTATTACGATTTTTTCTCCNNNNNTATTCTAATTGGAATAGTCTTATTACTCCAAAGAAATATAGTNCTTCTTTTT------CAAAAAGAAATCAAAAATTCTTCTTGTTCCTATACAATTTTCATGTMTGTGAATATGAATCTATCTTCGTTCCTCTTCGGAATCAATCTTCTCATTTATGCTCAATATCTTTTGAAACCTTTCTAGAACGAATCTTGTCCTATAAAAAAATAGAACTAGAAATCTTTGTTAAGGATTTTAAGGCCATAATATGGGTCTTCAAAGACCCTTTCCTACATTATGTTAGATATCGCGGAAAATCCATTTTGGCTTCAAAAGGTTCGTCTCTTTTGATGAATAAATGGAAATATTACCTTGTAAATTTCTGGGAATGTTATTTTTACATATGGGTTCAACCAAGAAGGATCCATATAAACCAATTATCCAATAATTCCCTTGACTTTCTGGGCTATCTTTCAAGTATACGATTAAAACCTTCAATGGTACGGAGTCAAATGATAGAAAATTCATTTCTAATAGAGAATGCTAGTAAGAAGTTCGATACTCTAGTGCCAATTACTCCAATGATTGAATCATTGTCTAAAGCGAAATTTTGTAACGTGTTAGGACATCCCATGAGTAAGCCAGTCTGGGGCAGTTTATCAGATTCTGATATTATTGAACGATTCGGGCGAATATATAGTAATCTTTCTCATAATTATAGCGGATCATTGAAAAAAATTAGTTTGTATCGAATAAAGTATAAACTTCGACTTTCTTGTGCTAGAACTTTGGCACGTAAACACAAAAGTACGGTACGTTCTTTTTTGAAAAGATTAGGAGTGGGATTATTAGAAGAATTTTTTACGGAGGAAGAGCAGGTTTTTTATTTGACCTTCCCAAAAGCTTCTTCGACTTCAAGGAAGTTATATCAAAGGCGGATTTGGTATTTGGATATTTTTTGTATTAATGATACGGCAAATCATGAATGA--------------------------NNNNNNNNNNNNNNNNNNNNNNNNNNNNNNNNNNNNNNNNNNNNNNNNNNNNNNNNNNNNNNNNNNNNNNNNNNNNNNNNNNNNNNNNNNNNNNNNNNNNNNNNNNN--NNNNNNNNNNNNNNNNNNNNNNNNNNNNNNNNNNNN-----------------NNN--------NNNNNNN-NNNNNNN----NNNNNNNNNNNNNNNNNNNNNNNNNNNNNNNNNNNNNNNNNNNNNNNNNNNNNNNN--TTGCCCATAGTAT------------------------------GA-----ACTATTAACTAT--------------------A-----------------------------------------------GAACTATTAACTATAGAACTAATAA---------------CCAACTCAT-CACTTCGCATTATCTGGATCCAAAAAACCAGTCAAGAGAGGATATATTGATCCTAT--------CATTGTAGCAACGGAAATTTGTTTTGCATAAAC-AAAAGAAAAACTAATTGGATTCTAAGTTGTCAAGCAAAATCAAAATATAG-AAAAAAGATGTGGATAGA-GGGGGGAGAGAAAGAGAGAAAAAGAATATCAATGATATAGAATTCCAATATGTAAGGTCTATGAGTCATCTCATAAAAGGCAATGTAAATAAAGCATCAAGACTTATTCATCTATAATGAAATGCATTTGTCCATACACTAGAATCGAACAAAAAAATCAAGAGACTCGAACCAATAAAGACTAAGAAGATTGACTCAAGAACAAATTTCATTAAGAGCTCCATTGTCGAATGCAGACCTAACCATTAAATAAGAAGTGATGGGAACGATGGAATCCGTGAATGCAGAAATTCTATTGAAAACAAATCCTAATGATTCATTGGTTGGGATGGCGGAAGTAAGCGAGAATAAATTC------------------------------------------GATATAGAGCAAATATTCGCCCGCGAAAACTTTATTCCCTTGGATTACTAAAT------TTTAGACAATCCTATACGAGAAAAGGAAAAAGGGGGTTATGTTGTAAAAAATTTTATTATCTATAATTTATTATCTATAAATAGATATACAT----------------C--------TAAATATATAGTGAATATATTTATAAATCCAAAATATACAAACAAGTTATACAAAGATTCTATGAAATCTAAAAGAATCCAGCGATTTAATCTATTGATTGAATCGAATATTCATTAAACATGTATATCTTAATTCAAATGAAAGATTTTTCATCCTTTTTTATTCGCGAGGAGCTGGATGAGAAGAAACTCTCACGTCCGGTTCTGTAGTAGAGATGG-AATTCAGAAATAACCTACTAAGTGATAACTTTCAAATTCAGAGAAACCCCGG-AAAAAAAAATGGGCAATCCTGAGCCAAATCC------TTTTTTTTTGGCAAACAAACAAAGATTCCGAAAGAAAAAAGGATAGGTGCAGAGACTCAATGGAAGCTGTTCTAACAAATGGAGTTGAC-----TGCGTTGGTAGAAAGAATAGGAATTTTTTCATCGAAACTTTCTAAAAGATGAAAGATAACTCTATATACATACGCATAGGTAATG-------ATTAATAACGACCAAAATCTGTATTCCTATTTTTTTATATGAAAAATAGACAAATTTTTGTGAATTGATTTCACATTGAATAAAGATTTGCATATTTATTGATCAAATCATTTACTCCATCATCTGCTAGTTCTTTTGAAGAACTGATGAATCGCACGAGAATAAAGATAGAGTCCTATTCTACATGTCAATACCGACAAGAATGAAATTTCTTGTAAAAGGAAAATCCGTCGACTTTAGAAATCGTGAGGGTTCAAGTCCCTCTATCCCCAAAAGCCTGTTTGACTCGTTAACTATTTATCCGATCC--------TTTTTTAGTTAGCCG--------------------------------------------------------TTCCAAATTCGTTATCTTTCTCATTCACTCGACTCTTTCAC---AAAACAAACGTATCGGGGCAG-----AAATACTTTACTCATATCACAAACAAGTCTTAGGACATGTGATAGACGTACAAATGAACATCTTTGAGCAAGGAATCTCCATTTGAATGATTCATGATCTATATCATTATTGGGGCTGAAACTCAAAAAGTTTTC------TTTTTTTTTATCCAAGAAATTACAAGGCGAGGGTAAGACTTTGTAATACCCTTTCGTTCTTTTAATTGACATAGACCCAAATCATCTA--------------GTAAAATTGAGAATGCTGCATCAGGATCG-AAAACCTGCCAAGCAG-AAAACCCGCGAACTTGT-AT--TAT-ACTCTCGGGGAGGATGTGCGGGTCGTGG-CCCAGTTGCCTCGCCTTCCGTT---TT-CCCCTTGCGAGCA---GATGCGCACGGGGTCCCTTCC---GGGCA--GCGTGCTTCGTCTGCTCGTCAAAC-AACGAA-CCCCGGCGCAAAACGCGCCAAGGAAAATTTGAAC-AAAGAGCGCACGT-CC-CTGCCTGTTTTTCGGGTGGTGTTGGCGTACGCAATCTTTCATAT---AACTGAACGACTCTCGGCAACGGATATCTCGGCTCTTGCATCGATGAAGAACGTAGCGAAATGCGATACTTGGTGTGAATTGCAGAATCCCGTGAACCATCGAGTCTTTGAACGCAAGTTGCGCCTGAAGCCATTAGGTTGAAGGCACGTCTGCCTGGGCGTCACGCATTGCGTCACCCACTCCCCCGTGCC----TAAGCAGGCATGTCGGTGCGTGGGCGGATATTGG-CCCCCCGTTCACATCCGTGC--TCGGTCGGCCT-AAAAAATGGGGTCCCCAATGACGGACAACACGACAAGTGGTGGTTGCCAAACCGTCGCGTCATGTCGTGCATG-CCATCGTCTGTTGCGGGTTGGCCC-ATCGACCCTGAAGTGCCAAGGCACCTCAA
Gaultheria_fragrantissima                                 TGACTTCATATAT-CCACTTATTTTTCAGGAGTATATTTATGCCCTTGCTCATGATCGTGGTTTAAATAAATCTATTTTTTTTGAAAATGCAGATTATGACAATAAATCTAGCTTACTAATTGTGAAACGTTTAATCACTCATTTAATTACTCAAATGTATCAACAGAATAATTTTCTTTTT------TATACTAATGATTTTAAGCCAAATAAATTTTT------------GGGGTACAATACAAATTTGTATTCTCAAATGATATTTGAAGGATTTGCGGTCGTTGTAGAAATTCCATTTTATCTACGATTACTATCTTTTCTAGAAGGTAAAGAAAGAGTAAAATCTCATAATTTACGATCACTTCATTCAATATTTCCGTTTTTAGAGGACAAATTTTCCCATTTAAATTATATCTTAGATATACTAATACCCCATCCCGTCCATCTGGAAATCTTGGTTCAAACTCTTCGCTACTGGGTAAAAGATCCCTCTTCTTTGCATTTATTACGATTTTTTCTCCACGAGTATTCTAATTGGAATAGTCTTATTACTCCAAAGAAATATAGTTCTTCTTTTT------CAAAAAGAAATCAAAAATTATTCTTGTTCCTATATAATTCTCATGTATGTGAATACGAATCTATCTTCATTTTTCTTCGGAATCAATCTTCTCATTTATGCTCAATATCTTTTGAAACCTTTCTAGAACGAATCTTGTTCTATAAAAAAATAGAACTCAAAATCTTTGTTAAGGATTTTAAAGCCATTCTATGGGTTTTCAAAGACCCTTTCCTGCATTATGTTAGATATCGCGGAAAATCCATTTTGGCTTCAAAAGGTTCGTCTCTTTTGATGAATAAATGGAAATATTACCTTGTAAATTTCTGGGAATGTTATTTTTACATATGGGTTCAACCAAGAAGGATCCATATAAACCAATTATCCAATAATTCCCTTGACTTTCTGGGCTATCTTTCAAGTATACGATTAAAACCTTCAATGATACGGAGTCAAATGATAGAAAATTCATTTCTAATAGAGAATGCTAGTAAGAAGTTCGATACTCTAGTGCCAATTACTCCAATGATTGAATCATTGTTTAAAGCGAAATTTTGTAACGTGTTAGGACATCCCATGAGTAAGCCAGTCTGGGGCGGTTTATCAGATTCTGATATTATTGAACGATTCGGGCGTATATATAGAAATCTTTCTCATTATTATAGCGGATCATTGAAAAAAATTAGTTTGTATCGAATAAAGTATATACTTCGACTTTCTTGTGCTAGAACTTTGGCACGTAAACACAAAAGTACGGTACGTTCTTTTTTGAAAAGATTAGGAGTGGGATTATTAGAAGAATTTTTTACGGAGGAAGAGCAGGTTTTTTATTTGACCTTCCCAAAAGCTTCTTCGACTTCAAGGAAGTTATATCAAAGTCGGATTTGGTATTTGGATATTTTTTGTATTAATGATACGGCAAATCATGAATGA----------------------------------------------------------------------TTTGTTATGAGACCTTGTAAACGGAAATTATCTTTAAATAATC-TCAATGATGAAGAAATAAG--AAAAAAATGCATTTATTCTATTCTGAAATGTTCATG-----------------TAGTATGTAGTTATGTAG-TAAGGCT----TAAATCAACTGAGGATTCAATCCTTTTGAAAGCAAAGTCTTGTCTAGAGAAAAAAC--TTGCCCATAGTAT------------------------------GA-----ACTATTAACTAT--------------------AGAACTTTTTTAGGCTTAGGATTCAAAAAAAACTATTGCCCATAGTATGAACTATTAACTATAGAACTAATAA---------------CCAACTCAT-CACTTCGCATTATCTGGATCCAAAAAACCAGTCAAGAGAGGATATATTGATCCTAT--------CATTGTAGCAACGGAAATTTGTTTTGCATAAAC-AAAAGAAAAACTAATTGGATTCTAAGTTGTGAAG------CAAAATATAG-AAAAAAGATGTCGATAGA-GGGGGGAGAGAAAGAGAGAAAAAGAATATCAATGATATAGAATTCCAATATGTAAGGTCTATGAGTCATCTCATAAAAGGCAATGTAAATAAAGCATCAAGACTTATTCATCTATAATGAAATGCATTTGTCCATACACTAGAATCGAAC-AAAAAATCAAGAGACTCGAGCCAATAAAGACTAAGAAGATTGACTCAAGAACAAATTTAATTAAGAGCTCCATTGTCGAATGCAGACCTAACCATTAAACAAGAAGTGATGGGAACGATGGAATCCGTGAATGCAGAAATTCTATTTAAAACAAATCCTAATGATTCATTGGTTGGGATGGCGGAAGTAAGCGAGAATAAATTAATCTATTCTGAGAAGTCATGAGCTAACCCTACAACTGAAATAGATATAGAGCAAATATTCGCCCGCGAAAACTTTATTCCCTTGGATTACTAAAT------TTTAGACAATCCTATACGAGAAAAGGAAAAAGGGGGTTATGTTGTAAAAA--------------AATTTATTATCTATAAATAGATATACAT----------------CTAAATA--TAAATATATAGTGAATATATTTAGAAATCCAAAATATCCAAACAAGTTATACAAAGATTCGATGAAATCTAAAAGAATCCAGCGATTTAATCTATTGATTGAATCGAATATTCATTAAACATGTATATCTTAATTCAAATGAAAGATTTTTCATCCTTTTTTATTCGCGAGGAGCTGGATGAGAAGAAACTCTCACGTCCGGTTCTGTAGTAGAGATGG-AATTCAGAAATAACCTACTAAGTGATAACTTTCAAATTCAGAGAAACCCCGG-AAAAAAAAATGGGCAATCCTGAGCCAAATCC---------TTTTTTTGCAAACAAACAAAGATTCCGAAAGAAAAAAGGATAGGTGCAGAGACTCAATGGAAGCTGTTCTAACAAATGGAGTTGAC-----TGCGTTGGTAGAAAGAATAGGAATTCTTTCATCGAAACTTTCTAAAAGATGAAAGATAACTCTATATACATACGCATAGGTAATG-------ATTAATAACGACCAAAATCTGTATTCCTATTTTTTTATATGAAAAATAGACAAATTTTTGTGAATTGATTTAACATTGAATAAAGATTTGCATATTTATTGATCAAATCATTTACTCCATCATCTGCTAGTTCTTTTAAAGAACTGATGAATCGCACGAGAATAAAGATAGAGTCCTATTATACATGTCAATACCGACAAGAATGAAATTTCTTGTAAGAGGAAAATCCGTCGACTTTAGAAATCGTGAGGGTTCAAGTCCCTCTATCCCCAAAAGCCTGTTTGACTCGTTAACTATTTATCCGATCC--------TTTTTTAGTTAGCCG--------------------------------------------------------TTCCAAATTCGTTATCTTTCTCATTCACTCGACTCTTTCAC---AAAACAAACGGATCGGGGCAG-----AAATACTTTACTCATATCACAAACAAGTCTTAGGACATGTGATAGACATACAAATAAACATCTTTGAGCAAGGAATCTCCATTTGAATGATTCATGATCTATATCATTATTGGGGCTGAAACTCAAAAAGTTTTA-------TTTTTTTTATCCAAGAAATTACAAGGCGAGGGTAAGACTTTGTAATACCCTTTCGTTCTTTTAATTGACATAGACCCAAATCATCTA--------------GTAAAATTGAGAATGCTGCATCAGGATCG-AAAACCTGCCAAGCAG-AAAACCCGCGGACTTGT-A---CAT-ACTCCCGGGGAGGATGTGCGGGTCGTGG-CCTCGTTGCCTCGCCTTCCATT---TT-CCCCCTGCGAGCA---GATGCGCGC-GGG--CCTTCC---GGGCA--ACGCGTTTCGTCTGCTCGTCAAAC-AACGAA-CCCCGGCGCAAAACGCGCCAAGGAAAAATTGAAC-AAAGAGCGCACGT-CC-CTGCCCGTTTTCCGGGTGGTGTCGGCGTACGCAATCTTTCATGT---AACCAAACGACTCTCGGCAACGGATATCTCGGCTCTTGCATCGATGAAGAACGTAGCGAAATGCGATACTTGGTGTGAATTGCAGAATCCCGTGAACCATCGAGTCTTTGAACGCAAGTTGCGCCTGAAGCCATTAGGTTGAAGGCACGTCTGCCTGGGCGTCACGCATTGCGTCACCCACTCCCCCGTGCC----TGAGCGGGCATGTTGGTGCGTGGGCGGATATTGG-CCCCCCGTTCACATCCGTGC--TCGGTCGGCCT-AAAAAGC-GGGTCCCCAATGACGGACATCACGACGAGTGGTGGTTGCCAAACCGTCGCGTCGCGTCGTGCGTG-CCATCGTTTGTTGCGGGTTGGCCC-ATCGACCCCGAAGTGCCACGGCACCTCAA
Gaultheria_glomerata                                      TGACTTCATATAT-CCACTTATTTTTCAGGAGTATATTTATGCCCTTGCTCATGATCGTGGTTTAAATAAATCTATTTTTTTTGAAAATGCAGATTATGACAATAAATCTAGCTTACTAATTGTGAAACGTTTAATCACTCATTTAATTACTCAAATGTATCAACAGAATCATTTTATTTTT------TATACTAATGATTTTAATCCAAATAAATTTTT------------GGGGTACAATACAAATTTGTATTCTCAAATGATATTTGAAGGATTTGCGGTCGTTGTAGAAATTCCATTTTATCTACGATTACTATCTTTTCTAGAAGGGAAAGAAAGAGTAAAATTTCATAATTTACGATCACTTCATTCAATATTTCCGTTTTTAGAGGACAAATTTTCCCATTTAAATTATATCTTAGATATACTAATACCCCATCCCGTCCATCTGGAAATCTTGGTTCAAACTCTTCGCTACTGGGTAAAAGATCCCTCTTCTTTGCATTTATTACGATTTTTTCTCCACGAGTATTCTAATTGGAATAGTCTTATTACTCCAAAGAAATATAGTTCTTCTTTTT------CAAAAAGAAATCAAAAATTCTTCTTGTTCCTATATAATTTTCATGTATGTGAATACGAATCTATCTTCGTTTTTCTTCGGAATCAATCTTATCATTTATGCTCAATATCTTTTGAAACCTTTCTAGAACGAATCTTTTTCTATAAAAAAATAGAACTAGAAATCTTTGTTAAGGATTTTAAGGCCATTCTATGGGTCTTCAAAGACCCTTTNNNNNNNNNNNNNNNNNNNNNNNNAAAATCCATTTTAGCTTCAAAAGGTTCGTCTCTTTTGATGAATAAATGGAAATATTACCTTGTAAATTTCTGGGAATGTTATTTTTACATATGGGTTCAACCAAGAAGGATCCATATAAACCAATTATCCAATAATTCCCTTGACTTTCTGGGCTATCTTTCAAGTATACGATTAAAACCTTCAATAGTACGGAGTCAAATGATAGAAAATTCATTTCTAATAGAGAATGCTAGTAAGAAGTTCGATACTCTAGTGCCAATTACTCCAATGATTGAATCATTGTCTAAAGCGAAATTTTGTAACGTGTTAGGACATCCCATGAGTAAGCCAGTCTGGGGCGATTTATCAGATTCTGATATTATTGAACGATTCGGGCGTATATATAGAAATCTTTCTCATTATTATAGCGGATCATTGAAAAAAATTAGTTTGTATCGAATAAAGTATATACTTCGACTTTCTTGTGCTAGAACTTTGGCACGGAAACACAAAAGTACGGTACGTTCTTTTTTGAAAAGATTAGGAGTGGGATTATTAGAAGAATTTTTTACGGAGGAGGAGCAGGTTTTTTATTTGACCTTCCCAAAAGCTTCTTCGACTTCAAGGAAGTTATATCAAAGGCGGATTTGGTATTTGGATATTTTTTGTATTAATGATACGGCAAATCATGAATGA----------------------------------------------------------------------TTTGTTATGAGACCTTGTAAACGGAAATTATCTTTAAATAATC-TCAATGATGAAGAAATAAG-AAAAAAAAAGCATTTATTCTATTCTGAAATGTTCATG-----------------TAG--------TATGTAG-TAAGGCT----TAAATCAACTGAGGATTCAATCCTTTTGAAAGCAAAGTCTTGTCTAGAG-AAAAAC--TTGCCCATAGTAT---------------------------------------------------------------------------------------------------------------------GAACTATTAACTATAGAACTAATAA---------------CCAACTCAT-CACTTCGCATTATCTGGATCCAAAAAACCAGTCAAAAGAGGATATATTTATCCTAT--------CATTGTAGCAACGGAAATTTGTTTTGCATAAAC-AAAAGAAAAACTAATTGGATTCTAAGTTGTGAAG------CAAAATATAG-AAAAAAGATGTGGATAGA-GGGGGGAGAGAAAGAGAGAAAAAGAATATCAATGATATAGAATTCCAATATGTAAGGTCTATGAGTCATCTCATAAAAGGCAATGTAAATAAAGCATCAAGACTTATTCATCTATAATGAAATGCATTTGTCCATACACTAGAATCGAACAAAAAAATCACGAGACTCGAGCCAATAAAGACTAAGAAGATTGACTCAAGAATAAATTTCATTAAGAGCTCCATTGTCGAATGCAGACCTAACCATTAAACAAGAAGTGATGGGAACGATGGAATCCGTGAATGCAGAAATTCTATTGAAAACAAATCCTAATGATTCATTGGTTGGGATGGCGGAAGTAAGCGAGAATAAATTCATCTATTCTGAGAAGTCATGAGCTAACCCTACAACTGAAATAGATATAGAGCAAATATTCGCCCGCGAAAACTTTATTCCCTTGGATTACTAAAT------TTTAGACAATCCTATACGAGAAAAGGAAAAAGGGGGTTATGTTGTAAAAA--------------AATTTATTATCTATAAGTAGATATACAT----------------C--------TAAATATATAGTGAATATATTTTAAAATCCAAAATATCCAAACAAGTTATACAAAGATTCGATGAAATCTAAAAGAATCTAGCGATTTAATCTATTGATTGAATCGAATATTCATTAAACATGTATATCTTAATTCAAATGAAAGATTTTTCATCCTTTTTTATTCGCGAGGAGCTGGATGAGAAGAAACTCTCACGTCCGGTTCTGTAGTAGAGATGG-AATTCAGAAATAACCTACTAAGTGATAACTTTCAAATTCAGAGAAACCCCGG-AAAAAAAAATGGGCAATCCTGAGCCAAATCC------TTTTTTTTTGGCAAACAAACAAAGATTCCGAAAGAAAAAAGGATAGGTGCAGAGACTCAATGGAAGCTGTTCTAACAAATGGAGTTGGC-----TGCGTTGGTAGAAAGAATAGGAATTCTTTCATCGAAACTTTCTA-------AAAGATAACTCTATATACATATGCATAGATAATG-------ATTAATAACGACCAAAATCTGTATTCCTATTTTTTTATATGAAAAATAGACAAATTTTTGTCAATTGATTTCACATTGAATAAAGATTTGCATATTTATTGATCAAATCATTTACTCCATCATCTGCTAGTTCTTTTGAAGAACTGATGAATCGCACGAGAATAAAGATAGAGTCCTATTCTACATGTCAATACCGACAAGAATGAAATTTCTTGTAAGAGGAAAATCCGTCGACTTTAGAAATCGTGAGGGTTCAAGTCCCTCTATCCCCAAAAGCCTGTTTGACTCGTTAACTATTTATCCGATCC--------TTTTTTAGTTAGCCG--------------------------------------------------------TTCCAAATTCGTTATCTTTTTCATTCACTCGACTCTTTCAC---AAAACAAACGGATCGGGGCAG-----AAATACTTTACTCATATCACAAACAAGTCTTAGGACATGTGATAGACGTACAAATGAACATCTTTGAGCAAGGAATCCCCATTTGAATGATTCATGATCTATATCATTATTGGGGCTGAAACTCAAAAAGTTTTC-------TTTTTTTTATCCAAGAAATTACAAGGCGAGGGTAAGGCTTTGTAATACCCTTTCGTTCTTTTAATTGACATAGACCCAAATCATCTA--------------GTAAAATTGAGAATGCTGCATCAGGATCG-AAAACCTGCCGAGCAG-AAAACCTGCGAACTTGT-A---TAT-ACTCTCGGGGAGGATGTGCGGGTCGTGG-CCCAGTTGCCTCGCCTTCCATT---TT-CCCCTTGCGAGCG---GATGCGCACGGG-C--CTTCC---GGGCA--ACGTGCTTCGTCTGCTCGTCAAAC-AACGAA-CCCCGGCGCAAAACGCGCCAAGGAAAATTTGATC-AAAGAGCGCACGT-CC-CCGCCCGTTTTTCGGGTGGTGTTGGCGTACGCAATCTTTCATGT---AACTGAACGACTCTCGGCAACGGATATCTCGGCTCTTGCATCGATGAAGAACGTAGCGAAATGCGATACTTGGTGTGAATTGCAGAATCCCGTGAACCATCGAGTCTTTGAACGCAAGTTGCGCCTGAAGCCATTAGGTTGAAGGCACGTCTGCCTGGGCGTCACGCATTGCGTCGCCCACT-CCCCGTGCC----TTAGCGGGCATGTCGGTGCGTGGGCGGATATTGG-CCCCCCGTTCACATCCGTGC--TCGGTCGGCCT-AAAAAAT-GGGTCCCCAATGACGGACATCACGACAAGTGGTGGTTGCCAAACCGTCGCGTCATGTCGTGCATG-CCATCGTTTGTTGTGGGTTGGCCC-ATCGACCCTGGAGTGCCACGGCACCTCAA
Gaultheria_griffithiana                                   TGACTTCATATAT-CCACTTATTTTTCAGGAGTATATTTATGCCCTTGCTCATGATCGTGGTTTAAATAAATCTATTTTTTTTGAAAATGCAGATTATGACAATAAATCTAGCTTACTAATTGTGAAACGTTTAATCACTCATTTAATTACTCAAATGTATCAACAGAATAATTTTCTTTTT------TATACTAATGATTTTAAGCCAAATAAATTTTT------------TGGGTACAATACAAATTTGTATTCTCAAATGATATTTGAAGGATTTGCGGTCGTTGTAGAAATTCCATTTTATCTACGATTACTATCTTTTCTAGAAGGTAAAGAAAGAGTCAAATCTCATAATTTACGATCACTTCATTCAATATTTCCGTTTTTAGAGGACAAATTTTCCCATTTAAATTATATCTTAGATATACTAATACCCCATCCCGTCCATCTGGAAATCTTGGTTCAAACTCTTCGCTACTGGGTAAAAGATCCCTCTTCTTTGCATTTATTACGATTTTTTCTCCACGAGTATTCTAATTGGAATAGTCTTATTACTCCAAAGAAATATAGTTCTTCTTTTT------CAAAAAGAAATCCAAAATTATTCTTGTTCCTATATAATTCTCATGTATGTGAATACGAATCTATCTTCATTTTTCTTCGGAATCAATCTTCTCATTTATGCTCAATATCTTTTGAAACCTTTCTAGAACGAATCTTGTTCTATAAAAAAATAGAACTCAAAATCTTTGTTAAGGATTTTAAGGCCATTATATGGGTTTTCAAAGACCCTTTNNNNNNNNNNNNNNNNNNNNNNNNNNNNNNNNNNNNNNNNNNNNNNNNNTCGTCTCTTTTGATGAATAAATGGAAATATTACCTTGTAAATTTCTGGGAATGNNANNNNNACATATGGGTTCAACCAAGAAGGATCCATATAAACCAATTATCCAATAATTCCCTTGACTTTCTGGGCTATCTTTCAAGTATACGATTAAAACCTTCAATGGTACGGAGTCAAATGATAGAAAATTCATTTCTAATAGAGAATGCTAGTAAGAAGTTCGATACTCTAGTGCCAATTACTCCAATGATTGAATCATTGTTTAAAGCGAAATTTTGTAACGTGTTAGGACATCCCATGAGTAAGCCAGTCTGGGGCGGTTTATCAGATTCTGATATTATTGAACGATTCGGGCGTATATATAGAAATCTTTCTCATTATTATAGCGGATCATTGAAAAAAATTAGTTTGTATCGAATAAAGTATATACTTCGACTTTCTTGTGCTAGAACTTTGGCACGTAAACACAAAAGTACGGTACGTTCTTTTTTGAAAAGATTAGGAGTGGGATTATTAGAAGAATTTTTTACGGAGGAAGAGCAGGTTTTTTATTTGACCTTCCCAAAAGCTTCTTCGACTTCAAGGAAGTTATATCAAAGTCGGATTTGGTATTTGGATATTTTTTGTATTAATGATACGGCAAATCATGAATGA----------------------------------------------------------------------TTTGTTATGAGACCTTGTAAACGGAAATTATCTTTAAATAATC-TCAATGATGAAGAAATAAG-AAAAAAAATGCATTTATTCTATTCTGAAATGTTC------------------------ATGTAGTTATGTAG-TAAGGCT----TAAATCAACTGAGGATTCAATCCTTTTGAAAGCAAAGTCTTGTCTAGAGAAAAAAC--TTGCCCATAGTAT------------------------------GA-----ACTATTAACTAT--------------------A-----------------------------------------------GAACTATTAACTATAGAACTAATAA---------------CCAACTCAT-CACTTCGCATTATCTGGATCCAAAAAACCAGTCAAGAGAGGATATATTGATCCTAT--------CATTGTAGCAACGGAAATTTGTTTTGCATAAAC-AAAAGAAAAACTAATTGGATTCTAAGTTGTGAAG------CAAAATATAG-AAAAAAGATGTGGATAGA-GGGGGGAGAGAAAGAGAGAAAAAGAATATCAATGATATAGAATTCCAATATGTAAGGTCTATGAGTCATCTCATAAAAGGCAATGTAAATAAAGCATCAAGACTTATTCATCTATAATGAAATGCATTTGTCCATACACTAGAATCGAAC-AAAAAATCAAGAGACTCGAGCCAATAAAGACTAAGAAGATTGACTCAAGAACAAATTTAATTAAGAGCTCCATTGTCGAATGCAGACCTAACCATTAAACAAGAAGTGATGGGAACGATGGAATCCGTGAATGCAGAAATTCTATTTAAAACAAATCCTAATGATTCATTGGTTGGGATGGCGGAAGTAAGCGAGAATAAATTCATCTATTCTGAGAAGTCATGAGCTAACCCTACAACTGAAATAGATATAGAGCAAATATTCGCCCGCGAAAACTTTATTCCCTTGGATTACTAAAT------TTTAGACAATCCTATACGAGAAAAGGAAAAAGGGGGTTATGTTGTAAAAA--------------AATTTTTTATCTATAAATAGATATACAT----------------CTAAATA--TAAATATATAGTGAATATATTTAGAAATCCAAAATATCCAAACAAATTATACAAAGATTCGATGAAATCTAAAAGAATCCAGCGATTTAATCTATTGATTGAATCGAATATTCATTAAACATGTATATCTTAATTCAAATGAAAGATTTTTCATCCTTTTTTATTCGCGAGGAGCTGGATGAGAAGAAACTCTCACGTCCGGTTCTGTAGTAGAGATGG-AATTCAGAAATAACCTACTANNNNNNNNCTTTCAAATTCAGAGAAACCCCGG-AAAAAAAAATGGGCAATCCTGAGCCAAATCC--------TTTTTTTTGCAAACAAACAAAGATTCCGAAAGAAAAAAGGATAGGTGCAGAGACTCAATGGAAGCTGTTCTAACAAATGGAGTTGAC-----TGCGTTGGTAGAAAGAATAGGAATTCTTTCATCGAAACTTTCTAAAAGATGAAAGATAACTCTATATACATACGCATAGGTAATG-------ATTAATAACGACCAAAATCTGTATTCCTATTTTTTTATATGAAAAATAGACAAATTTTTGTGAATTGATTTAACATTGAATAAAGATTTGCATATTTATTGATCAAATCATTTACTCCATCATCTGCTAGTTCTTTTGAAGAACTGATGAATCGCATGAGAATAAAGATAGAGTCCTATTATACATGTCAATACCGACAAGAATGAAATTTCTTGTAAGAGGAAAATCCGTCGACTTTAGAAATCGTGAGGGTTCAAGTCCCTCTATCCCCAAAAGCCTGTTTGACTCGTTAACTATTTATCCGATCC--------TTTTTTAGTTAGCCG--------------------------------------------------------TTCCAAATTCGTTATCTTTCTCATTCACTCGACTCTTTCAC---AAAACAAACGGATCGGGGCAG-----AAATACTTTACTCATATCACAAACAAGTCTTAGGACATGTGATAGACATACAAATGAACATCTTTGAGCAAGGAATCTCCATTTGAATGATTCATGATCTATATCATTATTGGGGCTGAAACTCAAAAAGTTTTC-------TTTTTTTTATCCAAGAAATTACAAGGCGAGGGTAAGACTTTGTAATACCCTTTCGTTCTTTTAATTGACATAGACCCAAATCATCTA--------------GTAAAATTGAGAATGCTGCATCAGGATCG-AAAACCTGCCAAGCAG-AAAACCCGCGGACTTGT-A---CAT-ACTCCCGGGGAGGATGTGCGGGTCGTGG-CCTCGTTGCCTCGCCTTCCATT---TT-CCCCCTGCGAGCA---GATGCGCGC-GGG--CCTTCC---GGGCA--ACGCGTTTCGTCTGCTCGTCAAAC-AACGAA-CCCCGGCGCAAAACGCGCCAAGGAAAAATTGAAC-AAAGAGCGCACGT-CC-CTGCCCGTTTTCCGGGTGGTGTCGGCGTACGCAATCTTTCATGT---AACCAAACGACTCTCGGCAACGGATATCTCGGCTCTTGCATCGATGAAGAACGTAGCGAAATGCGATACTTGGTGTGAATTGCAGAATCCCGTGAACCATCGAGTCTTTGAACGCAAGTTGCGCCTGAAGCCATTAGGTTGAAGGCACGTCTGCCTGGGCGTCACGCATTGCGTCACCCACTCCCCCGTGCC----TGAGCGGGCATGTCGGTGCGTGGGCGGATATTGG-CCCCCCGTTCACATCCGTGC--TCGGTCGGCCT-AAAAAGC-GGGTCCCCAATGACGGACATCACGACGAGTGGTGGTTGCCAAACCGTCGCGTCGCGTCGTGCGTG-CCATCGTTTGTTGCGGGTTGGCCC-ATCGACCCCGAAGTGCCACGGCACCTCAA
Gaultheria_hispida                                        TGACTTCATATAT-CCACTTATTTTTCAGGAGTATATTTATGCCCTTGCTCATGATCGTGGTTTAAATAAATCTATTTTTTTAGAAAATACAGATTATGACAATAAATCTAGCTTACTAATTGTGAAACGTTTAATCGCTCATTTAATTACTCAAATGTATCAACAGAATCATTTTCTTTTT------TATACTAATGATTTTAAGCCAAATAAATTTTT------------GGGGTACAATACAAATTTGTATTCTCAAATGATATTTGAAGGATTTGCGGTCGTTGTAGAAATTCCATTTTATCTACGATTACTATCTTTTCTAGAAGGGAAAGAAAGAGTCAAATCTCATAATTTACGATCACTTCATTCAATATTTCCGTTTTTAGAGGACAAATTTTCCCATTTAAATTATATCTTAGATATACTAATACCCCATCCCGTCCATCTGGAAATCTTGGTTCAAACTCTTCGCTACTGGGTAAAAGATCCCTCTTCTTTGCATTTATTACGATTTTTTCTCCACGAGTATTCTAATTGGAATAGTCTTATTACTCCAAAGAAATATAGTTCTTCTTTTT------CAAAAAGAAATCAAAAATTCTTCTTGTTCCTATACAATTTTCATGTATGTGAATACGAATCTATCTTCGTTTTTCTTCGGAATCAATCTTCTCATTTATGCTCAATATCTTTTGAAACCTTTCTAGAACGAATCTTGTTCTATAAAAAAATAGAACTAGAAATCTCTGTTAAGGATTTTAAGGCCATTCTATGGGTCTTCAAAGACCCTTTCCTGCATTATGTTAGATATCGCGGAAAATCCATTTTGGCTTCAAAAGGTTCGTCTCTTTTGATGAATAAATGGAAATATTACCTTGTAAATTTATGGGAATGTTATTTTTACATATGGGTTCAACCAAGAAGGATCCATATAAACCAATTATCCAATAATTCCCTTGACTTTCTGGGCTATCTTTCAAGTATACGATTAAAACCTTCAATGGTACGGAGTCAAATGATAGAAAATTCATTTCTAATAGAGAATGCTAGTAAGAAGTTCGATACTCTAGTGCCAATTACTCCAATGATTGAATCATTGTCTAAAGCGAAATTTTGTAACGTGTTAGGACATCCCATGAGTAAGCCAGTCTGGGGCAGTTTATCAGATTCTGATATTATTGAACGATTCGGGCGTATATATAGAAATCTTTCTCATTATTATAGCGGATCATTGAAAAAAATTAGTTTGTATCGAATAAAGTATATACTTCGACTTTCTTGTGCTAGAACTTTGGCACGTAAACACAAAAGTACGGTACGTTCTTTTTTGAAAAGATTAGGAGTGGGATTATTAGAAGAATTTTTTACGGAGGAAGAGCAGGTTTTTTATTTGACCTTCCCAAAAGCTTCTTCGACTTCAAGGAAGTTATATCAAAGGCGGATTTGGTATTTGGATATTTTTTGTATTAATGATACGGCAAATCATGAATGA----------------------------------------------------------------------TTTGTTATGAGACCTTGTAAACGGAAATTATCTTTAAATAATC-TCAATGATGAAGAAATAAG--AAAAAAATTCATTTATTCTATTCTGAAATGTTCATG-----------------TAG--------TATGTAG-TAAGGCT----TAAATCAACTGAGGATTCAATCCTTTTGAAAGCAAAGTCTTGTCTAGAGAAAAAAC--TTGCCCATAGTAT------------------------------GA-----ACTATTAACTAT--------------------A-----------------------------------------------GAACTATTAACTATAGAACTAATAA---------------CCAACTCAT-CACTTCGCATTATCTGGATCCAAAAAACCAGTCAAGAGAGGATATATTGATCCTAT--------CATTGTAGCAACGGAAATTTGTTTTGCATAAAC-AAAAGAAAAACTAATTGGATTCTAAGTTGTCAAG------CAAAATATAG-AAAAAAGATGTGGATAGA-GGGGGGAGAGAAAGAGAGAAAAAGAATATCAATGATATAGAATTCCAATATGTAAGGTCTATGAGTCATCTCATAAAAGGCAATGTAAATAAAGCATCAAGACTTTTTCATCTATAATGAAATGCATTTGTCCATACACTAGAATCGAACAAAAAAATCAAGAGACTCGAGCCAATAAAGACTAAGAAGATTGACTCAAGAACAAATTTCATTAAGAGCTCCATTGTCGAATGCAGACCTAACCATTAAATAAGAAGTGATGGGAACGATGGAATCCGTGAATGCAGAAATTTTATTGAAAACAAATCCTAATGATTCATTGGTTGGGATGGCGGAAGTAAGCGAGAATAAATTCATCTATTCTGAGAAGTCATGAGCTAACCCTACAACTGAAATAGATATAGAGCAAATATTCGCCCGCGAAAACTTTATTACCTTGGATTACTAAAT------TTTAGACAATCCTATACGAGAAAAGGAAAAAGGGGGTTATGTTGTAAAAAATTTTATTATCTATAATTTATTATCTATAAATAGATATACAT----------------C--------TAAATATATAGTGAATATATTTATAAATCCAAAATATACAAACAAGTTATACAAAGATTCGATGAAATCTAAAAGAATCCAGCGATTTAATCTATTGATTGAATCGAATATTCATTAAACATGTATATCTTAATTCAAATGAAAGATTTTTCATCCTTTTTTATTCGCGAGGAGCTGGATGAGAAGAAACTCTCACGTCCGGTTCTGTAGTAGAGATGG-AATTCAGAAATAACCTACTAAGTGATAACTTTCAAATTCAGAGAAACCCCGG-AAAAAAAAATGGGCAATCCTGAGCCAAATCC------TTTTTTTTTGGCAAACAAACAAAGATTCCGAAAGAAAAAAGGATAGGTGCAGAGACTCAATGGAAGCTGTTCTAACAAATGGAGTTGAC-----TGCGTTGGTAGAAAGAATAGGAATTTTTTCATCGAAACTTTCTAAAAGATGAAAGATAACTCTATATACATACGCATAGGTAATG-------ATTAATAACGACCAAAATCTGTATTCCTATTTTTTTATATGAAAAATAGACAAATTTTTGTGAATTGATTTCACATTGAATAAAGATTTGCATATTTATTGATCAAATCATTTACTCCATCGTCTGCTAGTTCTTTTGAAGAACTGATGAATCGCACGAGAATAAAGATAGAGTCCTATTCTACATGTCAATACCGACAAGAATGAAATTTCTTGTAAAAGGAAAATCCGTCGACTTTAGAAATCGTGAGGGTTCAAGTCCCTCTATCCCCAAAAGCCTGTTTGACTCGTTAACTATTTATCCGATCC--------TTTTTTAGTTAGCCG--------------------------------------------------------TTCCAAATTCGTTATCTTTCTCATTCACTCGACTCTTTCAC---AAAACAAACGGATCGGGGCAG-----AAATACTTTACTCATATCACAAACAAGTCTTAGGACATGTGATAGACGTACAAATGAACATCTTTGAGCAAGGAATCTCCATTTGAATGATTCATGATCTATATCATTATTGGGGCTGAAACTCAAAAAGTTTTC-------TTTTTTTTATCCAAGAAATTACAAGGCGAGGGTAAGACTTTGTAATACCCTTTCGTTCTTTTAATTGACATAGACCCAAATCATCTA--------------GTAAAATTGAGAATGCTGCATCAGGATCGAAAAACCTGCCAAGCAG-AAAACCCGCGAACTTGT-A---TAT-ACTCTCGGGGAGGATGTGCGGGTCGTGG-CCCAGTTGCCTCGCCTTCCATT---TT-CCCCTTGCGAGCA---GATGCGCACGGGG--CCTTCC---GGGCA--ACGTGCTTCGTCTGCTCGTCAAAC-AACGAA-CCCCGGCGCAAAACGCGCCAAGGAAAATTTGAAC-AAAGAGCGCACGT-CC-CTGCCCGTTTTTCGGGTGGTGTTGGCGTACGCAATCTTTCATAT---AACTGAACGACTCTCGGCAACGGATATCTCGGCTCTTGCATCGATGAAGAACGTAGCGAAATGCGATACTTGGTGTGAATTGCAGAATCCCGTGAACCATCGAGTCTTTGAACGCAAGTTGCGCCTGAAGCCATTAGGTTGAAGGCACGTCTGCCTGGGCGTCACGCATTGCGTCACCCACTCCCCCGTGCC----TAAGCGGGCATGTCGGTGCGTGGGCGGATATTGG-CCCCCCGTTCACATCYGTGC--TCGGTCGGCCT-AAAAAAY-GGGTCCCCAATGACGGACATCACGACAAGTGGTGGTTGCCAAACCGTCGCGTCATGTCGTGCATG-CCATCGTCTGTTGCGGGTTGGCCC-ATCGACCCTGAAGTGCCACGGCACCTCAA
Gaultheria_hispidula                                      TGACTTCATATAT-CCACTTATTTTTCAGGAGTATATTTATGCCCTTGCTCATGATCGTGGTTTAAATAAATCGATTTTTTTTGAAAATGCAGATTATGACAATAAATCTAGCTTACTAATTGTGAAACGTTTAATCACTCATTTAATTACTGAAATGGATCAACAGAATCATTTTATTTTT------TATACTAATGATTTTAATCCAAATAAATTTTT------------GGGATACAATACAAATTTGTATTCTCAAATGATATTGGAAGGATTTGCGGTCGTTGTAGAAATTCCATTTTATCTACGATTACTATCTTTTCTAGAAGGGAAAGAAAGAGTCAAATCTCATAATTTACGATCACTTCATTCAATATTTCCGTTTTTAGAGGACAAATTTTCCCATTTAAATTATATCTTAGATATACTAATACCCCATCCCGTCCATCTGGAAATCTTGGTTCAAACTCTTCGCTACTGGGTAAAAGATCCCTCTTCTTTGCATTTATTACGATTTTTTCTCCACGAGTATTCTAATTGGAATAGTCTTATTACTCCAAAGAACTATAGTTCTTCTTTTT------CAAAAAGAAATCAAAAATTCTTCTTGTTCCTATATAATTTTCATGTATGTGAATACGAATCTATCTTCGTTTTTCTTCGGAATCAATCTTCTCATTTATGCTCAATATCTTTTGAAACCTTTCTAGAACGAATCTTGNTCTATAAAAAAATAGAACTAGAAATCTTTGTTAAGGATTTTAAGGCCATTCTATGGGTCTTCAAAGACCCTTTCCTGCATTATGTTAGATATCGCGGAAAATCCATTTTGGCTTCAAAAGGTTCGTCTCTTTTGATGGATAAATGGAAATATTACCTTGTAAATTTCTGGGAATGTTATTTTTACATATGGGCTCAACCAAGAAGGATCCATATAAACCAATTATCCAATAATTCCCTTGACTTTCTGGGCTATCTTTCAAGTATACGATTAAAACCTTCAATGGTACGGAATCAAATGATAGAAAATTCATTTCTAATAGAGAATGCTAGTAAGAAGTTCGATACTCTAGTGCCAATTACTCCAATGATTGAATCATTGTCTAAAGCGAAATTTTGTAACGTGTTAGGACATCCCATGAGTAAGCCAGTCTGGGGCGGTTTATCAGATTCTGATATTATTGAACGATTCGGGCGTATATATAGAAATCTTTCTCATTATTATAGCGGATCATTGAAAAAAATTACTTTGTATCGAATAAAGTATATACTTCGACTTTCTTGTGCTAGAACTTTGGCACGTAAACACAAAAGTACGGTACGTTCTTTTTTGAAAAGATTAGGAGTGGGATTATTAGAAGAATTTTTTACGGAGGAAGAACAGGTTTTTTATTTGACCTTCCCAAAAGCTTCTTCGACTTCAAGGAAGTTATATCAAAGGCGGATTTGGTATTTGGATATTTTTTGNATTAATGATNCGGCAAATCATGAATGANNNNNNNNNNNNNNNNNNNNNNNNNNNNNNNNNNNNNNNNNNNNNNNNNNNNNNNNNNNNNNNNNNNNNNNNNNNNNNNNNNNNNNNNNNNNNNNNNNNNNNNNNNNNNNNNN-NNNNNNNNNNNNNNNNNNN---NNNNNNNNNNNNNNNNNNNNNNNNNNNNNNNNNNN--------------------------------NNN-NNNNNNN----NNNNNNNNNNNNNNNNNNNNNNNNNNNNNNNNNNNNNNNTTGCCCATAGTATGAACTATTAACTATA-------------------------------------------------------------------------------------------------------------------------GAACTATTAACTATAGAACTAATAA---------------CCAACTCAT-CACTTCGCATTATCTGGATCCAAAAAACCAGTCAAGATAGGATATATTGATCCTAT--------CATTGTAGCAACGGAAATTTGTTTTGCATAAAC-AAAAGAAAAACTAATTGGATTCTAAGTTGTGAAG------CAAAATATAG-AAAAAAGATGTGGATAGA-GGGGGGAGAGAAAGAGAGAAAAAGAATATCAATGATATAGAATTCCAATATGTAAGGTCTATGAGTCATCTCATAAAAGGCAATGTAAATAAAGCATCAAGACTTATTCATCTATAATGAAATGCATTTGTCCATACATTAGAATCGAACAAAAAAATCAAGAGACTCGAGCCAATAAAGACTAAGAAGATTGACTCAAGAACAAATTTCATTAAGAGCTCCATTGTCGAATGCAGACCTAACCATTAAACAAGAAGTGATGGGAACGATGGAATCCGTGAATGCAGAAATTCTATTGAAAATAAATCCTAATGATTCATTGGTTGGGATGGCGGAAGTAAGCGAGAATAAATTCATCTATTCTGAGAAGTCATGAGCTAACCCTACAACTGAAATAGATATAGAGCAAATATTCGCCCGCGAAAACTTTATTCCCTTGGATTACTAAAT------TTTAGACAATCCTATACGAGAAAAGGAAAAAGGGGGTTATGTTGTAAAAA--------------AATTTTTTATCTATAAATAGATATACAT----------------C--------TAAATATATAGTGAATATATTTAGAAATCCAAAATATCCAAACAAGTTATACAAAGATTCGATGAAATCTAAAAGAATCCAGCGATTTAATCTATTGATTGAATCGAATATTCATTAAACATATATATCTTAATTCAAATGAAAGATTTTTCATCCTTTTTTATTCGCGAGGAGCTGGATGAGAAGAAACTCTCACGTCCGGTTCTGTAGTAGAGATGG-AATTCAGAAATAACCNNNNNNGTGATAACTTTCAAATTCAGAGAAACCCCGG-AAAAAAAAATGGGCAATCCTGAGCCAAATCC------TTTTTTTTTGGCAAACAAACAAAGATTCCG-------AAAGGATAGGTGCAGAGACTCAATGGAAGCTGTTCTAACAAATGGAGTTGAC-----TGCGTTGGTAGAAAGACTAAGAATTCTTTCATCGAAACTTTCTAAAAGATGAAAGATAACTCTATATACATACGCATAGGTAATG-------ATTAATAACGACTAAAATCTGTATTCCTATTTTTTTATATGAAAAATAGACAAATTTTTGTGAATTGATTTCACATTAAATAAAGATTTGCATATTTATTGATCAAATCATTTACTCCATCATCTGCTAGTTCTTTTGAATAACTGATGAATCGCACGAGAATAAAGATAGAGTCCTATTCTACATGTCAATACCGACAAGAATGAAATTTCTTGTAAGAGGAAAATCCGTCGACTTTAGAAATCGTGAGGGTTCAAGTCCCTCTATCCCCAAAAGCCTGTTTGACTCGTTAACTATTTATCCGATCC--------TTTTTTAGTTAGCCG--------------------------------------------------------TTCCAAATTCGTTATCTTTCTCATTCACTCGACTCTTTCAC---AAAAAAAACGGATCGGGGCAG-----AAATACTTTACTCATATCACAAACAAGTCTTAGGACATGTGATAGACGTACAAATGAACATCTTTGAGCAAGGAATCTCTATTTGAATGATTCATGATCTATATCATTATTGGGGCTGAAACTCAAAAAGTTTTC-------TTTTTTTTATCCAAGAAATTACAAGGCGAGGGTAAGACTTTGTAATACCCTTTCATTCTTTTAATTGACATAGAACCAAATCATCTA--------------GTAAAATTGAGAATACTGCATCAGGATCG-AAAACCTGCCAAGCAG-AAAACCCGCGAACTTGT-A---TATAACTCTCGGGGAGGATGTGCGGGTCGCGG-CCTAGTTGCCTCGCCTTCCATT---TT-CCCCCTGCGAGCA---GATGCGCACGGGG--CCTTCC---GGGAA--ACGTGTTTCGTCTGCTCGTCAAAC-AACGAA-CCCCGGCGCAAAACGCGCCAAGGAAAAATTGAAC-AAAGAGCGCACGT-CC-CTGCCCGTTTTTCGGGCGGTGTCGGCGTACGCAATCTTTCATAT---AACTGAACGACTCTCGGCAACGGATATCTCGGCTCTTGCATCGATGAAGAACGTAGCGAAATGCGATACTTGGTGTGAATTGCAGAATCCCGTGAACCATCGAGTCTTTGAACGCAAGTTGCGCCTGAAGCCATTAGGCCGAAGGCACGTCTGCCTGGGCGTCACGCATTGCGTCACCCACTCCCCCGTGCC----TAAGCGGGCATGCCGGTGCGTGGGCGGATATTGG-CCCCCCGTTCACATCCGTGC--TCGGTCGGCCC-AAAAAAC-GGGTCCCCAATGACGGACATCACGACAAGTGGTGGTTGCTAAACCGTCGCGTCATGTCGTGCATG-CCATCGTTTGTTGCGAGTTGGCCC-ATTGACCCTGAAGTGCCACGGCACCTCAA
Gaultheria_hookeri                                        TGACTTCATATAT-CCACTTATTTTTCAGGAGTATATTTATGCCCTTGCTCATGATCGTGGTTTAAATAAATCTATTTTTTTTGAAAATGCAGATTATGACAATAAATCTAGCTTACTAATTGTGAAACGTTTAATCACTCATTTAATTACTCAAATGTATCAACAGAATAATTTTCTTTTT------TATACTAATGATTTTAAGCCAAATAAATTTTT------------GGGGTACAATACAAATTTGTATTCTCAAATGATATTTGAAGGATTTGCGGTCGTTGTAGAAATTCCATTTTATCTACGATTACTATCTTTTCTAGAAGGTAAAGAAAGAGTAAAATCTCATAATTTACGATCACTTCATTCAATATTTCCGTTTTTAGAGGACAAATTTTCCCATTTAAATTATATCTTAGATATACTAATACCCCATCCCGTCCATCTGGAAATCTTGGTTCAAACTCTTCGCTACTGGGTAAAAGATCCCTCTTCTTTGCATTTATTACGATTTTTTCTCCACGAGTATTCTAATTGGAATAGTCTTATTACTCCAAAGAAATATAGTTCTTCTTTTT------CAAAAAGAAATCAAAAATTATTCTTGTTCCTATATAATTCTCATGTATGTGAATACGAATCTATCTTCATTTTTCTTCGGAATCAATCTTCTCATTTATGCTCAATATCTTTTGAAACCTTTCTAGAACGAATCTTGTTCTATAAAAAAATAGAACTCAAAATCTTTGTTAAGGATTTTAAAGCCATTCTATGGGTTTTCAAAGACCCTTTCCTGCATTATGTTAGATATCGCGGAAAATCCATTTTGGCTTCAAAAGGTTCGTCTCTTTTGATGAATAAATGGAAATATTACCTTGTAAATTTCTGGGAATGTTATTTTTACATATGGGTTCAACCAAGAAGGATCCATATAAACCAATTATCCAATAATTCCCTTGACTTTCTGGGCTATCTTTCAAGTATACGATTAAAACCTTCAATGATACGGAGTCAAATGATAGAAAATTCATTTCTAATAGAGAATGCTAGTAAGAAGTTCGATACTCTAGTGCCAATTACTCCAATGATTGAATCATTGTTTAAAGCGAAATTTTGTAACGTGTTAGGACATCCCATGAGTAAGCCAGTCTGGGGCGGTTTATCAGATTCTGATATTATTGAACGATTCGGGCGTATATATAGAAATCTTTCTCATTATTATAGCGGATCATTGAAAAAAATTAGTTTGTATCGAATAAAGTATATACTTCGACTTTCTTGTGCTAGAACTTTGGCACGTAAACACAAAAGTACGGTACGTTCTTTTTTGAAAAGATTAGGAGTGGGATTATTAGAAGAATTTTTTACGGAGGAAGAGCAGGTTTTTTATTTGACCTTCCCAAAAGCTTCTTCGACTTCAAGGAAGTTATATCAAAGTCGGATTTGGTATTTGGATATTTTTTGTATTAATGATACGGCAAATCATGAATGA----------------------------------------------------------------------TTTGTTATGAGACCTTGTAAACGGAAATTATCTTTAAATAATC-TCAATGATGAAGAAATAAG--AAAAAAATGCATTTATTCTATTCTGAAATGTTCATG-----------------TAGTATGTAGTTATGTAG-TAAGGCT----TAAATCAACTGAGGATTCAATCCTTTTGAAAGCAAAGTCTTGTCTAGAGAAAAAAC--TTGCCCATAGTAT------------------------------GA-----ACTATTAACTAT--------------------AGAACTTTTTTAGGCTTAGGATTCAAAAAAAACTATTGCCCATAGTATGAACTATTAACTATAGAACTAATAA---------------CCAACTCAT-CACTTCGCATTATCTGGATCCAAAAAACCAGTCAAGAGAGGATATATTGATCCTAT--------CATTGTAGCAACGGAAATTTGTTTTGCATAAAC-AAAAGAAAAACTAATTGGATTCTAAGTTGTGAAG------CAAAATATAG-AAAAAAGATGTCGATAGA-GGGGGGAGAGAAAGAGAGAAAAAGAATATCAATGATATAGAATTCCAATATGTAAGGTCTATGAGTCATCTCATAAAAGGCAATGTAAATAAAGCATCAAGACTTATTCATCTATAATGAAATGCATTTGTCCATACACTAGAATCGAAC-AAAAAATCAAGAGACTCGAGCCAATAAAGACTAAGAAGATTGACTCAAGAACAAATTTAATTAAGAGCTCCATTGTCGAATGCAGACCTAACCATTAAACAAGAAGTGATGGGAACGATGGAATCCGTGAATGCAGAAATTCTATTTAAAACAAATCCTAATGATTCATTGGTTGGGATGGCGGAAGTAAGCGAGAATAAATTAATCTATTCTGAGAAGTCATGAGCTAACCCTACAACTGAAATAGATATAGAGCAAATATTCGCCCGCGAAAACTTTATTCCCTTGGATTACTAAAT------TTTAGACAATCCTATACGAGAAAAGGAAAAAGGGGGTTATGTTGTAAAAA--------------AATTTATTATCTATAAATAGATATACAT----------------CTAAATA--TAAATATATAGTGAATATATTTATAAATCCAAAATATCCAAACAAGTTATACAAAGATTCGATGAAATCTAAAAGAATCCAGCGATTTAATCTATTGATTGAATCGAATATTCATTAAACATGTATATCTTAATTCAAATGAAAGATTTTTCATCCTTTTTTATTCGCGAGGAGCTGGATGAGAAGAAACTCTCACGTCCGGTTCTGTAGTAGAGATGG-AATTCAGAAATAACCTACTAAGTGATAACTTTCAAATTCAGAGAAACCCCGG-AAAAAAAAATGGGCAATCCTGAGCCAAATCC---------TTTTTTTGCAAACAAACAAAGATTCCGAAAGAAAAAAGGATAGGTGCAGAGACTCAATGGAAGCTGTTCTAACAAATGGAGTTGAC-----TGCGTTGGTAGAAAGAATAGGAATTCTTTCATCGAAACTTTCTAAAAGATGAAAGATAACTCTATATACATACGCATAGGTAATG-------ATTAATAACGACCAAAATCTGTATTCCTATTTTTTTATATGAAAAATAGACAAATTTTTGTGAATTGATTTAACATTGAATAAAGATTTGCATATTTATTGATCAAATCATTTACTCCATCATCTGCTAGTTCTTTTAAAGAACTGATGAATCGCACGAGAATAAAGATAGAGTCCTATTATACATGTCAATACCGACAAGAATGAAATTTCTTGTAAGAGGAAAATCCGTCGACTTTAGAAATCGTGAGGGTTCAAGTCCCTCTATCCCCAAAAGCCTGTTTGACTCGTTAACTATTTATCCGATCC--------TTTTTTAGTTAGCCG--------------------------------------------------------TTCCAAATTCGTTATCTTTCTCATTCACTCGACTCTTTCAC---AAAACAAACGGATCGGGGCAG-----AAATACTTTACTCATATCACAAACAAGTCTTAGGACATGTGATAGACATACAAATAAACATCTTTGAGCAAGGAATCTCCATTTGAATGATTCATGATCTATATCATTATTGGGGCTGAAACTCAAAAAGTTTTA------TTTTTTTTTATCCAAGAAATTACAAGGCGAGGGTAAGACTTTGTAATACCCTTTCGTTCTTTTAATTGACATAGACCCAAATCATCTA--------------GTAAAATTGAGAATGCTGCATCAGGATCG-AAAACCTGCCAAGCAG-AAAACCCGCGGACTTGT-A---CAT-ACTCCCGGGGAGGATGTGCGGGTCGTGG-CCTCGTTGCCTCGCCTTCCATT---TT-CCCCCTGCGAGCA---GATGCGCGC-GGG--CCTTCC---GGGCA--ACGCGTTTCGTCTGCTCGTCAAAC-AACGAA-CCCCGGCGCAAAACGCGCCAAGGAAAAATTGAAC-AAAGAGCGCACGT-CC-CTGCCCGTTTTCCGGGTGGTGTCGGCGTACGCAATCTTTCATGT---AACCAAACGACTCTCGGCAACGGATATCTCGGCTCTTGCATCGATGAAGAACGTAGCGAAATGCGATACTTGGTGTGAATTGCAGAATCCCGTGAACCATCGAGTCTTTGAACGCAAGTTGCGCCTGAAGCCATTAGGTTGAAGGCACGTCTGCCTGGGCGTCACGCATTGCGTCACCCACTCCCCCGTGCC----TGAGCGGGCATGTCGGTGCGTGGGCGGATATTGG-CCCCCCGTTCACATCCGTGC--TCGGTCGGCCT-AAAAAGC-GGGTCCCCAATGACGGACATCACGACGAGTGGTGGTTGCCAAACCGTCGCGTCGCGTCGTGCGTG-CCATCGTTTGTTGCGGGTTGGCCC-ATCGACCCCGAAGTGCCACGGCACCTCAA
Gaultheria_humifusa                                       TGACTTCATATAT-CCACTTATTTTGCAGGAGTATATTTATGCCCTTGCTCATGATCGTGGTTTAAATAAATCTATTTTTTTTGAAAATGCAGATTATGACAATAAATCTAGCTTACTAATTGTGAAACGTTTAATCACTCATTTAATTACTCAAATGTATCAACAGAATCATTTTCTTTTT------TATACTAATGATTTTAATCCAAATAAATTTTT------------GGGGTACAATACAAATTTGTATTCTCAAATGATATTTGAAGGATTTGCGGTCGTTGTAGAAATTCCATTTTATCTACGATTACTATCTTTTCTAGAAGGGAGAGAAAGAGTCAAATCTCATAATTTACGATCACTTCATTCAATATTTCCGTTTTTAGAGGACAAATTTTCCCATTTAAATTATATCTTAGATATACTAATACCCCATCCCGTCCATCTGGAAATCTTGGTTCAAACTCTTCGCTACTGGGTAAAAGATTCCTCTTCTTTGCATTTATTACGATTTTTTCTCTACGAGTATTCTAATTGGAATAGTCTTATTACTCCAAAGAAATATAGTTCTTCTTTTT------CAAAAAGAAATCAAAAATTTTTCTTGTTCCTATATAATTTTCATGTATGTGAATACGAATCTATCTTCGTTTTTCTTCGGAATCAATCTTGTCATTTCTGCTCAATATCTTTTGAAACCTTTCTAGAACGAATCTTATTCTATAAAAAAATAGAACTAGAAATCTTTGTTAAGGATTTTAAGGCCATTCTATGGGTCTTCAAAGACCCTTTCCTGCATTATGTTAGATATCGCGGAAAATCCATTTTGGCTTCAAAAGGTTCGTCTCTTTTGATGAATAAATGGAAATATTACCTTGTAAATTTCTGGGAATGTTATTTTTACATATGGGTTCAACCAAGAAGGATCCATATAAACCAATTATCCAATAATTCCCTTGACTTTCTGGGCTATCTTTCAAGTATACGGTTAAAACCTTCAATGGTACGGAGTCAAATGATAGAAAATTCATTTCTAATAGAGAATGCTAGTAAGAAGTTCGATACTCTAGTGCCAATTACTCCAATGATTGAATCATTGTCTAAAGCTAAATTTTGTAACGTGTTAGGACATCCCATGAGTAAGCCAGTCTGGGGCGGTTTATCAGATTCTGATATTATTGAACGATTCGGGCGTATATATAGAAATCTTTCTCATTATTATAGCGGATCATTGAAAAAAATTAGTTTGTATCGAATAAAGTATATACTTCGACTTTCTTGTGCTAGAACTTTGGCACGGAAACACAAAAGTACGGTACGTTCTTTTTTGAAAAGATTAGGAGTGGGATTATTAGAAGAATTTTTTACGGAGGAAGAGCAGGTTTTTTATTTGACCTTCCCAAAAGCTTCTTCGACTTCAAGGAAGTTATATCAAAGGCGGATTTGGTATTTGGATATTTTTTGTATTAATGATACGGCAAATCATGAATGA----------------------------------------------------------------------TTTGTTATGCGACCTTGTAAACGGAAATTATCTTTAAATAATC-TCAATGATGAAGAAATAAG--AAAAAAATGCATTTATTCTATTCTGAAATGTTCATG-----------------TAG--------TATGTAG-TAAGGCT----TAAATCAACTGAGGATTCAATCCTTTTGAAAGCAAAGTCTTGTCTAGAGAAAAAAC--TTGCCCATAGCAT------------------------------GA-----ACTATTAACTAT--------------------A-----------------------------------------------GAACTATTAACTATAGAACTAATAA---------------CCAACTCAT-TACTTCGCATTATCTGTATCCAAAAAACCAGTCAAGAGAGGATATATTGATCCTAT--------CATTGTAGCAACGGAAATTTGTTTTGCATAAAC-AAAAGAAAAACTAATTGGATTCTAAGTTGTGAAG------CAAAATATAG-AAAAAAGATGTGGATAGA-GGGGGGAGAGAAAGAGAGAAAAAGAATATCAATGATATAGAATTCCAATATGTAAGGTCTATGAGTCATCTCATAAAAGGCAATGTAAATAAAGCATCAAGACTTATTCATCTATAATGAAATGCATTTGTCCATACACTAGAATCGAACAAAAAAATCAAGAGACTCGAGCCAATAAAGACTAAGAAGATTGACTCAAGAACAAATTTGATTAAGAGCTCCATTGTCGAATGCAGACCTAACCATTAAACAAGAAGTGATGGGAACGATGGAATCCGTGAATGCAGAAATTCTATTGAAAACAAATCCTAATGATTCATTGGTTGGGATGGCGGAAGTAAGCGAGAATAAATTCATCTATTCTGAGAAGTCATGAGCTAACCCTACAACTGAAATAGATATAGAACAAATATTCGCCCGCGAAAACTTTATTCCCTTGGATTACTAAAT------TTTAGACAATCCTATACGAGAAAAGGAAAAAGGGGATTATGTTGTAAAAA--------------AATTTATTATCTATAAATAGATATACAT----------------C--------TAAATATATAGTTAATATATTTAAAAATCCAAAATATCCAAACAAGTTATACAAAGATTCGATGAAATCTAAAAGAATCCAGCGATTTAATCTATTGATTGAATCGAATATTCATTAAACATGTATATCTTAATTCAAATGAAAGATTTTTCATCCTTTTTTATTCGCGAGGAGCTGGATGAGAAGAAACTCTCACGTCCGGTTCTGTAGTAGAGATGG-AATTCAGAAATAACCTACTAAGTGATAACTTTCAAATTCAGAGAAACCCCGG-AAAAAAAAATGGGCAATCCTGAGCCAAATCC------TTTTTTTTTGG----CAAACAAAGATTCCGAAAGAAAAAAGGATAGGTGCAGAGACTCAATGGAAGCTGTTCTAATAAATGGAGTTGAC-----TGCGTTGGTAGAAAGAATAGTAATTCTTTCATCGAAACTTTCTAAAAGATGAAAGATAACTCTATATACATACGCATAGGTAATG-------ATTAATAACGACCAAAATCTGTATTCCTATTTTTTTATATGAAAAATAGACAAATTTTTGTGAATTGATTTCACATTGAATAAAGATTTGCATATTTATTGATCAAATCATTTACTCCATCATCTGCTAGTTCTTTTGAAGAACTGATGAATCGCACGAGAATAAAGATAGAGTCCTATTCTACATGTCAATACCGACAAGAATGAAATTTCTTGTAAGAGGAAAATCCGTCGACTTTAGAAATCGTGAGGGTTCAAGTCCCTCTATCCCCAAAAGCCTGTTTGACTCGTTAACTATTTATACGATCC--------TTTTTTAGTTAGCCG--------------------------------------------------------TTCCAAATTCGTTATCTTTCTCATTCACTCGACTCTTTCAC---AAAACAAACGGATCGGGGCAG-----AAATACTTTACTCATATCACAAACAAGTCTTAGGACATGTGATAGACGTACAAATGAACATCTTTGAGCAAGGAATCTCCATTTGAATGATTCATGATCTATATCATTATTGGGGCTGAAACTCAAAAAGTTTTC-------TTTTTTTTATCCAAGAAATTACAAGGCGAGGGTAAGACTTTGTAATACCCTTTCGTTCTTTTAATTGACATAGACCCAAATCATCTA--------------GTAAAATTGAGAATGCTGCATCAGGATCG-AAAACCTGCCAAGCAG-AAAACCCGCGAACTTGTATA--TAT-ACTCTCGGGGAGGATGTGCGGGTCGTGG-CCCAGTTGCCTCGCCTTCCATT---TT-CCCCTTGCGAGCA---GATGCGCACGGGC---CTTCC---GGGCA--ACGTGTTTCGTCTGCTCGTCAAAC-AACGAA-CCCCGGCGCAAAACGCGCCAAGGAAAATTTGAAC-AAAGAGCGCACGT-CC-CCGCCCGTTTTCCGGGCGGTGTTGGCGTACGCAATCTTTCATAT---AACTGAACGACTCTCGGCAACGGATATCTCGGCTCTTGCATCGATGAAGAACGTAGCGAAATGCGATACTTGGTGTGAATTGCAGAATCCCGTGAACCATCGAGTCTTTGAACGCAAGTTGCGCCTGAAGCCATTAGGTTGAAGGCACGTCTGCCTGGGCGTCACGCATTGCGTCACCCACTCCCCCGTGCC----TAAGCGGGCATGCCGGTGCGTGGGCGGATATTGG-CCCCCCGTTCACATCCGTGC--TCGGTCGGCCT-AAAAAAC-GGGTCCCCAATGACGGACATCACGACAAGTGGTGGTTGCCAAACCGTCGCGTCATGTCGTGCATG-CCATCGTTTGTTGTGGGTTGGCCC-ATCGACCCTGAAGTGCCACGGCACCTCAA
Gaultheria_hypochlora                                     TGACTTCATATAT-CCACTTATTTTTCAGGAGTATATTTATGCCCTTGCTCATGATCGTGGTTTAAATAAATCTATTTTTTTTGAAAATGCCGATTATGACAATAAATCTAGCTTACTAATTGTGAAACGTTTAATCACTCATTTAATTACTCAAATGTATCAACAGAATCATTTTGTTTTT------TATACTAATGATTTTAAGCCAAATAAATTTTT------------GGGGTACAATACAAATTTGTATTCTCAAATGATATTTGAAGGATTTGCGGTCGTTGTAGAAATTCCATTTTATCTACGATTACTATCTTTTCTAGAAGGTAAAGAAAGAGTTAAATCTCATAATTTACGATCACTTCATTCAATATTTCCGTTTTTAGAGGACAAATTTTCCCATTTAAATTATATCTTAGATATACTAATACCCCATCCCGTCCATCTGGAAATCTTGGTTCAAACTCTTCGCTACTGGGTAAAAGATGCCTCTTCTTTGCATTTATTACGATTTTTTCTCCACGAGTATTCTAATTGGAATAGTCTTATTACTCCAAAGAAATATAGTTCTTCTTTTT------CAAAAAGAAATCAAAAATTCTTCTTGTTCCTATATAATTCTCATGTATGTGAATACGAATCTATCTTCGTTTTTCTTCGGAATCAATCTTCTCATTTATGCTCAATATCTTTTGAAACCTTTCTAGAACGAATCTTGTTCTATAAAAAAATAGAACTAGAAATCTTTGTTAAGGATTTTAAGGCCATTCTATGGGTTTTCAAAGANNNNNNNNNNNNNNNNNNNNNNNNNNNNNNAAAATCCATTTTGGCTTCAAAAGGTTCGTCTCTTTTGATGAATAAATGGAAATATTACCTTGTAAATTTCTGGGAATGCTATTTTTACATATGGGTTCAACCAAGAAGGATCCATATAAACCAATTATCCAATAATTCCCTTGACTTTCTGGGCTATCTTTCAAGTATACGATTAAAACCTTCACTGGTACGGAGTCAAATGATAGAAAATTCATTTCTAATAGAGAATGCTAGTAAGAAGTTCGATACTCTAGTGCCAATTACTCCAATGATTGAATCATTGTTTAAAGCGAAATTTTGTAATGTGTTAGGACATCCCATGAGTAAGCCAGTCTGGGGCGGTTTATCAGATTCTGATATTATTGAACGATTCGGGCGTATATATAGAAATCTTTCTCATTATTATAGCGGATCATTGAAAAAAATTAGTTTGTATCGAATAAAGTATATACTTCGACTTTCTTGTGCTAGAACTTTGGCACGTAAACACAAAAGTACGGTACGTTCTTTTTTGAAAAGATTAGGAGTGGGATTATTAGAAGAATTTTTTACGGAGGAAGAGCAGGTTTTTTATTTGACCTTCCCAAAAGCTTCTTCGACTTCAAGGAAGTTATATCAAAGGCGAATTTGGTATTTGGATATTTTTTGTATTAATGATACAGCAAATCATGAATGA----------------------------------------------------------------------TTTGTTATGAGACCTTGTAAACGGAAATTATCTTTAAATAATC-TCAATGATGAAGAAATAAG-AAAAAAAATGCATTTATTCTATTCTGAAATGTTCATG-----------------TAGTATGTAGTTATGTAG-TAAGGCT----TAAATCAACTGAGGATTCAATCCTTTTGAAAGCAAAGTCTTGTCTAGAGAAAAAAC--TTGCCCATAGTAT------------------------------GA-----ACTATTAACTAT--------------------A-----------------------------------------------GAACTATTAACTATAGAACTAATAA---------------CCAACTCAT-CACTTCGCATTATCTAGATCCAAAAAACCAGTCAAGAGAGGATATATTGATCCTAT--------CATTGTAGCAACGGAAATTTGTTTTGCATAAAC-AAAAGAAAAACTAATTGGATTCTAAGTTGTGAAG------CAAAATATAG-AAAAAAGATGTGGATAGA-GGGGGGAGAGAAAGAGAGAAAAAGAATATCAATGATATAGAATTCCAATATGTAAGGTCTATGAGTCATCTCATAAAAGGCAATGTAAATAAAGCATCAAGACTTATTCATCTATAATGAAATGCATTTGTCCATACACTAGAATCGAAC-AAAAAATCAAGAGACTCGAGCCAATAAAGACTAAGAAGATTGACTCAAGAACAAATTTCATTAAGAGCTCCATTGTCGAATGCAGACCTAACCATTAAACAAGAAGTGATGGGAACGATGGAATCCGTGAATGCAGAAATTCTATTTAAAACAAATCCTAATGATTCATTGGTTGGGATGGCGGAAGTAAGCGAGAATAAATTCATCTATTCTGAGAAGTCATGAGCTAACCCTACAACTGAAATAGATATAGAGCAAATATTCGCCCGCGAAAACTTTATTCCCTTGGATTACTAAAT------TTTAGACAATCCTATACGAGAAAAGGAAAAAGGGGGTTATGTTGTAAAAA--------------AATTTATTATCTATAAATAGATATACAT----------------ATAAATATCTAAATATATAGTGAATATATTTAGAAATCCAAAATATCGAAACAAGTTATACAAAGATTCGATGAAATCTAAAAGAATCCAGCGATTTAATCTATTGATTGAATCGAATATTCATTAAACATGTATATCTTAATTCAAATGAAAGATTTTTCATCCTTTTTTATTCGCGAGGAGCTGGATGAGAAGAAACTCTCACGTCCGGTTCTGTAGTAGAGATGG-AATTCAGAAATAACCTACTAAGTGATAACTTTCAAATTCAGAGAAACCCCGG-AAAAAAAAATGGGCAATCCTGAGCCAAATCC-------TTTTTTTTTGCAAACAAACAAAGATTCCGAAAGAAAAAAGGATAGGTGCAGAGACTCAATGGAAGCTGTTCTAACAAATGGAGTTGAC-----TGCGTTGGTAGAAAGAATAGGAATTCTTTCATCGAAACTTTCTAAAAGATGAAAGATAACTCTATATACATACGCATAGGTAATG-------ATTAATAACGACCAAAATCTGTATTCCTATTTTTTTATATGAAAAATAGACAAATTTTTGTGAATTGATTTAACATTGAATAAAGATTTGCATATTTATTGATCAAATCATTTACTCCATCATCTGCTAGTTCTTTTGAAGAACTGATGAATCGCACGAGAATAAAGATAGAGTCCTATTCTACATGTCAATACCGACAAGAATGAAATTTCTTGTAAGAGGAAAATCCGTCGACTTTAGAAATCGTGAGGGTTCAAGTCCCTCTATCCCCAAAAGCCTGTTTGACTCGTTAACTATTTATCCGATCC--------TTTTTTAGTTAGCCG--------------------------------------------------------TTCCAAATTCGTTATCTTTCTCATTCACTCGACTCTTTCAC---AAAACAAACGGATCTGGGCAG-----AAATACTTTACTCATATCACAAACAAGTCTTAGGACATGTGATAGACATACAAATGAACATCTTTGAGCAAGGAATCTCCATTTGAATGATTCATGATCTATATCATTATTGGGGCGGAAACTCAAAAAGTTTTC------TTTTTTTTTATCCAAGAAATTACAAGGCGAGGGTAAGACTTTGTAATACCCTTTCGTTCTTTTAATTGACATAGACCCAAATCATCTA--------------GTAAAATGGAGAATGCTGCATCAGGATCG-AAAACCTGCCAAGCAG-AAAACCCGCGAACTTGT-A---CAT-ACTCTCGGGGAGGATGTGCGGGTCGTGG-CCCAGTTGCCTCGCCTTCCATT---TT-CCCCTTGCGAGCA---GATGCGCACGGGG-CCCTTCC---GGGCA--ACGTGCTTCGTCTGCTCGTCAAAC-AACGAA-CCCCGGCGCAAAACGCGCCAAGGAAAAATTGAAC-AAAGAGCGCACGTCCCTCTGCCCGTTTTTCGGGTGGTGTCGGCGTACGCAATCTTTCATGT---AACTGAACGACTCTCGGCAACGGATATCTCGGCTCTTGCATCGATGAAGAACGTAGCGAAATGCGATACTTGGTGTGAATTGCAGAATCCCGTGAACCATCGAGTCTTTGAACGCAAGTTGCGCCTGAAGCCATTAGGTTGAAGGCACGTCTGCCTGGGCGTCACGCATTGCGTCACCCACTCCTCCGTGCC----TAAGCGGGCATGCCGGTGCGTGGGCGGATATTGG-CCCCCCGTTCACATCCGTGC--TCGGTCGGCCT-AAAAATC-GGGTCCCCAATGACGGACATCACGACAAGTGGTGGTTGCCAAACCGTCGCGTCATGTCGTGCATG-CCATCGTTTGTTGTGGGTTGGCCC-ATCGACCCTGAAGTGCCACGGCACCTCAA
Gaultheria_insana                                         TGACTTCATATAT-CCACTTATTTTTCAGGAGTATATTTATGCCCTTGCTCATGATCGTGGTTTAAATAAATCTATTTTTTTTGAAAATACAGATTATGACAATAAATCTAGCTTACTAATTGTGAAACGTTTAATCACTCATTTAATTACTCAAATGTATCAACAGAATCATTTTCTTTTT------TATACTAATGATTTTAAGCCAAATAAATTTTT------------GGGGTACAATACAAATTTGTATTCTCAAATGATATTTGAAGGATTTGCGGTCGTTGTAGAAATTCCATTTTATCTACGATTACTATCTTTTCTAGAAGGGAAAGAAAGAGTCAAATCTCATAATTTACGATCACTTCATTCAATATTTCCGTTTTTAGAGGACAAATTTTCCCATTTAAATTATATCTTAGATATACTAATACCCCATCCCGTCCATCTGGAAATCTTGGTTCAAACTCTTCGCTACTGGGTAAAAGATCCTTCTTCTTTGCATTTATTACGATTTTTTCTCCACGAGTATTCTAATTGGAATAGTCTTATTACTCCAAAGAAATATAGTTCTTCTTTTT------CAAAAAGAAATCAAAAATTCTTCTTGTTCCTATACAATTTTCATGTATGTGAATACGAATCTATCTTCGTTTTTCTTCGGAATCAATCTTCTCATTTATGCTCAATATCTTTTGAAACCTTTCTAGAACGAATCTTGTTCTATAAAAAAATAGAACTAGAAATCTTTGTTAAGGATTTTAAGGCCATTCTATGGGTCTTCAAAGACCCTTTCCTGCATTATGTTAGATATCGCGGAAAATCCATTTTGGCTTCAAAAGGTTCGTCTCTTTTGATGAATAAATGGAAATATTACCTTGTAAATTTCTGGGAATGTTATTTTTACATATGGGTTCAACCAAGAAGGATCCATATAAACCAATTATCCAATAATTCTCTTGACTTTCTGGGCTATCTTTCAAGTATACGATTAAAACCTTCAATGGTACGGAGTCAAATGATAGAAAATGCATTTCTAATAGAGAATGCTAGTAAGAAGTTCGATACTCTAGTGCCAATTACTCCAATGATTGAATCATTGTCTAAAGCGAAATTTTGTAACGTGTTAGGACATCCCATGAGTAAGGCAGTCTGGGGCAGTTTATCAGATTCTGATATTATTGAACGATTCGGGCGTATATATAGAAATCTTTCTCATTATTATAGCGGATCATTGAAAAAAATTAGTTTGTATCGAATAAAGTATATACTTCGACTTTCTTGTGCTAGAACTTTGGCACGTAAACACAAAAGTACGGTACGTTCTTTTTTGAAAAGATTAGGAGTGGGATTATTAGAAGAATTTTTTACGGAGGAAGAGCAGGTTTTTTATTTGACCTTCCCAAAAGCTTCTTCGACTTCAAGGAAGTTATATCAAAGGCGGATTTGGTATTTGGATATTTTTTGTATTAATGATACGGCAAATCATGAATGA----------------------------------------------------------------------TTTGTTATGAGACCTTGTAAATGGAAATTATCTTTAAATAATCTTCAATGATGAAGAAATAAG--AAAAAAATTCATTTATTCTATTCTGAAATGTTCATG-----------------TAG--------TATGTAG-TAAGGCT----TAAATCAACTGAGGATTCAATCCTTTTGAAAGCAAAGTCTTGTCTAGAGAAAAAAC--TTGCCCATAGTAT------------------------------GA-----ACTATTAACTAT--------------------A-----------------------------------------------GAACTATTAACTATAGAACTAATAA---------------GCAACTCAT-CACTTCGCATTATCTGGATCCAAAAAACCAGTCAAGAGAGGATATATTGATCCTAT--------CATTGTAGCAACGGAAATTTGTTTTGCATAAAC-AAAAGAAAAACGAATTGGATTCTAAGTTGTCAAG------CAAAATATAG-AAAAAAGATGTGGATAGA-GGGGGGAGAGAAAGAGAGAAAAAGAATATCAATGATATAGAATTCCAATATGTAAGGTCTATGAGTCATCTCATAAAAGGCAATGTAAATAAAGCATCAAGACTTATTCATCTATAATGAAATGCATTTGTCCATACACTAGAATCGAACAAAAAAATCAAGAGACTCGAGCCAATAAAGACTAAGAAGATTGACTCAAGAACAAATTTCATTAAGAGCTCCATTGTCGAATGCAGACCTAACCATTAAATAAGAAGTGATGGGAACGATGGAATCCGTGAATGCAGAAATTCTATTGAAAACAAATCCTAATGATTCATTGGTTGGGATGGCGGAAGTAAGCGAGAATAAATTCATCTATTCTGAGAAGTCATGAGCTAACCCTACAACTGAAATAGATATAGAGCAAATATTCGCCCGCGAAAACTTTATTCCCTTGGATTACTAAAT------TTTAGACAATCCTATACGAGAAAAGGAAAAAGGGGGTTATGTTGTAAAAAATTTTATTATCTATAATTTATTATCTATAAATAGATATACAT----------------C--------TAAATATATAGTGAATATATTTATAAATCCAAAATATACAAACAAGTTATACAAAGATTCGATGAAATCTAAAAGAATCCAGCGATTTAATCTATTGATTGAATCGAATATTCATTAAACATGTATATCTTAATTCAAATGAAAGATTTTTCATCCTTTTTTATTCGCGAGGAGCTGGATGAGAAGAAACTCTCACGTCCGGTTCTGTAGTAGAGATGG-AATTCAGAAATAACCTACTAAGTGATAACTTTCAAATTCAGAGAAACCCCGG-AAAAAAAAATGGGCAATCCTGAGCCAAATCC------TTTTTTTTTGGCAAACAAACAAAGATTCCGAAAGAAAAAAGGATAGGTGCAGAGACTCAATGGAAGCTGTTCTAACAAATGGAGTTGAC-----TGCGTTGGTAGAAAGAATAGGCATTTTTTCATCGAAACTTTCTAAAAGATGAAAGATAACTCTATATACATACGCATAGGTAATG-------ATTAATAACGACCAAAATCTGTATTCCTATTTTTTTATATGAAAAATAGAAAAATTTTTGTGAATTGATTTCACATTGAATAAATATTTTCATATTTATTGATCAAATCATTTACTCCATCATCTGCTAGTTCTTTTGAAGAACTGATGAATCGCACGAGAATAAAGATAGAGTCCTATTCTACATGTCAATACCGACAAGAATGAAATTTCTTGTAAAAGGAAAATCCGTCGACTTTAGAAATCGTGAGGGTTCAAGTCCCTCTATCCCCAAAAGCCTGTTTGACTCGTTAACTATTTATCCGATCC--------TTTTTTAGTTAGCCG--------------------------------------------------------TTCCAAATTCGTTATCTTTCTCATTCACTCGACTCTTTCAC---AAAACAAACGGATCGGGGCAG-----AAATACTTTACTCATATCACAAACAAGTCTTAGGACATGTGATAGACGTACAAATGAACATCTTTGAGCAAGGAATCTCCATTTGAATGATTCATGATCTATATCATTATTGGGGCTGAAACTCAAAAAGTTTTC-------TTTTTTTTATCCAAGAAATTACAAGGCGAGGGTAAGACTTTGTAATACCCTTTCGTTCTTTTAATTGACATAGACCCAAATCATCTA--------------GTAAAATTGAGAATGCTGCATCAGGATCG-AAAACCTGCCAAGCAG-AAAACCCGCGAACTTGT-A---TAT-ACTCTCGGGGAGGATGTGCGGGTCGTGG-CCCAGTTGCCTCGCCTTCCATT---TT-CCCCTTGCGAGCA---GATGCGCAC-GGG-CCCTTCC---GGGCA--ACGTGCTTCGTCTGCTCGTCAAAC-AACGAA-CCCCGGCGCAAAACGCGCCAAGGAAAATTTGAAC-AAAGAGCGCACGT-CC-CTGCCCGTTTTTCGGGTGGTGTTGGCGTACGCAATCTTTCATAT---AACTGAACGACTCTCGGCAACGGATATCTCGGCTCTTGCATCGATGAAGAACGTAGCGAAATGCGATACTTGGTGTGAATTGCAGAATCCCGTGAACCATCGAGTCTTTGAACGCAAGTTGCGCCTGAAGCCACTAGGTTGAAGGCACGTCTGCCTGGGCGTCACGCATTGCGTCACCCACTCCCCCGTGCC----TAAGCGGGCATGTCGGTGCGTGGGCGGATATTGG-CCCCCCGTTCACATCCGTGC--TCGGTCGGCCT-AAAAAAT-GGGTCCCCAATGACGGACATCACGACAAGTGGTGGTTGCCAAACCGTCGCGTCATGTCGTGCATG-CCATCGTCTGTTGCGGGTTGGCCC-ATCGACCCTGAAGTGCCACGGCACCTCAA
Gaultheria_itatiaiae                                      TGACTTCATATAT-CCACTTATTTTTCAGGAGTATATTTATGCTCTTGCTCATGATCGTGGTTTAAATAAATCTATTTTTTTAGAAAATACAGATTATGACAATAAATCTAGCTTACTAATTGTGAAACGTTTAATCACTCATTTAATTACTCAAATGTATCAACAGAATCATTTTCTTTTT------TATACTAATGATTTTAAGCCAAATAAATTTTT------------GGGGTACAATACAAATTTGTATTCTCAAATGATATTTGAAGGATTTGCGCTCGTTGTAGAAATTCCATTTTATCTACGATTACTATCTTTTCTAGAAGGGAAAAAAAGAGTCAAATCTCATAATTTACGATCACTTCATTCAATATTTCCGTTTTTAGAGGACAAATTTTCCCATTTAAATTATATCTTAGATATACCAATACCCCATCCCGTCCATCTGGAAATCTTAGTTCAAACTCTTCGCTACTGGGTAAAAGATCCCTCTTCTTTGCATTTATTACGATTTTTTCTCCACGAGTATTCTAATTGGAATAGTCTTATTACTCCAAAGAAATATAGTTCTTATTTTT------CAAAAAGAAATCAAAAATTCTTCTTGTTCCTATACAATTTTCATGTATGTGAATACGAATCTATCTTCGTTTTTCTTCGGAATCAATCTTCTCATTTATGCTCAATATCTTTTGAAACCTTTCTAGAACGAATCTTGTTCTATAAAAAAATAGAACTAGAAATCTTTGTTAAGGATTTTAAGGCCATTCTATGGGTCTTCAAAGACCCTTTNNNNNNNNNNNNNNNNNNNNNNNNAAAAGCCATTTTGGCTTCAAAAGGTTCGTCTCTTTTGATGAATAAATGGAAATATTATCTTGTAAATTTCTGGGAATGTTATTTTTACATATGGGTTCAACCAAGAAGGATCCATATAAACCAATTATCCAATAATTCCCTTGACTTTCTGGGCTATCTTTCAAGTATACGATTAAAACCTTCAATGGTACGGAGTCAAATGATAGAAAATTCGTTTCTAATAGAGAATGCTAGTAAGAAGTTCGATACTCTAGTGCCAATTACTCCAATGATTGAATCATTGTCTAAAGCGAAATTTTGTAACGTGTTAGGACATCCCATGAGTAAGCCAGTTTGGGGTAGTTTATCAGATTCTGATATTATTGAACGATTCGGGCGTATATATAGAAATCTTTCTCATTATTATAGCGGATCATTGAAAAAAATTAGTTTGTATCGAATAAAGTATATACTTCGACTTTCTTGTGCTAGAACTTTGGCACGTAAACACAAAAGTACGGTACGTTCTTTTTTGAAAAGATTAGGAGTGGGATTATTAGAAGAATTTTTTACGGAGGAAGAGCAGGTTTTTTATTTGACCTTCCCAAAAGCTTCTTCGACTTCAAGGAAGTTATATCAAAGGCGGATTTGGTATTTGGATATTTTTTGTATTAATGATACAGCAAATCATGAATGA----------------------------------------------------------------------TTTGTTATGAGACCTTGTAAACGGAAATTATCTTTAAATAATC-TCAATGATGAAGAAATAAG--AAAAAAATTAATTTATTCTATTCTGAAATGTTCATG-----------------TAG--------TATGTAG-TAAGGCT----TAAATCAACTGAGGATTCAATCCTTTTGAAAGCAAAGTCTTGTCTAGAGAAAAAAC--TTGCCCATAGTAT------------------------------GA-----ACTATTAACTAT--------------------A-----------------------------------------------GAACTATTAACTATAGAACTAATAA---------------CCAACTCAT-CACTTCGCATTATCTGGATCTAAAAAACCAGTCAAGAGAGGATATATTGATCCTAT--------CATTGTAGCAACGGAAATTTGTTTTGCATAAAC-AAAAGAAAAACTAATTGGATTCTAAGTTGTCAAG------CAAAATATAG-AAAAAAGATGTGGATAGA-GGGGGGAGAGAAAGAGAGAAAAAGAATATCAATGATATAGAATTCCAATATGTAAGGTCTATGAGTCATCTCATAAAAGGCAATGTAAATAAAGCATCAAGACTTATTCATCTATAATGAAATGCATTTGTCCATACACTAGAATCGAACAAAAAAATCAAGAGACTCGAGCCAATAAAGACTAAGAAGATTGACTCAAGAACAAATTTCATTAAGAGCTCCATTGTCGAATGCAGACCTAACCATTAAATAAGAAGTGATGGGAACGATGGAATCCGTGAATGCAGAAATTCTATTGAAAACAAATCCTAATGATTCATTGGTTGGGATGGCGGAAGTAAGCGAGAATAAATTCATCTATTCTGAGAAGTCATGAGCTAATCCTACAACTGAAATAGATATAGAGCAAATATTCGCCCGCGAAAACTTTATTCCCTTGGATTACTAAAT------TTTAGACAATCCTATACGAGAAAAGGAAAAAGGGGGTTATGTTGTAAAAAATTTTATTATCTATAATTTATTATCTATAAATAGATATACAT----------------C--------TAAATATATAGTGAATATATTTATAAATCCAAAATATACAAACAAGTTATACAAAGATTCGATGAAATCTAAAAGAATCCAGCGATTTAATCTATTGATTGAATCGAATATTCATTAAACATGTATATCTTAATTCAAATGAAAGATTTTTCATCCTTTTTTATTCGCGAGGAGCTGGATGAGAAGAAACTCTCACGTCCGGTTCTGTAGTAGAGATGG-AATTCATAAATAACCTACTAAGTGATAACTTTCAAATTCAGAGAAACCCCGG-AAAAAAAAATGGGCAATCCTGAGCCAAATCC------TTTTTTTTTGGCAAACAAACAAAGATTCCGAAAGAAAAAAGGATAGGTGCAGAGACTCAATGGAAGCTGTTCTAACAAATGGAGTTGAC-----TGCGTTGGTAGAAAGAATAGTAATTTTTTCATCGAAACTTTCTAAAAGATGAAAGATAACTCTATATACATACGCATAGGTAATG-------ATTAATAACGACCAAAATCTGTATTCCTATTTTTTTATATGAAAAATAGACAAATTTTTGTGAATTGATTTCACATTGAATAAAGATTTGCATATTTATTGATCAAATCATTTACTCCATCATCTGATAGTTCTTTTGAAGAACTGATGAATCGCACGAGAATAAAGATAGAGTCCTATTCTACATGTCAATACCGACAAGAATGAAATTTCTTGTAAAAGGAAAATCCGTCGACTTTAGAAATCGTGAGGGTTCAAGTCCCTCTATCCCCAAAAGCCTGTTTGACTCGTTAACTATTTATCCGATCC--------TTTTTTAGTTAGCCG--------------------------------------------------------TTCCAAATTCGTTATCTTTCTCATTCACTCGACTCTTTCAC---AAAACAAACGGATCGGGGCAG-----AAATACTTTACTCATATCACAAACAAGTCTTAGGACATGTGATAGACGTACAAATGAACATCTTTGAGCAAGGAATCTCCATTTGAATGATTCATGATCTATATCATTATTGGGGCTGAAACTCAAAAAGTTTTC-------TTTTTTTTATACAAGAAATTACAAGGCGAGGGTAAGACTTTGTAATACCCTTTCGTTCTTTTAATTGACATAGACCCAAATCATCTA--------------GTAAAATTGAGAATGCTGCATCAGGATCG-AAAACCTGCCAAGCAG-AAAACCCGCGAACTTGT-A---TAT-ACTCTCGGGGAGGATGTGCGGGTCGTGG-CCCAGTTGCCCCGCCTTCCATT---TT-CCCCTTGCGAGCA---GATGCGCACGGGG--CCTTCC---GGGCA--ACGTGCTTCGTCTGCTCGTCAAAC-AACGAA-CCCCGGCGCAAAACGCGCCAAGGAAAATTTGAAC-AAAGAGCGCACGTCCC-CTGCCCGTTTTTCGGGTGGTGTTGGCGTACGCAATCTTTCATAT---AACTGAACGACTCTCGGCAACGGATATCTCGGCTCTTGCATCGATGAAGAACGTAGCGAAATGCGATACTTGGTGTGAATTGCAGAATCCCGTGAACCATCGAGTCTTTGAACGCAAGTTGCGCCTGAAGCCATTAGGTTGAAGGCACGTCTGCCTGGGCGTCACGCATTGCGTCACCCACTCCCCCGTGCC----TAAGCGGGCATGTCGGTGCGTGGGCGGATATTGG-CCCCCCGTTCACATCCGTGC--TCGGTCGGCCT-AAAAAAT-GGGTCCCCAATGACGGACATCACGACAAGTGGTGGTTGCCAAACCGTCGCGTCATGCCGTGCATG-CCATCGTCTGTTGCGGGTTGGCCC-ATCGACCCTGAAGTGCCACGGCACCTCAA
Gaultheria_lanceolata                                     TGACTTCATATAT-CCACTTATTTTTCAGGAGTATATTTATGCCCTTGCTCATGATCGTGGTTTAAATAAATCTATTTTTTTAGAAAATACAGATTATGACAATAAATCTAGCTTACTAATTGTGAAACGTTTAATCGCTCATTTAATTACTCAAATGTATCAACAGAATCATTTTCTTTTT------TATACTAATGATTTTAAGCCAAATAAATTTTT------------GGGGTACAATACAAATTTGTATTCTCAAATGATATTTGAAGGATTTGCGGTCGTTGTAGAAATTCCATTTTATCTACGATTACTATCTTTTCTAGAAGGGAAAGAAAGAGTCAAATCTCATAATTTACGATCACTTCATTCAATATTTCCGTTTTTAGAGGACAAATTTTCCCATTTAAATTATATCTTAGATATACTAATACCCCATCCCGTCCATCTGGAAATCTTGGTTCAAACTCTTCGCTACTGGGTAAAAGATCCCTCTTCTTTGCATTTATTACGATTTTTTCTCCACGAGTATTCTAATTGGAATAGTCTTATTACTCCAAAGAAATATAGTTCTTCTTTTT------CAAAAAGAAATCAAAAATTCTTCTTGTTCCTATACAATTTTCATGTATGTGAATACGAATCTATCTTCGTTTTTCTTCGGAATCAATCTTCTCATTTATGCTCAATATCTTTTGAAACCTTTCTAGAACGAATCTTGTTCTATAAAAAAATAGAACTAGAAATCTCTGTTAAGGATTTTAAGGCCATTCTATGGGTCTTCAAAGACCCTTTCCTGCATTATGTTAGATATCGCGGAAAATCCATTTTGGCTTCAAAAGGTTCGTCTCTTTTGATGAATAAATGGAAATATTACCTTGTAAATTTATGGGAATGTTATTTTTACATATGGGTTCAACCAAGAAGGATCCATATAAACCAATTATCCAATAATTCCCTTGACTTTCTGGGCTATCTTTCAAGTATACGATTAAAACCTTCAATGGTACGGAGTCAAATGATAGAAAATTCATTTCTAATAGAGAATGCTAGTAAGAAGTTCGATACTCTAGTGCCAATTACTCCAATGATTGAATCATTGTCTAAAGCGAAATTTTGTAACGTGTTAGGACATCCCATGAGTAAGCCAGTCTGGGGCAGTTTATCAGATTCTGATATTATTGAACGATTCGGGCGTATATATAGAAATCTTTCTCATTATTATAGCGGATCATTGAAAAAAATTAGTTTGTATCGAATAAAGTATATACTTCGACTTTCTTGTGCTAGAACTTTGGCACGTAAACACAAAAGTACGGTACGTTCTTTTTTGAAAAGATTAGGAGTGGGATTATTAGAAGAATTTTTTACGGAGGAAGAGCAGGTTTTTTATTTGACCTTCCCAAAAGCTTCTTCGACTTCAAGGAAGTTATATCAAAGGCGGATTTGGTATTTGGATATTTTTTGTATTAATGATACGGCAAATCATGAATGA----------------------------------------------------------------------TTTGTTATGAGACCTTGTAAACGGAAATTATCTTTAAATAATC-TCAATGATGAAGAAATAAG--AAAAAAATTCATTTATTCTATTCTGAAATGTTCATG-----------------TAG--------TATGTAG-TAAGGCT----TAAATCAACTGAGGATTCAATCCTTTTGAAAGCAAAGTCTTGTCTAGAGAAAAAAC--TTGCCCATAGTAT------------------------------GA-----ACTATTAACTAT--------------------A-----------------------------------------------GAACTATTAACTATAGAACTAATAA---------------CCAACTCAT-CACTTCGCATTATCTGGATCCAAAAAACCAGTCAAGAGAGGATATATTGATCCTAT--------CATTGTAGCAACGGAAATTTGTTTTGCATAAAC-AAAAGAAAAACTAATTGGATTCTAAGTTGTCAAG------CAAAATATAG-AAAAAAGATGTGGATAGA-GGGGGGAGAGAAAGAGAGAAAAAGAATATCAATGATATAGAATTCCAATATGTAAGGTCTATGAGTCATCTCATAAAAGGCAATGTAAATAAAGCATCAAGACTTTTTCATCTATAATGAAATGCATTTGTCCATACACTAGAATCGAACAAAAAAATCAAGAGACTCGAGCCAATAAAGACTAAGAAGATTGACTCAAGAACAAATTTCATTAAGAGCTCCATTGTCGAATGCAGACCTAACCATTAAATAAGAAGTGATGGGAACGATGGAATCCGTGAATGCAGAAATTTTATTGAAAACAAATCCTAATGATTCATTGGTTGGGATGGCGGAAGTAAGCGAGAATAAATTCATCTATTCTGAGAAGTCATGAGCTAACCCTACAACTGAAATAGATATAGAGCAAATATTCGCCCGCGAAAACTTTATTACCTTGGATTACTAAAT------TTTAGACAATCCTATACGAGAAAAGGAAAAAGGGGGTTATGTTGTAAAAAATTTTATTATCTATAATTTATTATCTATAAATAGATATACAT----------------C--------TAAATATATAGTGAATATATTTATAAATCCAAAATATACAAACAAGTTATACAAAGATTCGATGAAATCTAAAAGAATCCAGCGATTTAATCTATTGATTGAATCGAATATTCATTAAACATGTATATCTTAATTCAAATGAAAGATTTTTCATCCTTTTTTATTCGCGAGGAGCTGGATGAGAAGAAACTCTCACGTCCGGTTCTGTAGTAGAGATGGAAATTCAGAAATAACCTACTAAGTGATAACTTTCAAATTCAGAGAAACCCCGG-AAAAAAAAATGGGCAATCCTGAGCCAAATCC------TTTTTTTTTGGCAAACAAACAAAGATTCCGAAAGAAAAAAGGATAGGTGCAGAGACTCAATGGAAGCTGTTCTAACAAATGGAGTTGAC-----TGCGTTGGTAGAAAGAATAGGAATTTTTTCATCGAAACTTTCTAAAAGATGAAAGATAACTCTATATACATACGCATAGGTAATG-------ATTAATAACGACCAAAATCTGTATTCCTATTTTTTTATATGAAAAATAGACAAATTTTTGTGAATTGATTTCACATTGAATAAAGATTTGCATATTTATTGATCAAATCATTTACTCCATCGTCTGCTAGTTCTTTTGAAGAACTGATGAATCGCACGAGAATAAAGATAGAGTCCTATTCTACATGTCAATACCGACAAGAATGAAATTTCTTGTAAAAGGAAAATCCGTCGACTTTAGAAATCGTGAGGGTTCAAGTCCCTCTATCCCCAAAAGCCTGTTTGACTCGTTAACTATTTATCCGATCC--------TTTTTTAGTTAGCCG--------------------------------------------------------TTCCAAATTCGTTATCTTTCTCATTCACTCGACTCTTTCAC---AAAACAAACGGATCGGGGCAG-----AAATACTTTACTCATATCACAAACAAGTCTTAGGACATGTGATAGACGTACAAATGAACATCTTTGAGCAAGGAATCTCCATTTGAATGATTCATGATCTATATCATTATTGGGGCTGAAACTCAAAAAGTTTTC-------TTTTTTTTATCCAAGAAATTACAAGGCGAGGGTAAGACTTTGTAATACCCTTTCGTTCTTTTAATTGACATAGACCCAAATCATCTA--------------GTAAAATTGAGAATGCTGCATCAGGATCGAAAAACCTGCCAAGCAG-AAAACCCGCGAACTTGT-A---TAT-ACTCTCGGGGAGGATGTGCGGGTCGTGG-CCCAGTTGCCTCGCCTTCCATT---TT-CCCCTTGCGAGCA---GATGCGCACGGGG--CCTTCC---GGGCA--ACGTGCTTCGTCTGCTCGTCAAAC-AACGAA-CCCCGGCGCAAAACGCGCCAAGGAAAATTTGAAC-AAAGAGCGCACGT-CC-CTGCCCGTTTTTCGGGTGGTGTTGGCGTACGCAATCTTTCATAT---AACTGAACGACTCTCGGCAACGGATATCTCGGCTCTTGCATCGATGAAGAACGTAGCGAAATGCGATACTTGGTGTGAATTGCAGAATCCCGTGAACCATCGAGTCTTTGAACGCAAGTTGCGCCTGAAGCCATTAGGTTGAAGGCACGTCTGCCTGGGCGTCACGCATTGCGTCACCCACTCCCCCGTGCC----TAAGCGGGCATGTCGGTGCGTGGGCGGATATTGG-CCCCCCGTTCACATCCGTGC--TCGGTCGGCCT-AAAAAAC-GGGTCCCCAATGACGGACATCACGACAAGTGGTGGTTGCCAAACCGTCGCGTCATGTCGTGCATG-CCATCGTCTGTTGCGGGTTGGCCC-ATCGACCCTGAAGTGCCACGGCACCTCAA
Gaultheria_leucocarpa_var_crenulata_WD14                  TGACTTCATATAT-CCACTTATTTTTCAGGAGTATATTTATGCCCTTGCTCATGATCGTGGTTTAAATAAATCTATTTTTTTTGAAAATGCAGATTATGACAATAAATCTAGCTTACTAATTCTGAAACGTTTAATCACTCATTTAATTACTCAAATGTATCAACAGAATCATTTTCTTTTT------TATACTAATGATTTTAATCCAAATAAATTTTT------------GGGGTACAATACAAATTTGTATTCTCAAATGATATTGGAAGGATTTGCGGTCGTTGTAGAAATTCCATTTTATCTACGATTACTATCTTTTCTAGAAGGGAAAGAAAGAGTCAAATCTCATAATTTACGATCACTTCATTCAATATTTCCGTTTTTAGAGGACAAATTTTCCCATTTAAATTATATCTTAGATATACTAATACCCCATCCCGTCCATCTGGAAATCTTGGTTCAAACTCTTCGTTACTGGGTAAAAGATCCCTCTTCTTTGCATTTATTACGATTTTTTCTCCACGAGTATTCTAATTGGAATAGTCTTATTACTCCAAAGAAATATAGTTCTTCTTTTT------CAAAAAGAAATAAAAAATTCTTCTTGTTCCTATATAATTTTCATGTATGTGAATACGAATCTATCTTCGTTTTTCTTCGGAATCAATCTTCTCATTTATGCTCAATATCTTTTGAAACCTTTCTAGAACGAATCTTGTTCTATAAAAAAATAGAACTAGAAATCTTTGTTAAGGATTTTAAGGCCATTCTATGGGTCTTCAAAGAACCTTTCCTGCATTATGTTAGATATCGCGGAAAATCCATTTTGGCTTCAAAAGGTTCGTCTCTTTTGATGGATAAATGGAAATATTACCTTGTAAATTTCTGGGAATGTTATTTTTACATATGGGCTCAACCAAGAAGGATCCATATAAACCAATTATCCAATAATTCCCTTGACTTTTTGGGCTATCGTTCAAGTATACGATTAAAACCTTCAATGGTACGGAGTCAAATGATAGAAAATTCATTTCTAATAGAGAATGCTAGTAAGAAGTTCGATACTCTAGTGCCAATTACTCCAATGATTGAATCATTGTCTAAAGCTAAATTTTGTAACGTGTTAGGACATCCCATGAGTAAGTCAGTCTGGGGCAGTTTATCAGATTCTGATATTATTGAACGATTCGGGCGTATATATAGAAATCTTTCTCATTATTATAGCGGATCATTGAAAAAAATTACTTTGTATCGAATAAAGTATATACTTCGACTTTCTTGTGCTAGAACTTTGGCACGTAAACACAAAAGTACGGTACGTTCTTTTTTGAAAAGATTAGGAGTGGGATTATTAGAAGAATTTTTTACGGAGGAAGAGCAGGTTTTTTATTTGACCTTCCCAAAAGCTTCTTCGACTTCAAGGAAGTTATATCAAAGGCGGATTTGGTATTTGGATATTTTTTGTATTAATGATACGGCAAATCATGAATGA----------------------------------------------------------------------TTTGTTATGAGACCTTGTAAACGGAAATTATCTTTAAATAATC-TCAATGATGAAGAAATAAG--AAATAAATGCATTTATTCTATTCTGAAATGTTCATG--------------------------------TAG-TAAGGCT----TAAATCAACTGAGGATTCAATCCTTTTGAAAGCAAAGTCTTGTCTAGAGAAAAAAC--TTGCCCATAGTAT------------------------------GA-----ACTATTAACTAT--------------------A-----------------------------------------------GAACTATTAACTATAGAACTAATAA---------------CCAACTCAT-CACTTCGCATTATCTGGATCCAAAAAACCAGTCAAGAGAGGATATATTGATCCTAT--------CATTGTAGCAACGGAAATTTGTTTTGCATAAAC-AAAAGAAAAACTAATTGAATTCTAAGTTGTGAAG------CAAAATATAG-AAAAAAGATGTGGATAGA-GGGGGGAGAGAAAGAGAGAAAAAAAATATCAATGATATAGAATTCCAATATGTAAGGTCTATGAGTCATCTCATAAAAGGCAATGTAAAGAAAGCATCAAGACTTATTCATCTATAATGAAATGCATTTGTCCATATACTAGAATCGAACAAAAAAATCAAGAGACTCGAGCCAATAAAGACTAAGAAGATTGACTCAAGAACAAATTTCATTAAGAGCTCCATTGTCGAATGCAGACCTAACCATTAAACAAGAAGTGATGGGAACGATGGAATCCGTGAATGCAGAAATTCTATTGAAAACAAATCCTAATGATTCATTGGTTGGGATGGCGGAAGTAAGCGAGAATAAATTCATCTATTCTGAGAAGTCATGAGCTAACCCTACAACTGAAATAGATATAGAGCAAATATTCGCCCGCGAAAACTTTATTCCCTTGGATTACTAAAT------TTTAGACAATCCTATACGAGAAAAGGAAAAAGGGGGTTATGTTGTAAAAA--------------AATTTATTATCTATAAATAGATATACAT----------------C--------TAAATATATAGTGAATATATTTAGAAATCCAAAATATACAAACAAGTTATACAAAGATTCGATGAAATCTAAAAGAATCCAACGATTTAATCTATTGATTGAATCGAATATTCATTAAACATATATATCTTAATTAAAATGAAAGATTTTTCATCCTTTTTTATTCGCGAGGAGCTGGATGAGAAGAAACTCTCACGTCCGGTTCTGTAGTAGAGATGG-AATTCAGAAATAACCTACTAAGTGATAACTTTCAAA-TCAGAGAAACCCCGG-AAAAAAAAATGGGCAATCCTGAGCCAAATCC------TTTTTTTTTGGCAAACAAACAAAGATTCCG-------AAAGGATAGGTGCAGAGACTCAATGGAAGCTGTTCTAACAAATGGAGTTGAC-----TGCGTTGGTAGAAAGAATAGGAATTCTTTCATCGAAACTTTCTAAAAGATGAAAGATAACTCTATATACATACGCATAGGTAATG-------ATTAATAACGACCAAAATCTGTATTCCTATTTTTTTATATGAAAAATAGACAAATTTTTGTGAATTGATTTCACATTGAATAAAGATTTGCATATTTATTGATCAAATCATTTACTTCATCATCTGCTAGTTCTTTTGAAGAACTGATGAATCGCACGAGAATAAAGATAGAGTCCTATTCTACATGTCAATACCGACAAGAATGAAATTTCTTGTAAGAGGAAAATCCGTCGACTTTAGAAATCGTGAGGGTTCAAGTCCCTCTATCCCCAAAAGCCTGTTTGACTCGTTAACTATTTATCTGATCC--------TTTTTTAGTTAGCCG--------------------------------------------------------TTCCAAATTCGTTATCTTTCTCATTCACTCGACTCTTTCAC---AAAAAAAACGGATCGGGGCAGAAATAAAATACTTTACTCATATCACAAACAAGTCTTAGGACATGTGATAGACGTACAAATGAACATCTTTGAGCAAGGAATCTCTATTTGAATGATTCATGATCTATATCATTATTGGGGCTGAAACTCAAAAAGTTTTC-------TTTTTTTTATCCAAGAAATTACAAGGCGAGGGTAAGACTTTGTAATACCCTTTCATTCTTTTAATTGACATAGACCCAAATCATCTA--------------GTAAAATTGAGAATGCTGCATAAGGATCG-AAAACCTGCCAAGCAGAAAAACCCGCGAACTTGT-ATATTAT-ACTCTTGGGGAGGATGTGCGGGTCGTGG-CCTAGCAGCTTCGCCTTCCATT---TT-CCCCTTGCGAGCA---GATGCGCAC-GGG--CCTTCC---GGGCA--ACGTGTTTCGTCTGCTCGTCAAAC-AACGAA-CCCCGGCGCAAAACGCGCCAAGGAAAAATTGAAC-AAAGAGCGCACGT-CC-CTGCCCGTTTTTCGGGTGGTGTTGGCGTACGCAATCTTTCATAT---AACTGAACGACTCTCGGCAACGGATATCTCGGCTCTTGCATCGATGAAGAACGTAGCGAAATGCGATACTTGGTGTGAATTGCAGAATCCCGTGAACCATCGAGTCTTTGAACGCAAGTTGCGCCTGAAGCCATTAGGTTGAAGGCACGTCTGCCTGGGCGTCACGCATTGCGTCACCCACTCCCCCGTGCC----TAAGCGGGCATGTCGGTGCGTGGGCGGATATTGG-CCCCCCGTTCACATCCGTGC--TCGGTCGGCCC-AAAAAAC-GGGTCCCCAATGACGGACATCACGGCAAGTGGTGGTTGCTGAACCGTCGCGTCATGCCGTGCATG-CCATCGTTCGTTGCGGGTTGGCCC-ATTGATCCAGAAGTGCCACGGCACCTCAA
Gaultheria_leucocarpa_var_crenulata_WD15                  TGACTTCATATAT-CCACTTATTTTTCAGGAGTATATTTATGCCCTTGCTCATGATCGTGGTTTAAATAAATCTATTTTTTTTGAAAATGCAGATTATGACAATAAATCTAGCTTACTAATTCTGAAACGTTTAATCACTCATTTAATTACTCAAATGTATCAACAGAATCATTTTCTTTTT------TATACTAATGATTTTAATCCAAATAAATTTTT------------GGGGTACAATACAAATTTGTATTCTCAAATGATATTGGAAGGATTTGCGGTCGTTGTAGAAATTCCATTTTATCTACGATTACTATCTTTTCTAGAAGGGAAAGAAAGAGTCAAATCTCATAATTTACGATCACTTCATTCAATATTTCCGTTTTTAGAGGACAAATTTTCCCATTTAAATTATATCTTAGATATACTAATACCCCATCCCGTCCATCTGGAAATCTTGGTTCAAACTCTTCGTTACTGGGTAAAAGATCCCTCTTCTTTGCATTTATTACGATTTTTTCTCCACGAGTATTCTAATTGGAATAGTCTTATTACTCCAAAGAAATATAGTTCTTCTTTTT------CAAAAAGAAATAAAAAATTCTTCTTGTTCCTATATAATTTTCATGTATGTGAATACGAATCTATCTTCGTTTTTCTTCGGAATCAATCTTCTCATTTATGCTCAATATCTTTTGAAACCTTTCTAGAACGAATCTTGTTCTATAAAAAAATAGAACTAGAAATCTTTGTTAAGGATTTTAAGGCCATTCTATGGGTCTTCAAAGAACCTTTCCTGCATTATGTTAGATATCGCGGAAAATCCATTTTGGCTTCAAAAGGTTCGTCTCTTTTGATGGATAAATGGAAATATTACCTTGTAAATTTCTGGGAATGTTATTTTTACATATGGGCTCAACCAAGAAGGATCCATATAAACCAATTATCCAATAATTCCCTTGACTTTTTGGGCTATCGTTCAAGTATACGATTAAAACCTTCAATGGTACGGAGTCAAATGATAGAAAATTCATTTCTAATAGAGAATGCTAGTAAGAAGTTCGATACTCTAGTGCCAATTACTCCAATGATTGAATCATTGTCTAAAGCTAAATTTTGTAACGTGTTAGGACATCCCATGAGTAAGTCAGTCTGGGGCAGTTTATCAGATTCTGATATTATTGAACGATTCGGGCGTATATATAGAAATCTTTCTCATTATTATAGCGGATCATTGAAAAAAATTACTTTGTATCGAATAAAGTATATACTTCGACTTTCTTGTGCTAGAACTTTGGCACGTAAACACAAAAGTACGGTACGTTCTTTTTTGAAAAGATTAGGAGTGGGATTATTAGAAGAATTTTTTACGGAGGAAGAGCAGGTTTTTTATTTGACCTTCCCAAAAGCTTCTTCGACTTCAAGGAAGTTATATCAAAGGCGGATTTGGTATTTGGATATTTTTTGTATTAATGATACGGCAAATCATGAATGA----------------------------------------------------------------------TTTGTTATGAGACCTTGTAAACGGAAATTATCTTTAAATAATC-TCAATGATGAAGAAATAAG--AAATAAATGCATTTATTCTATTCTGAAATGTTCATG--------------------------------TAG-TAAGGCT----TAAATCAACTGAGGATTCAATCCTTTTGAAAGCAAAGTCTTGTCTAGAGAAAAAAC--TTGCCCATAGTAT------------------------------GA-----ACTATTAACTAT--------------------A-----------------------------------------------GAACTATTAACTATAGAACTAATAA---------------CCAACTCAT-CACTTCGCATTATCTGGATCCAAAAAACCAGTCAAGAGAGGATATATTGATCCTAT--------CATTGTAGCAACGGAAATTTGTTTTGCATAAAC-AAAAGAAAAACTAATTGAATTCTAAGTTGTGAAG------CAAAATATAG-AAAAAAGATGTGGATAGA-GGGGGGAGAGAAAGAGAGAAAAAAAATATCAATGATATAGAATTCCAATATGTAAGGTCTATGAGTCATCTCATAAAAGGCAATGTAAAGAAAGCATCAAGACTTATTCATCTATAATGAAATGCATTTGTCCATATACTAGAATCGAACAAAAAAATCAAGAGACTCGAGCCAATAAAGACTAAGAAGATTGACTCAAGAACAAATTTCATTAAGAGCTCCATTGTCGAATGCAGACCTAACCATTAAACAAGAAGTGATGGGAACGATGGAATCCGTGAATGCAGAAATTCTATTGAAAACAAATCCTAATGATTCATTGGTTGGGATGGCGGAAGTAAGCGAGAATAAATTCATCTATTCTGAGAAGTCATGAGCTAACCCTACAACTGAAATAGATATAGAGCAAATATTCGCCCGCGAAAACTTTATTCCCTTGGATTACTAAAT------TTTAGACAATCCTATACGAGAAAAGGAAAAAGGGGGTTATGTTGTAAAAA--------------AATTTATTATCTATAAATAGATATACAT----------------C--------TAAATATATAGTGAATATATTTAGAAATCCAAAATATACAAACAAGTTATACAAAGATTCGATGAAATCTAAAAGAATCCAACGATTTAATCTATTGATTGAATCGAATATTCATTAAACATATATATCTTAATTAAAATGAAAGATTTTTCATCCTTTTTTATTCGCGAGGAGCTGGATGAGAAGAAACTCTCACGTCCGGTTCTGTAGTAGAGATGG-AATTCAGAAATAACCTACTAAGTGATAACTTTCAAATTCAGAGAAACCCCGG-AAAAAAAAATGGGCAAT-CTGAGCCAAATCC------TTTTTTTTTGGCAAACAAACAAAGATTCCG-------AAAGGATAGGTGCAGAGACTCAATGGAAGCTGTTCTAACAAATGGAGTTGAC-----TGCGTTGGTAGAAAGAATAGGAATTCTTTCATCGAAACTTTCTAAAAGATGAAAGATAACTCTATATACATACGCATAGGTAATG-------ATTAATAACGACCAAAATCTGTATTCCTATTTTTTTATATGAAAAATAGACAAATTTTTGTGAATTGATTTCACATTGAATAAAGATTTGCATATTTATTGATCAAATCATTTACTTCATCATCTGCTAGTTCTTTTGAAGAACTGATGAATCGCACGAGAATAAAGATAGAGTCCTATTCTACATGTCAATACCGACAAGAATGAAATTTCTTGTAAGAGGAAAATCCGTCGACTTTAGAAATCGTGAGGGTTCAAGTCCCTCTATCCCCAAAAGCCTGTTTGACTCGTTAACTATTTATCTGATCC--------TTTTTTAGTTAGCCG--------------------------------------------------------TTCCAAATTCGTTATCTTTCTCATTCACTCGACTCTTTCAC---AAAAAAAACGGATCGGGGCAGAAATAAAATACTTTACTCATATCACAAACAAGTCTTAGGACATGTGATAGACGTACAAATGAACATCTTTGAGCAAGGAATCTCTATTTGAATGATTCATGATCTATATCATTATTGGGGCTGAAACTCAAAAAGTTTTC-------TTTTTTTTATCCAAGAAATTACAAGGCGAGGGTAAGACTTTGTAATACCCTTTCATTCTTTTAATTGACATAGACCCAAATCATCTA--------------GTAAAATTGAGAATGCTGCATAAGGATCG-AAAACCTGCCAAGCAGAAAAACCCGCGAACTTGT-ATATTAT-ACTCTTGGGGAGGATGTGCGGGTCGTGG-CCTAGCAGCTTCGCCTTCCATT---TT-CCCCTTGCGAGCA---GATGCGCAC-GGG--CCTTCC---GGGCA--ACGTGTTTCGTCTGCTCGTCAAAC-AACGAA-CCCCGGCGCAAAACGCGCCAAGGAAAAATTGAAC-AAAGAGCGCACGT-CC-CTGCCCGTTTTTCGGGTGGTGTTGGCGTACGCAATCTTTCATAT---AACTGAACGACTCTCGGCAACGGATATCTCGGCTCTTGCATCGATGAAGAACGTAGCGAAATGCGATACTTGGTGTGAATTGCAGAATCCCGTGAACCATCGAGTCTTTGAACGCAAGTTGCGCCTGAAGCCATTAGGTTGAAGGCACGTCTGCCTGGGCGTCACGCATTGCGTCACCCACTCCCCCGTGCC----TAAGCGGGCATGTCGGTGCGTGGGCGGATATTGG-CCCCCCGTTCACATCCGTGC--TCGGTCGGCCC-AAAAAAC-GGGTCCCCAATGACGGACATCACGGCAAGTGGTGGTTGCTGAACCGTCGCGTCATGCCGTGCATG-CCATCGTTCGTTGCGGGTTGGCCC-ATTGATCCAGAAGTGCCACGGCACCTCAA
Gaultheria_leucocarpa_var_leucocarpa_f_cumingiana_F32     TGACTTC-TATAT-CCACTTATTTTTCAGGAGTATATTTATGCCCTTGCTCATGATCGTGGTTTAAATAAATCTATTTTTTTTGAAAATGCAGATTATGACAATAAATCTAGCTTACTAATTCTGAAACGTTTAATCACTCATTTAATTACTCAAATGTATCAACAGAATCATTTTCTTTTT------TATACTAATGATTTTAATCCAAATAAATTTTTGGGGTACAATACGGGGTACAATACAAATTTGTATTCTCAAATGGTATTGGAAGGATTTGCGGTCGTTCTAGAAATTCCATTTTATCTACGATTACTATCTTTTCTAGAAGGGAAAGAAAGAGTCAAATCTCATAATTTACGATCACTTCATTCAATATTTCCGTTTTTAGAGGACAAATTTTCCCATTTAAATTATATCTTAGATATACTAATACCCCATCCCGTCCATCTGGAAATCTTGGTTCAAACTCTTCGTTACTGGGTAAAAGATCCCTCTTCTTTGCATTTATTACGATTTTTTCTCCACGAGTATTCTAATTGGAATAGTCTTATTACTCCAAAGAAATATAGTTCTTCTTTTT------CAAAAAGAAATAAAAAATTCTTCTTGTTCCTATATAATTTTCATGTATGTGAATACGAATCTATCTTCGTTTTTCTTCGGAATCAATCTTCTCATTTATGCTCAATATCTTTTGAAACCTTTCTAGAACGAATCTTGTTCTATAAAAAAATAGAACTAGAAATCTTTGTTAAGGATTTTAAGGCCATTCTATGGGTCTTCAAAGAACCTTTCCTGCATTATGTTAGATATCGCGGAAAATCCATTTTGGCTTCAAAAGGTTCGTCTCTTTTGATGGATAAATGGAAATATTACCTTGTAAATTTCTGGGAATGTTATTTTTACATATGGGCTCAACCAAGAAGGATCCATATAAACCAATTATCCAATAATTCCCTTGACTTTTTGGGCTATCGTTCAAGTATACGATTAAAACCTTCAATGGTACGGAGTCAAATGATAAAAAATTCATTTCTAATAGAGAATGCTAGTAAGAAGTTCGATACTCTAGTGCCAATTACTCCAATGATTGAATCATTGTCTAAAGCTAAATTTTGTAACGTGTTAGGACATCCCATGAGTAAGTCAGTCTGGGGCGGTTTATCAGATTCTGATATTATTGAACGATTCGGGCGTATATATAGAAATCTTTCTCATTATTATAGTGGATCATTGAAAAAAATTACTTTGTATCGAATAAAGTATATACTTCGACTTTCTTGTGCTAGAACTTTGGCACGTAAACACAAAAGTACGGTACGTTCTTTTTTGAAAAGATTAGGAGTGGGATTATTAGAAGAATTTTTTACGGAGGAAGAGCAGGTTTTTTATTTGACCTTCCCAAAAGCTTCTTCGACTTCAAGGAAGTTATATCAAAGGCGGATTTGGTATTTGGATATTTTTTGTATTAATGATACGGCAAATCATGAATGA----------------------------------------------------------------------TTTGTTATGAGACCTTGTAAACGGAAATTATCTTTAAATAATC-TCAATGATGAAGAAATAAG--AAAAAAATGCATTTATTCTATTCTGAAATGTTCATG--------------------------------TAG-TAAGGCT----TAAATCAACTGAGGATTTAATCCTTTTGAAAGCAAAGTCTTGTCTAGAGAAAAAAC--TTGCCCATAGTAT------------------------------GACTATTACTATAGACTATTAACTATAGACTATTACTATA-----------------------------------------------GAACTATTAACTATAGAACTAATAA---------------CCAACTCAT-CACTTCGCATTATCTGGATCCAAAAAACCAGTCAAGAGAGGATATATTGATCCTAT--------CATTGTAGCAACGGAAATTTGTTTTGCATAAAC-AAAAGAAAAACTAATTGAATTCTAAGTTGTGAAG------CAAAATATAG-AAAAAAGATGTGGATAGA-GGGGGGAGAGAAAGAGAGAAAAAAAATATCAATGATATAGAATTCCAATATGTAAGGTCTATGAGTCATCTCATAAAAGGCAATGTAAATAAAGCATCAAGACTTATTCATCTATAATGAAATGCATTTGTCCATATACTAGAATCGAACAAAAAAATCAAGAGACTCGAGCCAATAAAGACTAAGAAGATTGACTCAAGAACAAATTTCATTAAGAGCTCCATTGTCGAATGCAGACCTAACCATTAAACAAGAAGTGATGGGAACGATGGAATCCGTGAATGCAGAAATTCTATTGAAAACAAATCCTAATGATTCATTGGTTGGGATGGCGGAAGTAAGCGAGAATAAATTCATCTATTCTGAGAAGTCATGAGCTAACCCTACAACTGAAATAGATATAGAGCAAATATTCGCCCGCGAAAACTTTATTCCTTTGGATTACTAAAT------TTTAGACAATCCTATACGAGAAAAGGAAAAAGGGGGTTATGTTGTAAAAA--------------AATTTATTATCTATAAATAGATATACAT----------------C--------TAAATATATAGTGAATATATTTCGAAATCCAAAATATCCAAACAAGTTATACAAAGATTCGATGAAATCTAAAAGAATCCAACGATTTAATCTATTGATTGAATCGAATATTCATTAAACATATATATCTTAATTAAAATGAAAGATTTTTCATCCTTTTTTATTCGCGAGGAGCTGGATGAGAAGAAACTCTCACGTCCGGTTCTGTAGTAGAGATGG-AATTCAGAAATAACCTACTAAGTGATAACTTTCAAATTCAGAGAAACCCCGG-AAAAAAAAATGGGCAATCGTGAGCCAAATCC------TTTTTTTTTGGCAAACAAACAAAGATTCCG-------AAAGGATAGGTGCAGAGACTCAATGGAAGCTGTTCTAACAAATGGAGTTGAC-----TGCGTTGGTAGAAAGAATAGGAATTCTTTCATCGAAACTTTCTAAAAGATGAAAGATAACTCTATATACATACGCATAGGTAATG-------ATTAATAACGACCAAAATCTGTATTCCTATTTTTTTATATGAAAAATAGACAAATTTTTGTGAATTGATTTCACATTGAATAAAGATTTGCATATTTATTGATCAAATCATTTACTTCATCATCTGCTAGTTCTTTTGAAGAACTGATGAATCGCACGAGAATAAAGATAGAGTCCTATTCTACATGTCAATACCGACAAGAATGAAATTTCTTGTAAGAGGAAAATCCGTCGACTTTAGAAATCGTGAGGGTTCAAGTCCCTCTATCCCCAAAAGCTTGTTTGACTCGTTAACTATTTATCTGATCC--------TTTTTTAGTTAGCCG--------------------------------------------------------TTCCAAATTCGTTATCTTTCTCATTCACTCGACTCTTTCAC---AAAAAAAACGGATCGGGGCAG-----AAATACTTTACTCATATCACAAACAAGTCTTAGGACATGTGATAGACGTACAAATGAACATCTTTGAGCAAGGAATCTCTATTTGAATGATTCATGATCTATATCATTATTGGGGCTGAAACTCAAAAAGTTTTC-------TTTTTTTTATCCAAGAAATTACAAGGCGAGGGTAAGACTTTGTAATACCCTTTCATTCTTTTAATTGACATAGACCCAAATCATCTA--------------GTAAAATTGAGAATGCTGCATCAGGATCG-AAAACCTGCCAAGCAGAAAAACCCGCGAACTTGT-ATATTAT-ACTCTCGGGGAGGATGTGCGGGTCGTGG-CCTAGCAGCTTCGCCTTCCATT---TT-CCCCTTGCGAGCA---GATGCGCACGGGG--CCTTCC---GGGCA--GCGTGTTTCGTCTGCTCGTCAAAC-AACGAA-CCCCGGCGCAAAACGCGCCAAGGAAAAATTGAAC-AAAGAGCGCACGT-CC-CTGCCCGTTTTTCGGGTGGTGTTGGCGTACGCAATCTTTCATAT---AACTGAACGACTCTCGGCAACGGATATCTCGGCTCTTGCATCGATGAAGAACGTAGCGAAATGCGATACTTGGTGTGAATTGCAGAATCCCGTGAACCATCGAGTCTTTGAACGCAAGTTGCGCCTGAAGCCATTAGGTTGAAGGCACGTCTGCCTGGGCGTCACGCATTGCGTCACCCACTCCCCCGTGCC----TAAGCGGGCATGTCGGTGCGTGGGCGGATATTGG-CCCCCCGTTCACATCCGTGC--TCGGTCGGCCC-AAAAAAT-GGGTCCCCAATGACGGACATCACGGCAAGTGGTGGTTGCTGAACCGTCGCGTCATGCCGTGCATG-CCATCGTTCGTTGCGGGTTGGCCC-ATTGATCCAGAAGTGCCACGGCACCTCAA
Gaultheria_leucocarpa_var_leucocarpa_f_cumingiana_F34     TGACTTCATATAT-CCACTTATTTTTCAGGAGTATATTTATGCCCTTGCTCATGATCGTGGTTTAAATAAATCTATTTTTTTTGAAAATGCAGATTATGACAATAAATCTAGCTTACTAATTCTGAAACGTTTAATCACTCATTTAATTACTCAAATGTATCAACAGAATCATTTTCTTTTT------TATACTAATGATTTTAATCCAAATAAATTTTTGGGGTACAATACGGGGTACAATACAAATTTGTATTCTCAAATGGTATTGGAAGGATTTGCGGTCGTTCTAGAAATTCCATTTTATCTACGATTACTATCTTTTCTAGAAGGGAAAGAAAGAGTCAAATCTCATAATTTACGATCACTTCATTCAATATTTCCGTTTTTAGAGGACAAATTTTCCCATTTAAATTATATCTTAGATATACTAATACCCCATCCCGTCCATCTGGAAATCTTGGTTCAAACTCTTCGTTACTGGGTAAAAGATCCCTCTTCTTTGCATTTATTACGATTTTTTCTCCACGAGTATTCTAATTGGAATAGTCTTATTACTCCAAAGAAATATAGTTCTTCTTTTT------CAAAAAGAAATAAAAAATTCTTCTTGTTCCTATATAATTTTCATGTATGTGAATACGAATCTATCTTCGTTTTTCTTCGGAATCAATCTTCTCATTTATGCTCAATATCTTTTGAAACCTTTCTAGAACGAATCTTGTTCTATAAAAAAATAGAACTAGAAATCTTTGTTAAGGATTTTAAGGCCATTCTATGGGTCTTCAAAGAACCTTTCCTGCATTATGTTAGATATCGCGGAAAATCCATTTTGGCTTCAAAAGGTTCGTCTCTTTTGATGGATAAATGGAAATATTACCTTGTAAATTTCTGGGAATGTTATTTTTACATATGGGCTCAACCAAGAAGGATCCATATAAACCAATTATCCAATAATTCCCTTGACTTTTTGGGCTATCGTTCAAGTATACGATTAAAACCTTCAATGGTACGGAGTCAAATGATAAAAAATTCATTTCTAATAGAGAATGCTAGTAAGAAGTTCGATACTCTAGTGCCAATTACTCCAATGATTGAATCATTGTCTAAAGCTAAATTTTGTAACGTGTTAGGACATCCCATGAGTAAGTCAGTCTGGGGCGGTTTATCAGATTCTGATATTATTGAACGATTCGGGCGTATATATAGAAATCTTTCTCATTATTATAGTGGATCATTGAAAAAAATTACTTTGTATCGAATAAAGTATATACTTCGACTTTCTTGTGCTAGAACTTTGGCACGTAAACACAAAAGTACGGTACGTTCTTTTTTGAAAAGATTAGGAGTGGGATTATTAGAAGAATTTTTTACGGAGGAAGAGCAGGTTTTTTATTTGACCTTCCCAAAAGCTTCTTCGACTTCAAGGAAGTTATATCAAAGGCGGATTTGGTATTTGGATATTTTTTGTATTAATGATACGGCAAATCATGAATGA----------------------------------------------------------------------TTTGTTATGAGACCTTGTAAACGGAAATTATCTTTAAATAATC-TCAATGATGAAGAAATAAG--AAAAAAATGCATTTATTCTATTCTGAAATGTTCATG--------------------------------TAG-TAAGGCT----TAAATCAACTGAGGATTTAATCCTTTTGAAAGCAAAGTCTTGTCTAGAGAAAAAAC--TTGCCCATAGTAT------------------------------GACTATAACTATAGACTATTACTATAGAACTATTAACTAT-----------------------------------------------AGACTATT-ACTATAGAACTAATAA---------------CCAACTCAT-CACTTCGCATTATCTGGATCCAAAAAACCAGTCAAGAGAGGATATATTGATCCTAT--------CATTGTAGCAACGGAAATTTGTTTTGCATAAAC-AAAAGAAAAACTAATTGAATTCTAAGTTGTGAAG------CAAAATATAG-AAAAAAGATGTGGATAGA-GGGGGGAGAGAAAGAGAGAAAAAAAATATCAATGATATAGAATTCCAATATGTAAGGTCTATGAGTCATCTCATAAAAGGCAATGTAAATAAAGCATCAAGACTTATTCATCTATAATGAAATGCATTTGTCCATATACTAGAATCGAACAAAAAAATCAAGAGACTCGAGCCAATAAAGACTAAGAAGATTGACTCAAGAACAAATTTCATTAAGAGCTCCATTGTCGAATGCAGACCTAACCATTAAACAAGAAGTGATGGGAACGATGGAATCCGTGAATGCAGAAATTCTATTGAAAACAAATCCTAATGATTCATTGGTTGGGATGGCGGAAGTAAGCGAGAATAAATTCATCTATTCTGAGAAGTCATGAGCTAACCCTACAACTGAAATAGATATAGAGCAAATATTCGCCCGCGAAAACTTTATTCCTTTGGATTACTAAAT------TTTAGACAATCCTATACGAGAAAAGGAAAAAGGGGGTTATGTTGTAAAAA--------------AATTTATTATCTATAAATAGATATACAT----------------C--------TAAATATATAGTGAATATATTTCGAAATCCAAAATATCCAAACAAGTTATACAAAGATTCGATGAAATCTAAAAGAATCCAACGATTTAATCTATTGATTGAATCGAATATTCATTAAACATATATATCTTAATTAAAATGAAAGATTTTTCATCCTTTTTTATTCGCGAGGAGCTGGATGAGAAGAAACTCTCACGTCCGGTTCTGTAGTAGAGATGG-AATTCAGAAATAACCTACTAAGTGATAACTTTCAAATTCAGAGAAACCCCGG-AAAAAAAAATGGGCAATCCTGAGCCAAATCC------TTTTTTTTTGGCAAACAAACAAAGATTCCG-------AAAGGATAGGTGCAGAGACTCAATGGAAGCTGTTCTAACAAATGGAGTTGAC-----TGCGTTGGTAGAAAGAATAGGAATTCTTTCATCGAAACTTTCTAAAAGATGAAAGATAACTCTATATACATACGCATAGGTAATG-------ATTAATAACGACCAAAATCTGTATTCCTATTTTTTTATATGAAAAATAGACAAATTTTTGTGAATTGATTTCACATTGAATAAAGATTTGCATATTTATTGATCAAATCATTTACTTCATCATCTGCTAGTTCTTTTGAAGAACTGATGAATCGCACGAGAATAAAGATAGAGTCCTATTCTACATGTCAATACCGACAAGAATGAAATTTCTTGTAAGAGGAAAATCCGTCGACTTTAGAAATCGTGAGGGTTCAAGTCCCTCTATCCCCAAAAGCTTGTTTGACTCGTTAACTATTTATCTGATCC--------TTTTTTAGTTAGCCG--------------------------------------------------------TTCCAAATTCGTTATCTTTCTCATTCACTCGACTCTTTCAC---AAAAAAAACGGATCGGGGCAG-----AAATACTTTACTCATATCACAAACAAGTCTTAGGACATGTGATAGACGTACAAATGAACATCTTTGAGCAAGGAATCTCTATTTGAATGATTCATGATCTATATCATTATTGGGGCTGAAACTCAAAAAGTTTTC-------TTTTTTTTATCCAAGAAATTACAAGGCGAGGGTAAGACTTTGTAATACCCTTTCATTCTTTTAATTGACATAGACCCAAATCATCTA--------------GTAAAATTGAGAATGCTGCATCAGGATCG-AAAACCTGCCAAGCAGAAAAACCCGCGAACTTGT-ATATTAT-ACTCTCGGGGAGGATGTGCGGGTCGTGG-CCTAGCAGCTTCGCCTTCCATT---TT-CCCCTTGCGAGCA---GATGCGCACGGGG--CCTTCC---GGGCA--GCGTGTTTCGTCTGCTCGTCAAAC-AACGAA-CCCCGGCGCAAAACGCGCCAAGGAAAAATTGAAC-AAAGAGCGCACGT-CC-CTGCCCGTTTTTCGGGTGGTGTTGGCGTACGCAATCTTTCATAT---AACTGAACGACTCTCGGCAACGGATATCTCGGCTCTTGCATCGATGAAGAACGTAGCGAAATGCGATACTTGGTGTGAATTGCAGAATCCCGTGAACCATCGAGTCTTTGAACGCAAGTTGCGCCTGAAGCCATTAGGTTGAAGGCACGTCTGCCTGGGCGTCACGCATTGCGTCACCCACTCCCCCGTGCC----TAAGCGGGCATGTCGGTGCGTGGGCGGATATTGG-CCCCCCGTTCACATCCGTGC--TCGGTCGGCCC-AAAAAAT-GGGTCCCCAATGACGGACATCACGGCAAGTGGTGGTTGCTGAACCGTCGCGTCATGCCGTGCATG-CCATCGTTCGTTGCGGGTTGGCCC-ATTGATCCAGAAGTGCCACGGCACCTCAA
Gaultheria_leucocarpa_var_leucocarpa_f_leucocarpa_LYW5    TGACTTCATATAT-CCACTTATTTTTCAGGAGTATATTTATGCCCTTGCTCATGATCGTGGTTTAAATAAATCTATTTTTTTTGAAAATGCAGATTATGACAATAAATTTAGCTTACTAATTCTGAAACGTTTAATCACTCATTTAATTACTCAAATGTATCAACAGAATCATTTTCTTTTT------TATACTAATGATTTTAATCCAAATAAATTTTT------------GGGGTACAATACAAATTTGTATTCTCAAATGATATTGGAAGGATTTGCGGTCGTTGTAGAAATTCCATTTTATCTACGATTACTATCTTTTCTAGAAGGGAAAGAAAGAGTCAAATCTCATAATTTACGATCACTTCATTCAATATTTCCGTTTTTAGAGGACAAATTTTCCCATTTAAATTATATCTTAGATATACTAATACCCCATCCCGTCCATCTGGAAATCTTGGTTCAAACTCTTCGTTACTGGGTAAAAGATCCCTCTTCTTTGCATTTATTACGATTTTTTCTCCACGAGTATTCTAATTGGAATAGTCTTATTACTCCAAAGAAATATAGTTCTTCTTTTT------CAAAAAGAAATAAAAAATTCTTCTTGTTCCTATATAATTTTCATGTATGTGAATACGAATCTATCTTCGTTTTTCTTCGGAATCAATCTTCTCATTTATGCTCAATATCTTTTGAAACCTTTCTAGAACGAATCTTGTTCTATAAAAAAATAGAACTAGAAATCTTTGTTAAGGATTTTAAGGCCATTATATGGGTCTTCAAAGAACCTTTCCTGCATTATGTTAGATATCGCGGAAAATCAATTTTGGCTTCAAAAGGTTCGTCTCTTTTGATGGATAAATGGAAATATTACCTTGTAAATTTCTGGGAATGTTATTTTTACATATGGGCTCAACCAAGAAGGATCCATAT-AACCAATTATCCAATAATTCCCTTGACTTTTTGGGCTATCGTTCAAGTATACGATTAAAACCTTCAATGGTACGGAGTCAAATGATAGAAAATTCATTTCTAATAGAGAATGCTAGTAAGAAGTTCGATACTCTAGTGCCAATTACTCCAATGATTGAATCATTGTCTAAAGCTAAATTTTGTAACGTGTTAGGACATCCCATGAGTAAGTCAGTCTGGGGCGGTTTATCAGATTCTGATATTATTGAACGATTCGGGCGTATATATAGAAATCTTTCTCATTATTATAGCGGATCATTGAAAAAAATTACTTTGTATCGAATAAAGTATATACTTCGACTTTCTTGTGCTAGAACTTTGGCACGTAAACACAAAAGTACGGTACGTTCTTTTTTGAAAAGATTAGGAGTGGGATTATTAGAAGAATTTTTTACGGAGGAAGAGCAGGTTTTTTATTTGACCTTCCCAAAAGCTTCTTCGACTTCAAGGAAGTTATATCAAAGGCGGATTTGGTATTTGGATATTTTTTGTATTAATGATACGGCAAATCATGAATGA----------------------------------------------------------------------TTTGTTATGAGACCTTGTAAACGGAAATTATCTTTAAATAATC-TCAATGATGAAGAAATAAG--AAAAAAATGCATTTATTCTATTCTGAAATGTTCATG--------------------------------TAG-TAAGGCT----TAAATCAACTGAGGATTCAATCCTTTTGAAAGCAAAGTCTTGTCTAGAGAAAAAAC--TTGCCCATAATAT------------------------------GA-----ACTAGTAACTAT--------------------A-----------------------------------------------GAACTATTAACTATAGAACTATTAACTATAGAACTAATAACCAACTCAT-CACTTCGCATTATCTGGATCCAAAAAACCAGTCAAGAGAGGATATATTGATCCTAT--------CATTGTAGCAACGGAAATTTGTTTTGCATAAAC-AAAAGAAAAACTAATTGAATTCTAAGTTGTGAAG------CAAAATATAG-AAAAAAGATGTGGATAGA-GGGGGGAGAGAAAGAGAGAAAAAAAATATCAATGATATAGAATTCCAATATGTAAGGTCTATGAGTCATCTCATAAAAGGCAATGTAAAGAAAGCATCAAGACTTATTCATCTATAATAAAATGCATTTGTCCATATACTAGAATCGAACAAAAAAATCAAGAGACTCGAGCCAATAAAGACTAAGAAGATTGACTCAAGAACAAATTTCATTAAGAGCTCCATTGTCGAATGCAGACCTAACCATTAAACAAGAAGTGATGGGAACGATGGAATCCGTGAATGCAGAAATTCTATTGAAAACAAATCCTAATGATTCATTGGTTGGGATGGCGGAAGTAAGCGAGAATAAATTCATCTATTCTGAGAAGTCATGAGCTAACTCTACAACTGAAATAGATATAGAGCAAATATTCGCCCGCGAAAACTTTATTCCCTTGGATTACTAAAT------TTTAGACAATCCTATACGAGAAAAGGAAAAAGGGGGTTATGTTGTAAAAA--------------AATTTATTATCTATAAATAGATATACAT----------------C--------TAAATAT------AATATATTTAGAAATCCAAAATATCCAAACAAGTTATACAAAGATTCGATGAAATCTAAAAGAATCCAACGATTTAATCTATTGATTGAATCGAATATTCATTAAACATATATATCTTAATTAAAATGAAAGATTTTTCATCCTTTTTTATTCGCGAGGAGCTGGATGAGAAGAAACTCTCACGTCCGGTTCTGTAGTAGAGATGG-AATTCAGAAATAACCTACTAAGTGATAACTTTCAAATTCAGAGAAACCCCGG-AAAAAAAAATGGGCAATCCTGAGCCAAATCC------TTTTTTTTTGGCAAACAAACAAAGATTCCG-------AAAGGATAGGTGCAGAGACTCAATGGAAGCTGTTCTAACAAATGGAGTTGAC-----TGCGTTGGTAGAAAGAATAGGAATTCTTTCATCGAAACTTTCTAAAAGATGAAAGATAACTCTATATACATACGCATAGGTAATG-------ATTAATAACGACCAAAATCTGTATTCCTATTTTTTTATATGAAAAATAGACAAATTTTTGTGAATTGATTTCGCATTGAATAAAGATTTGCATATTTATTGATCAAATCATTTACTTCATCATCTGCTAGTTCTTTTGAAGAACTGATGAATCGTACGAGAATAAAGATAGAGTCCTATTCTACATGTCAATACCGACAAGAATGAAATTTCTTGTAAGAGGAAAATCCGTCGACTTTAGAAATCGTGAGGGTTCAAGTCCCTCTATCCCCAAAAGCCTGTTTGACTCGTTAACTATTTATCTGATCC--------TTTTTTATTTAGCCG--------------------------------------------------------TTCCAAATTCGTTATCTTTCTCATTCACTCGACTCTTTCAC---AAAAAAAACGGATCGGGGCAG-----AAATACTTTACTCATATCACAAACAAGTCTTAGGACATGTGATAGACGTACAAATGAACATCTTTGAGCAAGGAATCTCTATTTGAATGATTCATGATCTATATCATTATTGGGGCTGAAACTCAAAAAGTTTTC-------TTTTTTTTATCCAAGAAATTACAAGGCGAGGGTAAGACTTTGTAATACCCTTTCATTCTTTTAATTGACATAGACCCAAATCATCTA--------------GTAAAATTGAGAATGCTGCATCAGGATCG-AAAACCTGCCAAGCAGAAAAACCCGCGAACTTGT-ATATTAT-ACTCTTGGGGAGGATGTGCGGGTCGTGG-CCTAGCAGCTTCGCCTTCCATT---TT-CCCCTTGCGAGCA---GATGCGCAC-GGG--CCTTCC---GGGCA--ACGTGTTTCGTCTGCTCGTCAAAC-AACGAA-CCCCGGCGCAAAACGCGCCAAGGAAAAATTGAAC-AAAGAGCGCACGT-CC-CTGCCCGTTTTTCGGGTGGTGTTGGCGTACGCAATCTTTCATAT---AACTGAACGACTCTCGGCAACGGATATCTCGGCTCTTGCATCGATGAAGAACGTAGCGAAATGCGATACTTGGTGTGAATTGCAGAATCCCGTGAACCATCGAGTCTTTGAACGCAAGTTGCGCCTGAAGCCATTAGGTTGAAGGCACGTCTGCCTGGGCGTCACGCATTGCGTCACCCACTCCCCCGTGCC----TAAGCGGGCATGTCGGTGCGTGGGCGGATATTGG-CCCCCCGTTCACATCCGTGC--TCGGTCGGCCC-AAAAAAC-GGGTCCCCAATGACGGACATCACGGCAAGTGGTGGTTGCTGAACCGTCGCATCATGCCGTGCATG-CCATCGTTCGTTGCGGGTTGGCCC-ATTGATCCAGAAGTGCCACGGCACCTCAA
Gaultheria_leucocarpa_var_leucocarpa_f_leucocarpa_LYW6    TGACTTCATATAT-CCACTTATTTTTCAGGAGTATATTTATGCCCTTGCTCATGATCGTGGTTTAAATAAATCTATTTTTTTTGAAAATGCAGATTATGACAATAAATTTAGCTTACTAATTCTGAAACGTTTAATCACTCATTTAATTACTCAAATGTATCAACAGAATCATTTTCTTTTT------TATACTAATGATTTTAATCCAAATAAATTTTT------------GGGGTACAATACAAATTTGTATTCTCAAATGATATTGGAAGGATTTGCGGTCGTTGTAGAAATTCCATTTTATCTACGATTACTATCTTTTCTAGAAGGGAAAGAAAGAGTCAAATCTCATAATTTACGATCACTTCATTCAATATTTCCGTTTTTAGAGGACAAATTTTCCCATTTAAATTATATCTTAGATATACTAATACCCCATCCCGTCCATCTGGAAATCTTGGTTCAAACTCTTCGTTACTGGGTAAAAGATCCCTCTTCTTTGCATTTATTACGATTTTTTCTCCACGAGTATTCTAATTGGAATAGTCTTATTACTCCAAAGAAATATAGTTCTTCTTTTT------CAAAAAGAAATAAAAAATTCTTCTTGTTCCTATATAATTTTCATGTATGTGAATACGAATCTATCTTCGTTTTTCTTCGGAATCAATCTTCTCATTTATGCTCAATATCTTTTGAAACCTTTCTAGAACGAATCTTGTTCTATAAAAAAATAGAACTAGAAATCTTTGTTAAGGATTTTAAGGCCATTATATGGGTCTTCAAAGAACCTTTCCTGCATTATGTTAGATATCGCGGAAAATCAATTTTGGCTTCAAAAGGTTCGTCTCTTTTGATGGATAAATGGAAATATTACCTTGTAAATTTCTGGGAATGTTATTTTTACATATGGGCTCAACCAAGAAGGATCCATATAAACCAATTATCCAATAATTCCCTTGACTTTTTGGGCTATCGTTCAAGTATACGATTAAAACCTTCAATGGTACGGAGTCAAATGATAGAAAATTCATTTCTAATAGAGAATGCTAGTAAGAAGTTCGATACTCTAGTGCCAATTACTCCAATGATTGAATCATTGTCTAAAGCTAAATTTTGTAACGTGTTAGGACATCCCATGAGTAAGTCAGTCTGGGGCGGTTTATCAGATTCTGATATTATTGAACGATTCGGGCGTATATATAGAAATCTTTCTCATTATTATAGCGGATCATTGAAAAAAATTACTTTGTATCGAATAAAGTATATACTTCGACTTTCTTGTGCTAGAACTTTGGCACGTAAACACAAAAGTACGGTACGTTCTTTTTTGAAAAGATTAGGAGTGGGATTATTAGAAGAATTTTTTACGGAGGAAGAGCAGGTTTTTTATTTGACCTTCCCAAAAGCTTCTTCGACTTCAAGGAAGTTATATCAAAGGCGGATTTGGTATTTGGATATTTTTTGTATTAATGATACGGCAAATCATGAATGA----------------------------------------------------------------------TTTGTTATGAGACCTTGTAAACGGAAATTATCTTTAAATAATC-TCAATGATGAAGAAATAAG--AAAAAAATGCATTTATTCTATTCTGAAATGTTCATG--------------------------------TAG-TAAGGCT----TAAATCAACTGAGGATTCAATCCTTTTGAAAGCAAAGTCTTGTCTAGAGAAAAAAC--TTGCCCATAATAT------------------------------GA-----ACTAGTAACTAT--------------------A-----------------------------------------------GAACTA-TAACTATAGAACTATTAACTATAGAACTAATAACCAACTCAT-CACTTCGCATTATCTGGATCCAAAAAACCAGTCAAGAGAGGATATATTGATCCTAT--------CATTGTAGCAACGGAAATTTGTTTTGCATAAAC-AAAAGAAAAACTAATTGAATTCTAAGTTGTGAAG------CAAAATATAGAAAAAAAGATGTGGATAGA-GGGGGGAGAGAAAGAGAGAAAAAAAATATCAATGATATAGAATTCCAATATGTAAGGTCTATGAGTCATCTCATAAAAGGCAATGTAAAGAAAGCATCAAGACTTATTCATCTATAATAAAATGCATTTGTCCATATACTAGAATCGAACAAAAAAATCAAGAGACTCGAGCCAATAAAGACTAAGAAGATTGACTCAAGAACAAATTTCATTAAGAGCTCCATTGTCGAATGCAGACCTAACCATTAAACAAGAAGTGATGGGAACGATGGAATCCGTGAATGCAGAAATTCTATTGAAAACAAATCCTAATGATTCATTGGTTGGGATGGCGGAAGTAAGCGAGAATAAATTCATCTATTCTGAGAAGTCATGAGCTAACTCTACAACTGAAATAGATATAGAGCAAATATTCGCCCGCGAAAACTTTATTCCCTTGGATTACTAAAT------TTTAGACAATCCTATACGAGAAAAGGAAAAAGGGGGTTATGTTGTAAAAA--------------AATTTATTATCTATAAATAGATATACAT----------------C--------TAAATAT------AATATATTTAGAAATCCAAAATATCCAAACAAGTTATACAAAGATTCGATGAAATCTAAAAGAATCCAACGATTTAATCTATTGATTGAATCGAATATTCATTAAACATATATATCTTAATTAAAATGAAAGATTTTTCATCCTTTTTTATTCGCGAGGAGCTGGATGAGAAGAAACTCTCACGTCCGGTTCTGTAGTAGAGATGG-AATTCAGAAATAACCTACTAAGTGATAACTTTCAAATTCAGAGAAACCCCGG-AAAAAAAAATGGGCAAT-CTGAGCCAAATCC------TTTTTTTTTGGCAAACAAACAAAGATTCCG-------AAAGGATAGGTGCAGAGACTCAATGGAAGCTGTTCTAACAAATGGAGTTGAC-----TGCGTTGGTAGAAAGAATAGGAATTCTTTCATCGAAACTTTCTAAAAGATGAAAGATAACTCTATATACATACGCATAGGTAATG-------ATTAATAACGACCAAAATCTGTATTCCTATTTTTTTATATGAAAAATAGACAAATTTTTGTGAATTGATTTCGCATTGAATAAAGATTTGCATATTTATTGATCAAATCATTTACTTCATCATCTGCTAGTTCTTTTGAAGAACTGATGAATCGTACGAGAATAAAGATAGAGTCCTATTCTACATGTCAATACCGACAAGAATGAAATTTCTTGTAAGAGGAAAATCCGTCGACTTTAGAAATCGTGAGGGTTCAAGTCCCTCTATCCCCAAAAGCCTGTTTGACTCGTTAACTATTTATCTGATCC--------TTTTTTATTTAGCCG--------------------------------------------------------TTCCAAATTCGTTATCTTTCTCATTCACTCGACTCTTTCAC---AAAAAAAACGGATCGGGGCAG-----AAATACTTTACTCATATCACAAACAAGTCTTAGGACATGTGATAGACGTACAAATGAACATCTTTGAGCAAGGAATCTCTATTTGAATGATTCATGATCTATATCATTATTGGGGCTGAAACTCAAAAAGTTTTC-------TTTTTTTTATCCAAGAAATTACAAGGCGAGGGTAAGACTTTGTAATACCCTTTCATTCTTTTAATTGACATAGACCCAAATCATCTA--------------GTAAAATTGAGAATGCTGCATCAGGATCG-AAAACCTGCCAAGCAGAAAAACCCGCGAACTTGT-ATATTAT-ACTCTTGGGGAGGATGTGCGGGTCGTGG-CCTAGCAGCTTCGCCTTCCATT---TT-CCCCTTGCGAGCA---GATGCGCAC-GGG--CCTTCC---GGGCA--ACGTGTTTCGTCTGCTCGTCAAAC-AACGAA-CCCCGGCGCAAAACGCGCCAAGGAAAAATTGAAC-AAAGAGCGCACGT-CC-CTGCCCGTTTTTCGGGTGGTGTTGGCGTACGCAATCTTTCATAT---AACTGAACGACTCTCGGCAACGGATATCTCGGCTCTTGCATCGATGAAGAACGTAGCGAAATGCGATACTTGGTGTGAATTGCAGAATCCCGTGAACCATCGAGTCTTTGAACGCAAGTTGCGCCTGAAGCCATTAGGTTGAAGGCACGTCTGCCTGGGCGTCACGCATTGCGTCACCCACTCCCCCGTGCC----TAAGCGGGCATGTCGGTGCGTGGGCGGATATTGG-CCCCCCGTTCACATCCGTGC--TCGGTCGGCCC-AAAAAAC-GGGTCCCCAATGACGGACATCACGGCAAGTGGTGGTTGCTGAACCGTCGCATCATGCCGTGCATG-CCATCGTTCGTTGCGGGTTGGCCC-ATTGATCCAGAAGTGCCACGGCACCTCAA
Gaultheria_leucocarpa_var_pingbienensis_DWS2              TGACTTCATATAT-CCACTTATTTTTCAGGAGTATATTTATGCCCTTGCTCATGATCGTGGTTTAAATAAATCTATTTTTTTTGAAAATGCAGATTATGACAATAAATCTAGCTTACTAATTCTGAAACGTTTAATCACTCATTTAATTACTCAAATGTATCAACAGAATCATTTTCTTTTT------TATACTAATGATTTTAATCCAAATAAATTTTT------------GGGGTACAATACAAATTTGTATTCTCAAATGATATTGGAAGGATTTGCGGTCGTTCTAGAAATTCCATTTTATCTACGATTACTATCTTTTCTAGAAGGGAAAGAAAGAGTCAAATCTCATAATTTACGATCACTTCATTCAATATTTCCGTTTTTAGAGGACAAATTTTCCCATTTAAATTATATCTTAGATATACTAATACCCCATCCCGTCCATCTGGAAATCTTGGTTCAAACTCTTCGTTACTGGGTAAAAGATCCCTCTTCTTTGCATTTATTACGATTTTTTCTCCACGAGTATTCTAATTGGAATAGTCTTATTACTCCAAAGAAATATAGTTCTTCTTTTT------CAAAAAGAAATAAAAAATTCTTCTTGTTCCTATATAATTTTCATGTATGTGAATACGAATCTATCTTCGTTTTTCTTCGGAATCAATCTTCTCATTTATGCTCAATATCTTTTGAAACCTTTCTAGAACGAATCTTGTTCTATAAAAAAATAGAACTAGAAATCTTTGTTAAGGATTTTAAGGCCATTCTATGGGTCTTCAAAGAACCTTTCCTGCATTATGTTAGATATCGCGGAAAATCCATTTTGGCTTCAAAAGGTTCGTCTCTTTTGATGGATAAATGGAAATATTACCTTGTAAATTTCTGGGAATGTTATTTTTACATATGGGCTCAACCAAGAAGGATCCATATAAACCAATTATCCAATAATTCCCTTGACTTTTTGGGCTATCGTTCAAGTATACGATTAAAACCTTCAATGGTACGGAGTCAAATGATAGAAAATTCATTTCTAATAGAGAATGCTAGTAAGAAGTTCGATACTCTAGTGCCAATTACTCCAATGATTGAATCATTGTCTAAAGCTAAATTTTGTAACGTGTTAGGACATCCCATGAGTAAGTCAGTCTGGGGCGGTTTATCAGATTCTGATATTATTGAACGATTCGGGCGTATATATAGAAATCTTTCTCATTATTATAGCGGATCATTGAAAAAAATTACTTTGTATCGAATAAAGTATATACTTCGACTTTCTTGTGCTAGAACTTTGGCACGTAAACACAAAAGTACGGTACGTTCTTTTTTGAAAAGATTAGGAGTGGGATTATTAGAAGAATTTTTTACGGAGGAAGAGCAGGTTTTTTATTTGACCTTCCCAAAAGCTTCTTCGACTTCAAGGAAGTTATATCAAAGGCGGATTTGGTATTTGGATATTTTTTGTATTAATGATACGGCAAATCATGAATGA----------------------------------------------------------------------TTTGTTATGAGACCTTGTAAACGGAAATTATCTTTAAATAATC-TCAATGATGAAGAAATAAG--AAAAAAATGCATTTATTCTATTCTGAAATGTTCATG--------------------------------TAG-TAAGGCT----TAAATCAACTGAGGATTCAATCCTTTTGAAAGCAAAGTCTTGTCTAGAGAAAAAAC--TTGCCCATAGTAT------------------------------GA-----ACTATTAACTAT--------------------A-----------------------------------------------GAACTATTAACTATAGAACTAATAA---------------CCAACTCAT-CACTTCGCATTATCTGGATCCAAAAAACCAGTCAAGAGAGGATATATTGATCCTAT--------CATTGTAGCAACGGAAATTTGTTTTGCATAAAC-AAAAGAAAAACTAATTGAATTCTAAGTTGTGAAG------CAAAATATAG-AAAAAAGATGTGGATAGAGGGGGGGAGAGAAAGAGAGAAAAAAAATATCAATGATATAGAATTCCAATATGTAAGGTCTATGAGTCATCTCATAAAAGGCAATGTAAATAAAGCATCAAGACTTATTCATCTATAATGAAATGCATTTGTCCATATACTAGAATCGAACAAAAAAATCAAGAGACTCGAGCCAATAAAGACTAAGAAGATTGACTCAAGAACAAATTTCATTAAGAGCTCCATTGTCGAATGCAGACCTAACCATTAAACAAGAAGTGATGGGAACGATGGAATCCGTGAATGCAGAAATTCTATTGAAAACAAATCCTAATGATTCATTGGTTGGGATGGCGGAAGTAAGCGAGAATAAATTCATCTATTCTGAGAAGTCATGAGCTAACCCTACAACTGAAATAGATATAGAGCAAATATTCGCCCGCGAAAACTTTATTCCCTTGGATTACTAAAT------TTTAGACAATCCTATACGAGAAAAGGAAAAAGGGGGTTATGTTGTAAAAA--------------AATTTATTATCTATAAATAGATATACAT----------------C--------TAAATATATAGTGAATATATTTCGAAATCCAAAATATCCAAACAAGTTATACAAAGATTCGATGAAATCTAAAAGAATCCAACGATTTAATCTATTGATTTCATCGAATATTCATTAAACATATATATCTTAATTAAAATGAAAGATTTTTCATCCTTTTTTATTCGCGAGGAGCTGGATGAGAAGAAACTCTCACGTCCGGTTCTGTAGTAGAGATGG-AATTCAGAAATAACCTACTAAGTGATAACTTTCAAATTCAGAGAAACCCCGG-AAAAAAAAATGGGCAAT-CTGAGCCAAATCC------TTTTTTTTTAGCAAACAAACAAAGATTCCG-------AAAGGATAGGTGCAGAGACTCAATGGAAGCTGTTCTAACAAATGGAGTTGAC-----TGCGTTGGTAGACAGAATAGGATTTCTTTCATCGAAACTTTCTAAAAGATGAAAGATAACTCTATATACATACGCATAGGTAATG-------ATTAATAACGACCAAAATCTGTATTCCTATTTTTTTATATGAAAAATAGACAAATTTTTGTGAATTGATTTCACATTGAATAAAGATTTGCATATTTATTGATCAAATCATTTACTTCATCATCTGCTAGTTCTTTTGAAGAACTGATGAATCGCACGAGAATAAAGATAGAGTCCTATTCTACATGTCAATACCGACAAGAATGAAATTTCTTGTAAGAGGAAAATCCGTCGACTTTAGAAATCGTGAGGGTTCAAGTCCCTCTATCCCCAAAAGCTTGTTTGACTCGTTAACTATTTATCTGATCC--------TTTTTTAGTTAGCCG--------------------------------------------------------TTCCAAATTCGTTATCTTTCTCATTCACTCGACTCTTTCAC---AAAAAAAACGGATCGGGGCAG-----AAATACTTTACTCATATCACAAACAAGTCTTAGGACATGTGATAGACGTACAAATGAACATCTTTGAGCAAGGAATCTCTATTTGAATGATTCATGATCTATATCATTATTGGGGCTGAAACTCAAAAAGTTTTC-------TTTTTTTTATCCAAGAAATTACAAGGCGAGGGTAAGACTTTGTAATACCCTTTCATTCTTTTAATTGACATAGACCCAAATCATCTA--------------GTAAAATTGAGAATGCTGCATCAGGATCG-AAAACCTGCCAAGCAGAAAAACCCGCGAACTTGT-ATATTAT-ACTCTTGGGGAGGATGTGCGGGTCGTGG-CCTAGCAGCTTCGCCTTCCATT---TT-CCCCTTGCGAGCA---GATGCGCAC-GGG--CCTTCC---GGGCA--ACGTGTTTCGTCTGCTCGTCAAAC-AACGAA-CCCCGGCGCAAAACGCGCCAAGGAAAAATTGAAC-AAAGAGCGCACGT-CC-CTGCCCGTTTTTCGGGTGGTGTTGGCGTACGCAATCTTTCATAT---AACTGAACGACTCTCGGCAACGGATATCTCGGCTCTTGCATCGATGAAGAACGTAGCGAAATGCGATACTTGGTGTGAATTGCAGAATCCCGTGAACCATCGAGTCTTTGAACGCAAGTTGCGCCTGAAGCCATTAGGTTGAAGGCACGTCTGCCTGGGCGTCACGCATTGCGTCACCCACTCCCCCGTGCC----TAAGCGGGCATGTCGGTGCGTGGGCGGATATTGG-CCCCCCGTTCACATCCGTGC--TCGGTCGGCCC-AAAAAAT-GGGTCCCCAATGACGGACATCACGGCAAGTGGTGGTTGCTGAACCGTCGCGTCATGCCGTGCATG-CCATCGTTCGTTGCGGGTTGGCCC-ATTGATCCAGAAGTGCCACGGCACCTCAA
Gaultheria_leucocarpa_var_pingbienensis_DWS4              TGACTTCATATAT-CCACTTATTTTTCAGGAGTATATTTATGCCCTTGCTCATGATCGTGGTTTAAATAAATCTATTTTTTTTGAAAATGCAGATTATGACAATAAATCTAGCTTACTAATTCTGAAACGTTTAATCACTCATTTAATTACTCAAATGTATCAACAGAATCATTTTCTTTTT------TATACTAATGATTTTAATCCAAATAAATTTTT------------GGGGTACAATACAAATTTGTATTCTCAAATGATATTGGAAGGATTTGCGGTCGTTCTAGAAATTCCATTTTATCTACGATTACTATCTTTTCTAGAAGGGAAAGAAAGAGTCAAATCTCATAATTTACGATCACTTCATTCAATATTTCCGTTTTTAGAGGACAAATTTTCCCATTTAAATTATATCTTAGATATACTAATACCCCATCCCGTCCATCTGGAAATCTTGGTTCAAACTCTTCGTTACTGGGTAAAAGATCCCTCTTCTTTGCATTTATTACGATTTTTTCTCCACGAGTATTCTAATTGGAATAGTCTTATTACTCCAAAGAAATATAGTTCTTCTTTTT------CAAAAAGAAATAAAAAATTCTTCTTGTTCCTATATAATTTTCATGTATGTGAATACGAATCTATCTTCGTTTTTCTTCGGAATCAATCTTCTCATTTATGCTCAATATCTTTTGAAACCTTTCTAGAACGAATCTTGTTCTATAAAAAAATAGAACTAGAAATCTTTGTTAAGGATTTTAAGGCCATTCTATGGGTCTTCAAAGAACCTTTCCTGCATTATGTTAGATATCGCGGAAAATCCATTTTGGCTTCAAAAGGTTCGTCTCTTTTGATGGATAAATGGAAATATTACCTTGTAAATTTCTGGGAATGTTATTTTTACATATGGGCTCAACCAAGAAGGATCCATATAAACCAATTATCCAATAATTCCCTTGACTTTTTGGGCTATCGTTCAAGTATACGATTAAAACCTTCAATGGTACGGAGTCAAATGATAGAAAATTCATTTCTAATAGAGAATGCTAGTAAGAAGTTCGATACTCTAGTGCCAATTACTCCAATGATTGAATCATTGTCTAAAGCTAAATTTTGTAACGTGTTAGGACATCCCATGAGTAAGTCAGTCTGGGGCGGTTTATCAGATTCTGATATTATTGAACGATTCGGGCGTATATATAGAAATCTTTCTCATTATTATAGCGGATCATTGAAAAAAATTACTTTGTATCGAATAAAGTATATACTTCGACTTTCTTGTGCTAGAACTTTGGCACGTAAACACAAAAGTACGGTACGTTCTTTTTTGAAAAGATTAGGAGTGGGATTATTAGAAGAATTTTTTACGGAGGAAGAGCAGGTTTTTTATTTGACCTTCCCAAAAGCTTCTTCGACTTCAAGGAAGTTATATCAAAGGCGGATTTGGTATTTGGATATTTTTTGTATTAATGATACGGCAAATCATGAATGA----------------------------------------------------------------------TTTGTTATGAGACCTTGTAAACGGAAATTATCTTTAAATAATC-TCAATGATGAAGAAATAAG--AAAAAAATGCATTTATTCTATTCTGAAATGTTCATG--------------------------------TAG-TAAGGCT----TAAATCAACTGAGGATTCAATCCTTTTGAAAGCAAAGTCTTGTCTAGAGAAAAAAC--TTGCCCATAGTAT------------------------------GA-----ACTATTAACTAT--------------------A-----------------------------------------------GAACTATTAACTATAGAACTAATAA---------------CCAACTCAT-CACTTCGCATTATCTGGATCCAAAAAACCAGTCAAGAGAGGATATATTGATCCTAT--------CATTGTAGCAACGGAAATTTGTTTTGCATAAAC-AAAAGAAAAACTAATTGAATTCTAAGTTGTGAAG------CAAAATATAG-AAAAAAGATGTGGATAGA-GGGGGGAGAGAAAGAGAGAAAAAAAATATCAATGATATAGAATTCCAATATGTAAGGTCTATGAGTCATCTCATAAAAGGCAATGTAAATAAAGCATCAAGACTTATTCATCTATAATGAAATGCATTTGTCCATATACTAGAATCGAACAAAAAAATCAAGAGACTCGAGCCAATAAAGACTAAGAAGATTGACTCAAGAACAAATTTCATTAAGAGCTCCATTGTCGAATGCAGACCTAACCATTAAACAAGAAGTGATGGGAACGATGGAATCCGTGAATGCAGAAATTCTATTGAAAACAAATCCTAATGATTCATTGGTTGGGATGGCGGAAGTAAGCGAGAATAAATTCATCTATTCTGAGAAGTCATGAGCTAACCCTACAACTGAAATAGATATAGAGCAAATATTCGCCCGCGAAAACTTTATTCCCTTGGATTACTAAAT------TTTAGACAATCCTATACGAGAAAAGGAAAAAGGGGGTTATGTTGTAAAAA--------------AATTTATTATCTATAAATAGATATACAT----------------C--------TAAATATATAGTGAATATATTTCGAAATCCAAAATATCCAAACAAGTTATACAAAGATTCGATGAAATCTAAAAGAATCCAACGATTTAATCTATTGATTTCATCGAATATTCATTAAACATATATATCTTAATTAAAATGAAAGATTTTTCATCCTTTTTTATTCGCGAGGAGCTGGATGAGAAGAAACTCTCACGTCCGGTTCTGTAGTAGAGATGG-AATTCAGAAATAACCTACTAAGTGATAACTTTCAAATTCAGAGAAACCCCGG-AAAAAAAAATGGGCAAT-CTGAGCCAAATCC------TTTTTTTTTAGCAAACAAACAAAGATTCCG-------AAAGGATAGGTGCAGAGACTCAATGGAAGCTGTTCTAACAAATGGAGTTGAC-----TGCGTTGGTAGACAGAATAGGATTTCTTTCATCGAAACTTTCTAAAAGATGAAAGATAACTCTATATACATACGCATAGGTAATG-------ATTAATAACGACCAAAATCTGTATTCCTATTTTTTTATATGAAAAATAGACAAATTTTTGTGAATTGATTTCACATTGAATAAAGATTTGCATATTTATTGATCAAATCATTTACTTCATCATCTGCTAGTTCTTTTGAAGAACTGATGAATCGCACGAGAATAAAGATAGAGTCCTATTCTACATGTCAATACCGACAAGAATGAAATTTCTTGTAAGAGGAAAATCCGTCGACTTTAGAAATCGTGAGGGTTCAAGTCCCTCTATCCCCAAAAGCTTGTTTGACTCGTTAACTATTTATCTGATCC--------TTTTTTAGTTAGCCG--------------------------------------------------------TTCCAAATTCGTTATCTTTCTCATTCACTCGACTCTTTCAC---AAAAAAAACGGATCGGGGCAG-----AAATACTTTACTCATATCACAAACAAGTCTTAGGACATGTGATAGACGTACAAATGAACATCTTTGAGCAAGGAATCTCTATTTGAATGATTCATGATCTATATCATTATTGGGGCTGAAACTCAAAAAGTTTTC-------TTTTTTTTATCCAAGAAATTACAAGGCGAGGGTAAGACTTTGTAATACCCTTTCATTCTTTTAATTGACATAGACCCAAATCATCTA--------------GTAAAATTGAGAATGCTGCATCAGGATCG-AAAACCTGCCAAGCAGAAAAACCCGCGAACTTGT-ATATTAT-ACTCTTGGGGAGGATGTGCGGGTCGTGG-CCTAGCAGCTTCGCCTTCCATT---TT-CCCCTTGCGAGCA---GATGCGCAC-GGG--CCTTCC---GGGCA--ACGTGTTTCGTCTGCTCGTCAAAC-AACGAA-CCCCGGCGCAAAACGCGCCAAGGAAAAATTGAAC-AAAGAGCGCACGT-CC-CTGCCCGTTTTTCGGGTGGTGTTGGCGTACGCAATCTTTCATAT---AACTGAACGACTCTCGGCAACGGATATCTCGGCTCTTGCATCGATGAAGAACGTAGCGAAATGCGATACTTGGTGTGAATTGCAGAATCCCGTGAACCATCGAGTCTTTGAACGCAAGTTGCGCCTGAAGCCATTAGGTTGAAGGCACGTCTGCCTGGGCGTCACGCATTGCGTCACCCACTCCCCCGTGCC----TAAGCGGGCATGTCGGTGCGTGGGCGGATATTGG-CCCCCCGTTCACATCCGTGC--TCGGTCGGCCC-AAAAAAT-GGGTCCCCAATGACGGACATCACGGCAAGTGGTGGTTGCTGAACCGTCGCGTCATGCCGTGCATG-CCATCGTTCGTTGCGGGTTGGCCC-ATTGATCCAGAAGTGCCACGGCACCTCAA
Gaultheria_leucocarpa_var_yunnanensis_DHY5                TGACTTCATATAT-CCACTTATTTTTCAGGAGTATATTTATGCCCTTGCTCATGATCGTGGTTTAAATAAATCTATTTTTTTTGAAAATGCAGATTATGACAATAAATCTAGCTTACTAATTCTGAAACGTTTAATCACTCATTTAATTACTCAAATGTATCAACAGAATCATTTTCTTTTT------TATACTAATGATTTTAATCCAAATAAATTTTT------------GGGGTACAATACAAATTTGTATTCTCAAATGATATTGGAAGGATTTGCGGTCGTTCTAGAAATTCCATTTTATCTACGATTACTATCTTTTCTAGAAGGGAAAGAAAGAGTCAAATCTCATAATTTACGATCACTTCATTCAATATTTCCGTTTTTAGAGGACAAATTTTCCCATTTAAATTATATCTTAGATATACTAATACCCCATCCCGTCCATCTGGAAATCTTGGTTCAAACTCTTCGTTACTGGGTAAAAGATCCCTCTTCTTTGCATTTATTACGATTTTTTCTCCACGAGTATTCTAATTGGAATAGTCTTATTACTCCAAAGAAATATAGTTCTTCTTTTT------CAAAAAGAAATAAAAAATTCTTCTTGTTCCTATATAATTTTCATGTATGTGAATACGAATCTATCTTCGTTTTTCTTCGGAATCAATCTTCTCATTTATGCTCAATATCTTTTGAAACCTTTCTAGAACGAATCTTGTTCTATAAAAAAATAGAACTAGAAATCTTTGTTAAGGATTTTAAGGCCATTCTATGGGTCTTCAAAGAACCTTTCCTGCATTATGTTAGATATCGCGGAAAATCCATTTTGGCTTCAAAAGGTTCGTCTCTTTTGATGGATAAATGGAAATATTACCTTGTAAATTTCTGGGAATGTTATTTTTACATATGGGCTCAACCAAGAAGGATCCATATAAACCAATTATCCAATAATTCCCTTGACTTTTTGGGCTATCGTTCAAGTATACGATTAAAACCTTCAATGGTACGGAGTCAAATGATAGAAAATTCATTTCTAATAGAGAATGCTAGTAAGAAGTTCGATACTCTAGTGCCAATTACTCCAATGATTGAATCATTGTCTAAAGCTAAATTTTGTAACGTGTTAGGACATCCCATGAGTAAGTCAGTCTGGGGCGGTTTATCAGATTCTGATATTATTGAACGATTCGGGCGTATATATAGAAATCTTTCTCATTATTATAGCGGATCATTGAAAAAAATTACTTTGTATCGAATAAAGTATATACTTCGACTTTCTTGTGCTAGAACTTTGGCACGTAAACACAAAAGTACGGTACGTTCTTTTTTGAAAAGATTAGGAGTGGGATTATTAGAAGAATTTTTTACGGAGGAAGAGCAGGTTTTTTATTTGACCTTCCCAAAAGCTTCTTCGACTTCAAGGAAGTTATATCAAAGGCGGATTTGGTATTTGGATATTTTTTGTATTAATGATACGGCAAATCATGAATGA----------------------------------------------------------------------TTTGTTATGAGACCTTGTAAACGGAAATTATCTTTAAATAATC-TCAATGATGAAGAAATAAG--AAAAAAATGCATTTATTCTATTCTGAAATGTTCATG--------------------------------TAG-TAAGGCT----TAAATCAACTGAGGATTCAATCCTTTTGAAAGCAAAGTCTTGTCTAGAGAAAAAAC--TTGCCCATAGTAT------------------------------GA-----ACTATTAACTAT--------------------A-----------------------------------------------GAACTATTAACTATAGAACTAATAA---------------CCAACTCAT-CACTTCGCATTATCTGGATCCAAAAAACCAGTCAAGAGAGGATATATTGATCCTAT--------CATTGTAGCAACGGAAATTTGTTTTGCATAAAC-AAAAGAAAAACTAATTGAATTCTAAGTTGTGAAG------CAAAATATAG-AAAAAAGATGTGGATAGA-GGGGGGAGAGAAAGAGAGAAAAAAAATATCAATGATATAGAATTCCAATATGTAAGGTCTATGAGTCATCTCATAAAAGGCAATGTAAATAAAGCATCAAGACTTATTCATCTATAATGAAATGCATTTGTCCATATACTAGAATCGAACAAAAAAATCAAGAGACTCGAGCCAATAAAGACTAAGAAGATTGACTCAAGAACAAATTTCATTAAGAGCTCCATTGTCGAATGCAGACCTAACCATTAAACAAGAAGTGATGGGAACGATGGAATCCGTGAATGCAGAAATTCTATTGAAAACAAATCCTAATGATTCATTGGTTGGGATGGCGGAAGTAAGCGAGAATAAATTCATCTATTCTGAGAAGTCATGAGCTAACCCTACAACTGAAATAGATATAGAGCAAATATTCGCCCGCGAAAACTTTATTCCCTTGGATTACTAAAT------TTTAGACAATCCTATACGAGAAAAGGAAAAAGGGGGTTATGTTGTAAAAA--------------AATTTATTATCTATAAATAGATATACAT----------------C--------TAAATATATAGTGAATATATTTCGAAATCAAAAATATCCAAACAAGTTATACAAAGATTCGATGAAATCTAAAAGAATCCAACGATTTAATCTATTGATTTCATCGAATATTCATTAAACATATATATCTTAATTAAAATGAAAGATTTTTCATCCTTTTTTATTCGCGAGGAGCTGGATGAGAAGAAACTCTCACGTCCGGTTCTGTAGTAGAGATGG-AATTCAGAAATAACCTACTAAGTGATAACTTTCAAATTCAGAGAAACCCCGG-AAAAAAAAATGGGCAAT-CTGAGCCAAATCC------TTTTTTTTTGGCAAACAAACAAAGATTCCG-------AAAGGATAGGTGCAGAGACTCAATGGAAGCTGTTCTAACAAATGGAGTTGAC-----TGCGTTGGTAGACAGAATAGGATTTC-TTCATCGAAACTTTCTAAAAGATGAAAGATAACTCTATATACATACGCATAGGTAATG-------ATTAATAACGACCAAAATCTGTATTCCTATTTTTTTATATGAAAAATAGACAAATTTTTGTGAATTGATTTCACATTGAATAAAGATTTGCATATTTATTGATCAAATCATTTACTTCATCATCTGCTAGTTCTTTTGAAGAACTGATGAATCGCACGAGAATAAAGATAGAGTCCTATTCTACATGTCAATACCGACAAGAATGAAATTTCTTGTAAGAGGAAAATCCGTCGACTTTAGAAATCGTGAGGGTTCAAGTCCCTCTATCCCCAAAAGCTTGTTTGACTCGTTAACTATTTATCTGATCC--------TTTTTTAGTTAGCCG--------------------------------------------------------TTCCAAATTCGTTATCTTTCTCATTCACTCGACTCTTTCAC---AAAAAAAACGGATCGGGGCAG-----AAATACTTTACTCATATCACAAACAAGTCTTAGGACATGTGATAGACGTACAAATGAACATCTTTGAGCAAGGAATCTCTATTTGAATGATTCATGATCTATATCATTATTGGGGCTGAAACTCAAAAAGTTTTC-------TTTTTTTTATCCAAGAAATTACAAGGCGAGGGTAAGACTTTGTAATACCCTTTCATTCTTTTAATTGACATAGACCCAAATCATCTA--------------GTAAAATTGAGAATACTGCATCAGGATCG-AAAACCTGCCAAGCAGAAAAACCCGCGAACTTGT-ATATTAT-ACTCTTGGGGAGGATGTGCGGGTCGTGG-CCTAGCAGCTTCGCCTTCCATT---TT-CCCCTTGCGAGCA---GATGCGCAC-GGG--CCTTCC---GGGCA--ACGTGTTTCGTCTGCTCGTCAAAC-AACGAA-CCCCGGCGCAAAACGCGCCAAGGAAAAATTGAAC-AAAGAGCGCACGT-CC-CTGCCCGTTTTTCGGGTGGTGTTGGCGTACGCAATCTTTCATAT---AACTGAACGACTCTCGGCAACGGATATCTCGGCTCTTGCATCGATGAAGAACGTAGCGAAATGCGATACTTGGTGTGAATTGCAGAATCCCGTGAACCATCGAGTCTTTGAACGCAAGTTGCGCCTGAAGCCATTAGGTTGAAGGCACGTCTGCCTGGGCGTCACGCATTGCGTCACCCACTCCCCCGTGCC----TAAGCGGGCATGTCGGTGCGTGGGCGGATATTGG-CCCCCCGTTCACATCCGTGC--TCGGTCGGCCC-AAAAAAC-GGGTCCCCAATGACGGACATCACGGCAAGTGGTGGTTGCTGAACCGTCGCGTCATGCCGTGCATG-CCATCGTTCGTTGCGGGTTGGCCC-ATTGATCCAGAAGTGCCACGGCACCTCAA
Gaultheria_leucocarpa_var_yunnanensis_DHY6                TGACTTCATATAT-CCACTTATTTTTCAGGAGTATATTTATGCCCTTGCTCATGATCGTGGTTTAAATAAATCTATTTTTTTTGAAAATGCAGATTATGACAATAAATCTAGCTTACTAATTCTGAAACGTTTAATCACTCATTTAATTACTCAAATGTATCAACAGAATCATTTTCTTTTT------TATACTAATGATTTTAATCCAAATAAATTTTT------------GGGGTACAATACAAATTTGTATTCTCAAATGATATTGGAAGGATTTGCGGTCGTTCTAGAAATTCCATTTTATCTACGATTACTATCTTTTCTAGAAGGGAAAGAAAGAGTCAAATCTCATAATTTACGATCACTTCATTCAATATTTCCGTTTTTAGAGGACAAATTTTCCCATTTAAATTATATCTTAGATATACTAATACCCCATCCCGTCCATCTGGAAATCTTGGTTCAAACTCTTCGTTACTGGGTAAAAGATCCCTCTTCTTTGCATTTATTACGATTTTTTCTCCACGAGTATTCTAATTGGAATAGTCTTATTACTCCAAAGAAATATAGTTCTTCTTTTT------CAAAAAGAAATAAAAAATTCTTCTTGTTCCTATATAATTTTCATGTATGTGAATACGAATCTATCTTCGTTTTTCTTCGGAATCAATCTTCTCATTTATGCTCAATATCTTTTGAAACCTTTCTAGAACGAATCTTGTTCTATAAAAAAATAGAACTAGAAATCTTTGTTAAGGATTTTAAGGCCATTCTATGGGTCTTCAAAGAACCTTTCCTGCATTATGTTAGATATCGCGGAAAATCCATTTTGGCTTCAAAAGGTTCGTCTCTTTTGATGGATAAATGGAAATATTACCTTGTAAATTTCTGGGAATGTTATTTTTACATATGGGCTCAACCAAGAAGGATCCATATAAACCAATTATCCAATAATTCCCTTGACTTTTTGGGCTATCGTTCAAGTATACGATTAAAACCTTCAATGGTACGGAGTCAAATGATAGAAAATTCATTTCTAATAGAGAATGCTAGTAAGAAGTTCGATACTCTAGTGCCAATTACTCCAATGATTGAATCATTGTCTAAAGCTAAATTTTGTAACGTGTTAGGACATCCCATGAGTAAGTCAGTCTGGGGCGGTTTATCAGATTCTGATATTATTGAACGATTCGGGCGTATATATAGAAATCTTTCTCATTATTATAGCGGATCATTGAAAAAAATTACTTTGTATCGAATAAAGTATATACTTCGACTTTCTTGTGCTAGAACTTTGGCACGTAAACACAAAAGTACGGTACGTTCTTTTTTGAAAAGATTAGGAGTGGGATTATTAGAAGAATTTTTTACGGAGGAAGAGCAGGTTTTTTATTTGACCTTCCCAAAAGCTTCTTCGACTTCAAGGAAGTTATATCAAAGGCGGATTTGGTATTTGGATATTTTTTGTATTAATGATACGGCAAATCATGAATGA----------------------------------------------------------------------TTTGTTATGAGACCTTGTAAACGGAAATTATCTTTAAATAATC-TCAATGATGAAGAAATAAG--AAAAAAATGCATTTATTCTATTCTGAAATGTTCATG--------------------------------TAG-TAAGGCT----TAAATCAACTGAGGATTCAATCCTTTTGAAAGCAAAGTCTTGTCTAGAGAAAAAAC--TTGCCCATAGTAT------------------------------GA-----ACTATTAACTAT--------------------A-----------------------------------------------GAACTATTAACTATAGAACTAATAA---------------CCAACTCAT-CACTTCGCATTATCTGGATCCAAAAAACCAGTCAAGAGAGGATATATTGATCCTAT--------CATTGTAGCAACGGAAATTTGTTTTGCATAAAC-AAAAGAAAAACTAATTGAATTCTAAGTTGTGAAG------CAAAATATAG-AAAAAAGATGTGGATAGA-GGGGGGAGAGAAAGAGAGAAAAAAAATATCAATGATATAGAATTCCAATATGTAAGGTCTATGAGTCATCTCATAAAAGGCAATGTAAATAAAGCATCAAGACTTATTCATCTATAATGAAATGCATTTGTCCATATACTAGAATCGAACAAAAAAATCAAGAGACTCGAGCCAATAAAGACTAAGAAGATTGACTCAAGAACAAATTTCATTAAGAGCTCCATTGTCGAATGCAGACCTAACCATTAAACAAGAAGTGATGGGAACGATGGAATCCGTGAATGCAGAAATTCTATTGAAAACAAATCCTAATGATTCATTGGTTGGGATGGCGGAAGTAAGCGAGAATAAATTCATCTATTCTGAGAAGTCATGAGCTAACCCTACAACTGAAATAGATATAGAGCAAATATTCGCCCGCGAAAACTTTATTCCCTTGGATTACTAAAT------TTTAGACAATCCTATACGAGAAAAGGAAAAAGGGGGTTATGTTGTAAAAA--------------AATTTATTATCTATAAATAGATATACAT----------------C--------TAAATATATAGTGAATATATTTCGAAATCAAAAATATCCAAACAAGTTATACAAAGATTCGATGAAATCTAAAAGAATCCAACGATTTAATCTATTGATTTCATCGAATATTCATTAAACATATATATCTTAATTAAAATGAAAGATTTTTCATCCTTTTTTATTCGCGAGGAGCTGGATGAGAAGAAACTCTCACGTCCGGTTCTGTAGTAGAGATGG-AATTCAGAAATAACCTACTAAGTGATAACTTTCAAATTCAGAGAAACCCCGG-AAAAAAAAATGGGCAAT-CTGAGCCAAATCC------TTTTTTTTTGGCAAACAAACAAAGATTCCG-------AAAGGATAGGTGCAGAGACTCAATGGAAGCTGTTCTAACAAATGGAGTTGAC-----TGCGTTGGTAGACAGAATAGGATTTCTTTCATCGAAACTTTCTAAAAGATGAAAGATAACTCTATATACATACGCATAGGTAATG-------ATTAATAACGACCAAAATCTGTATTCCTATTTTTTTATATGAAAAATAGACAAATTTTTGTGAATTGATTTCACATTGAATAAAGATTTGCATATTTATTGATCAAATCATTTACTTCATCATCTGCTAGTTCTTTTGAAGAACTGATGAATCGCACGAGAATAAAGATAGAGTCCTATTCTACATGTCAATACCGACAAGAATGAAATTTCTTGTAAGAGGAAAATCCGTCGACTTTAGAAATCGTGAGGGTTCAAGTCCCTCTATCCCCAAAAGCTTGTTTGACTCGTTAACTATTTATCTGATCC--------TTTTTTAGTTAGCCG--------------------------------------------------------TTCCAAATTCGTTATCTTTCTCATTCACTCGACTCTTTCAC---AAAAAAAACGGATCGGGGCAG-----AAATACTTTACTCATATCACAAACAAGTCTTAGGACATGTGATAGACGTACAAATGAACATCTTTGAGCAAGGAATCTCTATTTGAATGATTCATGATCTATATCATTATTGGGGCTGAAACTCAAAAAGTTTTC-------TTTTTTTTATCCAAGAAATTACAAGGCGAGGGTAAGACTTTGTAATACCCTTTCATTCTTTTAATTGACATAGACCCAAATCATCTA--------------GTAAAATTGAGAATACTGCATCAGGATCG-AAAACCTGCCAAGCAGAAAAACCCGCGAACTTGT-ATATTAT-ACTCTTGGGGAGGATGTGCGGGTCGTGG-CCTAGCAGCTTCGCCTTCCATT---TT-CCCCTTGCGAGCA---GATGCGCAC-GGG--CCTTCC---GGGCA--ACGTGTTTCGTCTGCTCGTCAAAC-AACGAA-CCCCGGCGCAAAACGCGCCAAGGAAAAATTGAAC-AAAGAGCGCACGT-CC-CTGCCCGTTTTTCGGGTGGTGTTGGCGTACGCAATCTTTCATAT---AACTGAACGACTCTCGGCAACGGATATCTCGGCTCTTGCATCGATGAAGAACGTAGCGAAATGCGATACTTGGTGTGAATTGCAGAATCCCGTGAACCATCGAGTCTTTGAACGCAAGTTGCGCCTGAAGCCATTAGGTTGAAGGCACGTCTGCCTGGGCGTCACGCATTGCGTCACCCACTCCCCCGTGCC----TAAGCGGGCATGTCGGTGCGTGGGCGGATATTGG-CCCCCCGTTCACATCCGTGC--TCGGTCGGCCC-AAAAAAC-GGGTCCCCAATGACGGACATCACGGCAAGTGGTGGTTGCTGAACCGTCGCGTCATGCCGTGCATG-CCATCGTTCGTTGCGGGTTGGCCC-ATTGATCCAGAAGTGCCACGGCACCTCAA
Gaultheria_leucocarpa_var_yunnanensis_DL1                 TGACTTCATATAT-CCACTTATTTTTCAGGAGTATATTTATGCCCTTGCTCATGATCGTGGTTTAAATAAATCTATTTTTTTTGAAAATGCAGATTATGACAATAAATCTAGCTTACTAATTCTGAAACGTTTAATCACTCATTTAATTACTCAAATGTATCAACAGAATCATTTTCTTTTT------TATACTAATGATTTTAATCCAAATAAATTTTT------------GGGGTACAATACAAATTTGTATTCTCAAATGATATTGGAAGGATTTGCGGTCGTTCTAGAAATTCCATTTTATCTACGATTACTATCTTTTCTAGAAGGGAAAGAAAGAGTCAAATCTCATAATTTACGATCACTTCATTCAATATTTCCGTTTTTAGAGGACAAATTTTCCCATTTAAATTATATCTTAGATATACTAATACCCCATCCCGTCCATCTGGAAATCTTGGTTCAAACTCTTCGTTACTGGGTAAAAGATCCCTCTTCTTTGCATTTATTACGATTTTTTCTCCACGAGTATTCTAATTGGAATAGTCTTATTACTCCAAAGAAATATAGTTCTTCTTTTT------CAAAAAGAAATAAAAAATTCTTCTTGTTCCTATATAATTTTCATGTATGTGAATACGAATCTATCTTCGTTTTTCTTCGGAATCAATCTTCTCATTTATGCTCAATATCTTTTGAAACCTTTCTAGAACGAATCTTGTTCTATAAAAAAATAGAACTAGAAATCTTTGTTAAGGATTTTAAGGCCATTCTATGGGTCTTCAAAGACCCTTTCCTGCATTATGTTAGATATCGCGGAAAATCCATTTTGGCTTCAAAAGGTTCGTCTCTTTTGATGGATAAATGGAAATATTACCTTGTAAATTTCTGGGAATGTTATTTTTACATATGGGCTCAACCAAGAAGGATCCATATAAACCAATTATCCAATAATTCCCTTGACTTTTTGGGCTATCGTTCAAGTATACGATTAAAACCTTCAATGGTACGGAGTCAAATGATAGAAAATTCATTTCTAATAGAGAATGCTAGTAAGAAGTTCGATACTCTAGTGCCAATTACTCCAATGATTGAATCATTGTCTAAAGCTAAATTTTGTAACGTGTTAGGACATCCCATGAGTAAGTCAGTCTGGGGCGGTTTATCAGATTCTGATATTATTGAACGATTCGGGCGTATATATAGAAATCTTTCTCATTATTATAGCGGATCATTGAAAAAAATTACTTTGTATCGAATAAAGTATATACTTCGACTTTCTTGTGCTAGAACTTTGGCACGTAAACACAAAAGTACGGTACGTTCTTTTTTGAAAAGATTAGGAGTGGGATTATTAGAAGAATTTTTTACGGAGGAAGAGCAGGTTTTTTATTTGACCTTCCCAAAAGCTTCTTCGACTTCAAGGAAGTTATATCAAAGGCGGATTTGGTATTTGGATATTTTTTGTATTAATGATACGGCAAATCATGAATGA----------------------------------------------------------------------TTTGTTATGAGACCTTGTAAACGGAAATTATCTTTAAATAATC-TCAATGATGAAGAAATAAG--AAAAAAATGCATTTATTCTATTCTGAAATGTTCATG--------------------------------TAG-TAAGGCT----TAAATCAACTGAGGATTCAATCCTTTTGAAAGCAAAGTCTTGTCTAGAGAAAAAAC--TTGCCCATAGTAT------------------------------GA-----ACTATTAACTAT--------------------A-----------------------------------------------GAACTATTAACTATAGAACTAATAA---------------CCAACTCATCCACTTCGCATTATCTGGATCCAAAAAACCAGTCAAGAGAGGATATATTGATCCTAT--------CATTGTAGCAACGGAAATTTGTTTTGCATAAAC-AAAAGAAAAACTAATTGAATTCTAAGTTGTGAAG------CAAAATATAG-AAAAAAGATGTGGATAGA-GGGGGGAGAGAAAGAGAGAAAAAAAATATCAATGATATAGAATTCCAATATGTAAGGTCTATGAGTCATCTCATAAAAGGCAATGTAAATAAAGCATCAAGACTTATTCATCTATAATGAAATGCATTTGTCCATATACTAGAATCGAACAAAAAAATCAAGAGACTCGAGCCAATAAAGACTAAGAAGATTGACTCAAGAACAAATTTCATTAAGAGCTCCATTGTCGAATGCAGACCTAACCATTAAACAAGAAGTGATGGGAACGATGGAATCCGTGAATGCAGAAATTCTATTGAAAACAAATCCTAATGATTCATTGGTTGGGATGGCGGAAGTAAGCGAGAATAAATTCATCTATTCTGAGAAGTCATGAGCTAACCCTACAACTGAAATAGATATAGAGCAAATATTCGCCCGCGAAAACTTTATTCCCTTGGATTACTAAAT------TTTAGACAATCCTATACGAGAAAAGGAAAAAGGGGGTTATGTTGTAAAAA--------------AATTTATTATCTATAAATAGATATACAT----------------C--------TAAATATATAGTGAATATATTTCGAAATCAAAAATATCCAAACAAGTTATACAAAGATTCGATGAAATCTAAAAGAATCCAACGATTTAATCTATTGATTTCATCGAATATTCATTAAACATATATATCTTAATTAAAATGAAAGATTTTTCATCCTTTTTTATTCGCGAGGAGCTGGATGAGAAGAAACTCTCACGTCCGGTTCTGTAGTAGAGATGG-AATTCAGAAATAACCTACTAAGTGATAACTTTCAAATTCAGAGAAACCCCGG-AAAAAAAAATGGGCAAT-CTGAGCCAAATCC------TTTTTTTTTGGCAAACAAACAAAGATTCCG-------AAAGGATAGGTGCAGAGACTCAATGGAAGCTGTTCTAACAAATGGAGTTGAC-----TGCGTTGGTAGACAGAATAGGATTTCTTTCATCGAAACTTTCTAAAAGATGAAAGATAACTCTATATACATACGCATAGGTAATG-------ATTAATAACGACCAAAATCTGTATTCCTATTTTTTTATATGAAAAATAGACAAATTTTTGTGAATTGATTTCACATTGAATAAAGATTTGCATATTTATTGATCAAATCATTTACTTCATCATCTGCTAGTTCTTTTGAAGAACTGATGAATCGCACGAGAATAAAGATAGAGTCCTATTCTACATGTCAATACCGACAAGAATGAAATTTCTTGTAAGAGGAAAATCCGTCGACTTTAGAAATCGTGAGGGTTCAAGTCCCTCTATCCCCAAAAGCTTGTTTGACTCGTTAACTATTTATCTGATCC--------TTTTTTAGTTAGCCG--------------------------------------------------------TTCCAAATTCGTTATCTTTCTCATTCACTCGACTCTTTCAC---AAAAAAAACGGATCGGGGCAG-----AAATACTTTACTCATATCACAAACAAGTCTTAGGACATGTGATAGACGTACAAATGAACATCTTTGAGCAAGGAATCTCTATTTGAATGATTCATGATCTATATCATTATTGGGGCTGAAACTCAAAAAGTTTTC-------TTTTTTTTATCCAAGAAATTACAAGGCGAGGGTAAGACTTTGTAATACCCTTTCATTCTTTTAATTGACATAGACCCAAATCATCTA--------------GTAAAATTGAGAATACTGCATCAGGATCG-AAAACCTGCCAAGCAGAAAAACCCGCGAACTTGT-ATATTAT-ACTCTTGGGGAGGATGTGCGGGTCGTGG-CCTAGCAGCTTCGCCTTCCATT---TT-CCCCTTGCGAGCA---GATGCGCAC-GGG--CCTTCC---GGGCA--ACGTGTTTCGTCTGCTCGTCAAAC-AACGAA-CCCCGGCGCAAAACGCGCCAAGGAAAAATTGAAC-AAAGAGCGCACGT-CC-CTGCCCGTTTTTCGGGTGGTGTTGGCGTACGCAATCTTTCATAT---AACTGAACGACTCTCGGCAACGGATATCTCGGCTCTTGCATCGATGAAGAACGTAGCGAAATGCGATACTTGGTGTGAATTGCAGAATCCCGTGAACCATCGAGTCTTTGAACGCAAGTTGCGCCTGAAGCCATTAGGTTGAAGGCACGTCTGCCTGGGCGTCACGCATTGCGTCACCCACTCCCCCGTGCC----TAAGCGGGCATGTCGGTGCGTGGGCGGATATTGG-CCCCCCGTTCACATCCGTGC--TCGGTCGGCCC-AAAAAAC-GGGTCCCCAATGACGGACATCACGGCAAGTGGTGGTTGCTGAACCGTCGCGTCATGCCGTGCATG-CCATCGTTCGTTGCGGGTTGGCCC-ATTGATCCAGAAGTGCCACGGCACCTCAA
Gaultheria_leucocarpa_var_yunnanensis_DL3                 TGACTTCATATAT-CCACTTATTTTTCAGGAGTATATTTATGCCCTTGCTCATGATCGTGGTTTAAATAAATCTATTTTTTTTGAAAATGCAGATTATGACAATAAATCTAGCTTACTAATTCTGAAACGTTTAATCACTCATTTAATTACTCAAATGTATCAACAGAATCATTTTCTTTTT------TATACTAATGATTTTAATCCAAATAAATTTTT------------GGGGTACAATACAAATTTGTATTCTCAAATGATATTGGAAGGATTTGCGGTCGTTCTAGAAATTCCATTTTATCTACGATTACTATCTTTTCTAGAAGGGAAAGAAAGAGTCAAATCTCATAATTTACGATCACTTCATTCAATATTTCCGTTTTTAGAGGACAAATTTTCCCATTTAAATTATATCTTAGATATACTAATACCCCATCCCGTCCATCTGGAAATCTTGGTTCAAACTCTTCGTTACTGGGTAAAAGATCCCTCTTCTTTGCATTTATTACGATTTTTTCTCCACGAGTATTCTAATTGGAATAGTCTTATTACTCCAAAGAAATATAGTTCTTCTTTTT------CAAAAAGAAATAAAAAATTCTTCTTGTTCCTATATAATTTTCATGTATGTGAATACGAATCTATCTTCGTTTTTCTTCGGAATCAATCTTCTCATTTATGCTCAATATCTTTTGAAACCTTTCTAGAACGAATCTTGTTCTATAAAAAAATAGAACTAGAAATCTTTGTTAAGGATTTTAAGGCCATTCTATGGGTCTTCAAAGAACCTTTCCTGCATTATGTTAGATATCGCGGAAAATCCATTTTGGCTTCAAAAGGTTCGTCTCTTTTGATGGATAAATGGAAATATTACCTTGTAAATTTCTGGGAATGTTATTTTTACATATGGGCTCAACCAAGAAGGATCCATATAAACCAATTATCCAATAATTCCCTTGACTTTTTGGGCTATCGTTCAAGTATACGATTAAAACCTTCAATGGTACGGAGTCAAATGATAGAAAATTCATTTCTAATAGAGAATGCTAGTAAGAAGTTCGATACTCTAGTGCCAATTACTCCAATGATTGAATCATTGTCTAAAGCTAAATTTTGTAACGTGTTAGGACATCCCATGAGTAAGTCAGTCTGGGGCGGTTTATCAGATTCTGATATTATTGAACGATTCGGGCGTATATATAGAAATCTTTCTCATTATTATAGCGGATCATTGAAAAAAATTACTTTGTATCGAATAAAGTATATACTTCGACTTTCTTGTGCTAGAACTTTGGCACGTAAACACAAAAGTACGGTACGTTCTTTTTTGAAAAGATTAGGAGTGGGATTATTAGAAGAATTTTTTACGGAGGAAGAGCAGGTTTTTTATTTGACCTTCCCAAAAGCTTCTTCGACTTCAAGGAAGTTATATCAAAGGCGGATTTGGTATTTGGATATTTTTTGTATTAATGATACGGCAAATCATGAATGA----------------------------------------------------------------------TTTGTTATGAGACCTTGTAAACGGAAATTATCTTTAAATAATC-TCAATGATGAAGAAATAAG--AAAAAAATGCATTTATTCTATTCTGAAATGTTCATG--------------------------------TAG-TAAGGCT----TAAATCAACTGAGGATTCAATCCTTTTGAAAGCAAAGTCTTGTCTAGAGAAAAAAC--TTGCCCATAGTAT------------------------------GA-----ACTATTAACTAT--------------------A-----------------------------------------------GAACTATTAACTATAGAACTAATAA---------------CCAACTCAT-CACTTCGCATTATCTGGATCCAAAAAACCAGTCAAGAGAGGATATATTGATCCTAT--------CATTGTAGCAACGGAAATTTGTTTTGCATAAAC-AAAAGAAAAACTAATTGAATTCTAAGTTGTGAAG------CAAAATATAG-AAAAAAGATGTGGATAGA-GGGGGGAGAGAAAGAGAGAAAAAAAATATCAATGATATAGAATTCCAATATGTAAGGTCTATGAGTCATCTCATAAAAGGCAATGTAAATAAAGCATCAAGACTTATTCATCTATAATGAAATGCATTTGTCCATATACTAGAATCGAACAAAAAAATCAAGAGACTCGAGCCAATAAAGACTAAGAAGATTGACTCAAGAACAAATTTCATTAAGAGCTCCATTGTCGAATGCAGACCTAACCATTAAACAAGAAGTGATGGGAACGATGGAATCCGTGAATGCAGAAATTCTATTGAAAACAAATCCTAATGATTCATTGGTTGGGATGGCGGAAGTAAGCGAGAATAAATTCATCTATTCTGAGAAGTCATGAGCTAACCCTACAACTGAAATAGATATAGAGCAAATATTCGCCCGCGAAAACTTTATTCCCTTGGATTACTAAAT------TTTAGACAATCCTATACGAGAAAAGGAAAAAGGGGGTTATGTTGTAAAAA--------------AATTTATTATCTATAAATAGATATACAT----------------C--------TAAATATATAGTGAATATATTTCGAAATCAAAAATATCCAAACAAGTTATACAAAGATTCGATGAAATCTAAAAGAATCCAACGATTTAATCTATTGATTTCATCGAATATTCATTAAACATATATATCTTAATTAAAATGAAAGATTTTTCATCCTTTTTTATTCGCGAGGAGCTGGATGAGAAGAAACTCTCACGTCCGGTTCTGTAGTAGAGATGG-AATTCAGAAATAACCTACTAAGTGATAACTTTCAAATTCAGAGAAACCCCGG-AAAAAAAAATGGGCAAT-CTGAGCCAAATCC------TTTTTTTTTGGCAAACAAACAAAGATTCCG-------AAAGGATAGGTGCAGAGACTCAATGGAAGCTGTTCTAACAAATGGAGTTGAC-----TGCGTTGGTAGACAGAATAGGATTTCTTTCATCGAAACTTTCTAAAAGATGAAAGATAACTCTATATACATACGCATAGGTAATG-------ATTAATAACGACCAAAATCTGTATTCCTATTTTTTTATATGAAAAATAGACAAATTTTTGTGAATTGATTTCACATTGAATAAAGATTTGCATATTTATTGATCAAATCATTTACTTCATCATCTGCTAGTTCTTTTGAAGAACTGATGAATCGCACGAGAATAAAGATAGAGTCCTATTCTACATGTCAATACCGACAAGAATGAAATTTCTTGTAAGAGGAAAATCCGTCGACTTTAGAAATCGTGAGGGTTCAAGTCCCTCTATCCCCAAAAGCTTGTTTGACTCGTTAACTATTTATCTGATCC--------TTTTTTAGTTAGCCG--------------------------------------------------------TTCCAAATTCGTTATCTTTCTCATTCACTCGACTCTTTCAC---AAAAAAAACGGATCGGGGCAG-----AAATACTTTACTCATATCACAAACAAGTCTTAGGACATGTGATAGACGTACAAATGAACATCTTTGAGCAAGGAATCTCTATTTGAATGATTCATGATCTATATCATTATTGGGGCTGAAACTCAAAAAGTTTTC-------TTTTTTTTATCCAAGAAATTACAAGGCGAGGGTAAGACTTTGTAATACCCTTTCATTCTTTTAATTGACATAGACCCAAATCATCTA--------------GTAAAATTGAGAATACTGCATCAGGATCG-AAAACCTGCCAAGCAGAAAAACCCGCGAACTTGT-ATATTAT-ACTCTTGGGGAGGATGTGCGGGTCGTGG-CCTAGCAGCTTCGCCTTCCATT---TT-CCCCTTGCGAGCA---GATGCGCAC-GGG--CCTTCC---GGGCA--ACGTGTTTCGTCTGCTCGTCAAAC-AACGAA-CCCCGGCGCAAAACGCGCCAAGGAAAAATTGAAC-AAAGAGCGCACGT-CC-CTGCCCGTTTTTCGGGTGGTGTTGGCGTACGCAATCTTTCATAT---AACTGAACGACTCTCGGCAACGGATATCTCGGCTCTTGCATCGATGAAGAACGTAGCGAAATGCGATACTTGGTGTGAATTGCAGAATCCCGTGAACCATCGAGTCTTTGAACGCAAGTTGCGCCTGAAGCCATTAGGTTGAAGGCACGTCTGCCTGGGCGTCACGCATTGCGTCACCCACTCCCCCGTGCC----TAAGCGGGCATGTCGGTGCGTGGGCGGATATTGG-CCCCCCGTTCACATCCGTGC--TCGGTCGGCCC-AAAAAAC-GGGTCCCCAATGACGGACATCACGGCAAGTGGTGGTTGCTGAACCGTCGCGTCATGCCGTGCATG-CCATCGTTCGTTGCGGGTTGGCCC-ATTGATCCAGAAGTGCCACGGCACCTCAA
Gaultheria_leucocarpa_var_yunnanensis_HXQ3                TGACTTCATATAT-CCACTTATTTTTCAGGAGTATATTTATGCCCTTGCTCATGATCGTGGTTTAAATAAATCTATTTTTTTTGAAAATGCAGATTATGACAATAAATCTAGCTTACTAATTCTGAAACGTTTAATCACTCATTTAATTACTCAAATGTATCAACAGAATCATTTTCTTTTT------TATACTAATGATTTTAATCCAAATAAATTTTT------------GGGGTACAATACAAATTTGTATTCTCAAATGGTATTGGAAGGATTTGCGGTCGTTCTAGAAATTCCATTTTATCTACGATTACTATCTTTTCTAGAAGGGAAAGAAAGAGTCAAATCTCATAATTTACGATCACTTCATTCAATATTTCCGTTTTTAGAGGACAAATTTTCCCATTTAAATTATATCTTAGATATACTAATACCCCATCCCGTCCATCTGGAAATCTTGGTTCAAACTCTTCGTTACTGGGTAAAAGATCCCTCTTCTTTGCATTTATTACGATTTTTTCTCCACGAGTATTCTAATTGGAATAGTCTTATTACTCCAAAGAAATATAGTTCTTCTTTTT------CAAAAAGAAATAAAAAATTCTTCTTGTTCCTATATAATTTTCATGTATGTGAATACGAATCTATCTTCGTTTTTCTTCGGAATCAATCTTCTCATTTATGCTCAATATCTTTTGAAACCTTTCTAGAACGAATCTTGTTCTATAAAAAAATAGAACTAGAAATCTTTGTTAAGGATTTTAAGGCCATTCTATGGGTCTTCAAAGAACCTTTCCTGCATTATGTTAGATATCGCGGAAAATCCATTTTGGCTTCAAAAGGTTCGTCTCTTTTGATGGATAAATGGAAATATTACCTTGTAAATTTCTGGGAATGTTATTTTTACATATGGGCTCAACCAAGAAGGATCCATATAAACCAATTATCCAATAATTCCCTTGACTTTTTGGGCTATCGTTCAAGTATACGATTAAAACCTTCAATGGTACGGAGTCAAATGATAGAAAATTCATTTCTAATAGAGAATGCTAGTAAGAAGTTCGATACTCTAGTGCCAATTACTCCAATGATTGAATCATTGTCTAAAGCTAAATTTTGTAACGTGTTAGGACATCCCATGAGTAAGTCAGTCTGGGGCGGTTTATCAGATTCTGATATTATTGAACGATTCGGGCGTATATATAGAAATCTTTCTCATTATTATAGTGGATCATTGAAAAAAATTACTTTGTATCGAATAAAGTATATACTTCGACTTTCTTGTGCTAGAACTTTGGCACGTAAACACAAAAGTACGGTACGTTCTTTTTTGAAAAGATTAGGAGTGGGATTATTAGAAGAATTTTTTACGGAGGAAGAGCAGGTTTTTTATTTGACCTTCCCAAAAGCTTCTTCGACTTCAAGGAAGTTATATCAAAGGCGGATTTGGTATTTGGATATTTTTTGTATTAATGATACGGCAAATCATGAATGA----------------------------------------------------------------------TTTGTTATGAGACCTTGTAAACGGAAATTATCTTTAAATAATC-TCAATGATGAAGAAATAAG--AAAAAAATGCATTTATTCTATTCTGAAATGTTCATG--------------------------------TAG-TAAGGCT----TAAATCAACTGAGGATTCAATCCTTTTGAAAGCAAAGTCTTGTCTAGAGAAAAAAC--TTGCCCATAGTAT------------------------------GA-----ACTATTAACTAT--------------------A-----------------------------------------------GAACTATTAACTATAGAACTAATAA---------------CCAACTCAT-CACTTCGCATTATCTGGATCCAAAAAACCAGTCAAGAGAGGATATATTGATCCTAT--------CATTGTAGCAACGGAAATTTGTTTTGCATAAAC-AAAAGAAAAACTAATTGAATTCTAAGTTGTGAAG------CAAAATATAG-AAAAAAGATGTGGATAGA-GGGGGGAGAGAAAGAGAGAAAAAAAATATCAATGATATAGAATTCCAATATGTAAGGTCTATGAGTCATCTCATAAAAGGCAATGTAAATAAAGCATCAAGACTTATTCATCTATAATGAAATGCATTTGTCCATATACTAGAATCGAACAAAAAAATCAAGAGACTCGAGCCAATAAAGACTAAGAAGATTGACTCAAGAACAAATTTCATTAAGAGCTCCATTGTCGAATGCAGACCTAACCATTAAACAAGAAGTGATGGGAACGATGGAATCCGTGAATACAGAAATTCTATTGAAAACAAATCCTAATGATTCATTGGTTGGGATGGCGGAAGTAAGCGAGAATAAATTCATCTATTCTGAGAAGTCATGAGCTAATCCTACAACTGAAATAGATATAGAGCAAATATTCGCCCGCGAAAACTTTATTCCCTTGGATTACTAAAT------TTTAGACAATCCTATACGAGAAAAGGAAAAAAGGGGTTATGTTGTAAAAA--------------AATTTATTATCTATAAATAGATATACAT----------------C--------TAAATATATAGTGAATATATTTCGAAATCCAAAATATCCAAACAAGTTATACAAAGATTCGATGAAATCTAAAAGAATCCAACGATTTAATCTATTGATTGAATCGAATATTCATTAAACATATATATCTTAATTTAAATGAAAGATTTTTCATCCTTTTTTATTCGCGAGGAGCTGGATGAGAAGAAACTCTCACGTCCGGTTCTGTAGTAGAGATGG-AATTCAGAAATAACCTACTAAGTGATAACTTTCAAATTCAGAGAAACCCCGG-AAAAAAAAATGGGCAATCCTGAGCCAAATCC-----TTTTTTTTTTGGCAAACAAACAAAGATTCCG-------AAAGGATAGGTGCAGAGACTCAATGGAAGCTGTTCTAACAAATGGAGTTGAC-----TGCGTTGGTAGAAAGAATAGGAATTCTTTCATCGAAACTTTCTAAAAGATGAAAGATAACTCTATATACATACGCATAGGTAATG-------ATTAATAACGACCAAAATCTGTATTCCTATTTTTTTATATGAAAAATAGACAAATTTTTGTGAATTGATTTCACATTGAATAAAGATTTGCATATTTATTGATCAAATCATTTACTTCATCATCTGCTAGTTCTTTTGAAGAACTAATGAATCGCACGAGAATAAAGATAGAGTCCTATTCTACATGTCAATACCGACAAGAATGAAATTTCTTGTAAAAGGAAAATCCGTCGACTTTAGAAATCGTGAGGGTTCAAGTCCCTCTATCCCCAAAAGCTTGTTTGACTCGTTAACTATTTATCTGATCC--------TTTTTTAGTTAGCCG--------------------------------------------------------TTCCAAATTCGTTATCTTTCTCATTCACTCGACTCTTTCAC---AAAAAAAACGGATCGGGGCAG-----AAATACTTTACTCATATCACAAACAAGTCTTAGGACATGTGATAGACGTACAAATGAACATCTTTGAGCAAGGAATCTCTATTTGAATCATTCATGATCTATATCATTATTGGGGCTGAAACTCAAAAAGTTTTC------TTTTTTTTTATCCAAGAAATTACAAGGCGAGGGTAAGACTTTGTAATACCCTTTCATTCTTTTAATTGACATAGACCCAAATCATCTA--------------GTAAAATTGAGAATGCTGCATCAGGATCG-AAAACCTGCCAAGCAGAAAAACCCGCGAACTTGT-ATATTAT-ACTCTCGGGGAGGATGTGCGGGTCGTGG-CCTAGCAGCTTCGCCTTCCATT---TT-CCCCTTGCGAGCA---GATGCGCACGGGG--CCTTCC---GGGCA--ACGTGTTTCGTCTGCTCGTCAAAC-AACGAA-CCCCGGCGCAAAACGCGCCAAGGAAAAATTGAAC-AAAGAGCGCACGT-CC-CTGCCCGTTTTTCGGGTGGTGTTGGCGTACGCAATCTTTCATAT---AACTGAACGACTCTCGGCAACGGATATCTCGGCTCTTGCATCGATGAAGAACGTAGCGAAATGCGATACTTGGTGTGAATTGCAGAATCCCGTGAACCATCGAGTCTTTGAACGCAAGTTGCGCCTGAAGCCATTAGGTTGAAGGCACGTCTGCCTGGGCGTCACGCATTGCGTCACCCACTCCCCCGTGCC----TAAGCGGGCATGTCGGTGCGTGGGCGGATATTGG-CCCCCCGTTCACATCCGTGC--TCGGTCGGCCC-AAAAAAT-GGGTCCCCAATGACGGACATCACGGCAAGTGGTGGTTGCTGAACCGTCGCGTCATGCCGTGCATG-CCATCGTTCGTTGCGGGTTGGCCC-ATTGATCCAGAAGTGCCACGGCACCTCAA
Gaultheria_leucocarpa_var_yunnanensis_HXQ4                TGACTTCATATAT-CCACTTATTTTTCAGGAGTATATTTATGCCCTTGCTCATGATCGTGGTTTAAATAAATCTATTTTTTTTGAAAATGCAGATTATGACAATAAATCTAGCTTACTAATTCTGAAACGTTTAATCACTCATTTAATTACTCAAATGTATCAACAGAATCATTTTCTTTTT------TATACTAATGATTTTAATCCAAATAAATTTTT------------GGGGTACAATACAAATTTGTATTCTCAAATGGTATTGGAAGGATTTGCGGTCGTTCTAGAAATTCCATTTTATCTACGATTACTATCTTTTCTAGAAGGGAAAGAAAGAGTCAAATCTCATAATTTACGATCACTTCATTCAATATTTCCGTTTTTAGAGGACAAATTTTCCCATTTAAATTATATCTTAGATATACTAATACCCCATCCCGTCCATCTGGAAATCTTGGTTCAAACTCTTCGTTACTGGGTAAAAGATCCCTCTTCTTTGCATTTATTACGATTTTTTCTCCACGAGTATTCTAATTGGAATAGTCTTATTACTCCAAAGAAATATAGTTCTTCTTTTT------CAAAAAGAAATAAAAAATTCTTCTTGTTCCTATATAATTTTCATGTATGTGAATACGAATCTATCTTCGTTTTTCTTCGGAATCAATCTTCTCATTTATGCTCAATATCTTTTGAAACCTTTCTAGAACGAATCTTGTTCTATAAAAAAATAGAACTAGAAATCTTTGTTAAGGATTTTAAGGCCATTCTATGGGTCTTCAAAGAACCTTTCCTGCATTATGTTAGATATCGCGGAAAATCCATTTTGGCTTCAAAAGGTTCGTCTCTTTTGATGGATAAATGGAAATATTACCTTGTAAATTTCTGGGAATGTTATTTTTACATATGGGCTCAACCAAGAAGGATCCATATAAACCAATTATCCAATAATTCCCTTGACTTTTTGGGCTATCGTTCAAGTATACGATTAAAACCTTCAATGGTACGGAGTCAAATGATAGAAAATTCATTTCTAATAGAGAATGCTAGTAAGAAGTTCGATACTCTAGTGCCAATTACTCCAATGATTGAATCATTGTCTAAAGCTAAATTTTGTAACGTGTTAGGACATCCCATGAGTAAGTCAGTCTGGGGCGGTTTATCAGATTGTGATATTATTGAACGATTCGGGCGTATATATAGAAATCTTTCTCATTATTATAGTGGATCATTGAAAAAAATTACTTTGTATCGAATAAAGTATATACTTCGACTTTCTTGTGCTAGAACTTTGGCACGTAAACACAAAAGTACGGTACGTTCTTTTTTGAAAAGATTAGGAGTGGGATTATTAGAAGAATTTTTTACGGAGGAAGAGCAGGTTTTTTATTTGACCTTCCCAAAAGCTTCTTCGACTTCAAGGAAGTTATATCAAAGGCGGATTTGGTATTTGGATATTTTTTGTATTAATGATACGGCAAATCATGAATGA----------------------------------------------------------------------TTTGTTATGAGACCTTGTAAACGGAAATTATCTTTAAATAATC-TCAATGATGAAGAAATAAG--AAAAAAATGCATTTATTCTATTCTGAAATGTTCATG--------------------------------TAG-TAAGGCT----TAAATCAACTGAGGATTCAATCC-TTTGAAAGCAAAGTCTTGTCTAGAGAAAAAAC--TTGCCCATAGTAT------------------------------GA-----ACTATTAACTAT--------------------A-----------------------------------------------GAACTAT--ACTATAGAACTAATAA---------------CCAACTCAT-CACTTCGCATTATCTGGATCCAAAAAACCAGTCAAGAGAGGATATATTGATCCTAT--------CATTGTAGCAACGGAAATTTGTTTTGCATAAAC-AAAAGAAAAACTAATTGAATTCTAAGTTGTGAAG------CAAAATATAG-AAAAAAGATGTGGATAGA-GGGGGGAGAGAAAGAGAGAAAAAAAATATCAATGATATAGAATTCCAATATGTAAGGTCTATGAGTCATCTCATAAAAGGCAATGTAAATAAAGCATCAAGACTTATTCATCTATAATGAAATGCATTTGTCCATATACTAGAATCGAACAAAAAAATCAAGAGACTCGAGCCAATAAAGACTAAGAAGATTGACTCAAGAACAAATTTCATTAAGAGCTCCATTGTCGAATGCAGACCTAACCATTAAACAAGAAGTGATGGGAACGATGGAATCCGTGAATACAGAAATTCTATTGAAAACAAATCCTAATGATTCATTGGTTGGGATGGCGGAAGTAAGCGAGAATAAATTCATCTATTCTGAGAAGTCATGAGCTAATCCTACAACTGAAATAGATATAGAGCAAATATTCGCCCGCGAAAACTTTATTCCCTTGGATTACTAAAT------TTTAGACAATCCTATACGAGAAAAGGAAAAAAGGGGTTATGTTGTAAAAA--------------AATTTATTATCTATAAATAGATATACAT----------------C--------TAAATATATAGTGAATATATTTCGAAATCCAAAATATCCAAACAAGTTATACAAAGATTCGATGAAATCTAAAAGAATCCAACGATTTAATCTATTGATTGAATCGAATATTCATTAAACATATATATCTTAATTTAAATGAAAGATTTTTCATCCTTTTTTATTCGCGAGGAGCTGGATGAGAAGAAACTCTCACGTCCGGTTCTGTAGTAGAGATGG-AATTCAGAAATAACCTACTAAGTGATAACTTTCAAATTCAGAGAAACCCCGG-AAAAAAAAATGGGCAATCCTGAGCCAAATCC-----TTTTTTTTTTGGCAAACAAACAAAGATTCCG-------AAAGGATAGGTGCAGAGACTCAATGGAAGCTGTTCTAACAAATGGAGTTGAC-----TGCGTTGGTAGAAAGAATAGGAATTCTTTCATCGAAACTTTCTAAAAGATGAAAGATAACTCTATATACATACGCATAGGTAATG-------ATTAATAACGACCAAAATCTGTATTCCTATTTTTTTATATGAAAAATAGACAAATTTTTGTGAATTGATTTCACATTGAATAAAGATTTGCATATTTATTGATCAAATCATTTACTTCATCATCTGCTAGTTCTTTTGAAGAACTAATGAATCGCACGAGAATAAAGATAGAGTCCTATTCTACATGTCAATACCGACAAGAATGAAATTTCTTGTAAAAGGAAAATCCGTCGACTTTAGAAATCGTGAGGGTTCAAGTCCCTCTATCCCCAAAAGCTTGTTTGACTCGTTAACTATTTATCTGATCC--------TTTTTTAGTTAGCCG--------------------------------------------------------TTCCAAATTCGTTATCTTTCTCATTCACTCGACTCTTTCAC---AAAAAAAACGGATCGGGGCAG-----AAATACTTTACTCATATCACAAACAAGTCTTAGGACATGTGATAGACGTACAAATGAACATCTTTGAGCAAGGAATCTCTATTTGAATCATTCATGATCTATATCATTATTGGGGCTGAAACTCAAAAAGTTTTC------TTTTTTTTTATCCAAGAAATTACAAGGCGAGGGTAAGACTTTGTAATACCCTTTCATTCTTTTAATTGACATAGACCCAAATCATCTA--------------GTAAAATTGAGAATGCTGCATCAGGATCG-AAAACCTGCCAAGCAGAAAAACCCGCGAACTTGT-ATATTAT-ACTCTCGGGGAGGATGTGCGGGTCGTGG-CCTAGCAGCTTCGCCTTCCATT---TT-CCCCTTGCGAGCA---GATGCGCACGGGG--CCTTCC---GGGCA--ACGTGTTTCGTCTGCTCGTCAAAC-AACGAA-CCCCGGCGCAAAACGCGCCAAGGAAAAATTGAAC-AAAGAGCGCACGT-CC-CTGCCCGTTTTTCGGGTGGTGTTGGCGTACGCAATCTTTCATAT---AACTGAACGACTCTCGGCAACGGATATCTCGGCTCTTGCATCGATGAAGAACGTAGCGAAATGCGATACTTGGTGTGAATTGCAGAATCCCGTGAACCATCGAGTCTTTGAACGCAAGTTGCGCCTGAAGCCATTAGGTTGAAGGCACGTCTGCCTGGGCGTCACGCATTGCGTCACCCACTCCCCCGTGCC----TAAGCGGGCATGTCGGTGCGTGGGCGGATATTGG-CCCCCCGTTCACATCCGTGC--TCGGTCGGCCC-AAAAAAT-GGGTCCCCAATGACGGACATCACGGCAAGTGGTGGTTGCTGAACCGTCGCGTCATGCCGTGCATG-CCATCGTTCGTTGCGGGTTGGCCC-ATTGATCCAGAAGTGCCACGGCACCTCAA
Gaultheria_leucocarpa_var_yunnanensis_JWS1                NNNNNNNNTATAT-CCACTTATTTTTCAGGAGTATATTTATGCCCTTGCTCATGATCGTGGTTTAAATAAATCTATTTTTTTTGAAAATGCAGATTATGACAATAAATCTAGCTTACTAATTCTGAAACGTTTAATCACTCATTTAATTACTCAAATGTATCAACAGAATCATTTTCTTTTT------TATACTAATGATTTTAATCCAAATAAATTTTT------------GGGGTACAATACAAATTTGTATTCTCAAATGATATTGGAAGGATTTGCGGTCGTTCTAGAAATTCCATTTTATCTACGATTACTATCTTTTCTAGAAGGGAAAGAAAGAGTCAAATCTCATAATTTACGATCACTTCATTCAATATTTCCGTTTTTAGAGGACAAATTTTCCCATTTAAATTATATCTTAGATATACTAATACCCCATCCCGTCCATCTGGAAATCTTGGTTCAAACTCTTCGTTACTGGGTAAAAGATCCCTCTTCTTTGCATTTATTACGATTTTTTCTCCACGAGTATTCTAATTGGAATAGTCTTATTACTCCAAAGAAATATAGTTCTTCTTTTT------CAAAAAGAAATAAAAAATTCTTCTTGTTCCTATATAATTTTCATGTATGTGAATACGAATCTATCTTCGTTTTTCTTCGGAATCAATCTTCTCATTTATGCTCAATATCTTTTGAAACCTTTCTAGAACGAATCTTGTTCTATAAAAAAATAGAACTAGAAATCTTTGTTAAGGATTTTAAGGCCATTCTATGGGTCTTCAAAGAACCTTTCCTGCATTATGTTAGATATCGCGGAAAATCCATTTTGGCTTCAAAAGGTTCGTCTCTTTTGATGGATAAATGGAAATATTACCTTGTAAATTTCTGGGAATGTTATTTTTACATATGGGCTCAACCAAGAAGGATCCATATAAACCAATTATCCAATAATTCCCTTGACTTTTTGGGCTATCGTTCAAGTATACGATTAAAACCTTCAATGGTACGGAGTCAAATGATAGAAAATTCATTTCTAATAGAGAATGCTAGTAAGAAATTCGATACTCTAGTGCCAATTACTCCAATGATTGAATCATTGTCTAAAGCTAAATTTTGTAACGTGTTAGGACATCCCATGAGTAAGTCAGTCTGGGGCGGTTTATCAGATTCTGATATTATTGAACGATTCGGGCGTATATATAGAAATCTTTCTCATTATTATAGCGGATCATTGAAAAAAATTACTTTGTATCGAATAAAGTATATACTTCGACTTTCTTGTGCTAGAACTTTGGCACGTAAACACAAAAGTACGGTACGTTCTTTTTTGAAAAGATTAGGAGTGGGATTATTAGAAGAATTTTTTACGGAGGAAGAGCAGGTTTTTTATTTGACCTTCCCAAAAGCTTCTTCGACTTCAAGGAAGTTATATCAAAGGCGGATTTGGTATTTGGATATTTTTTGTATTAATGATACGGCAAATCATGAATGA----------------------------------------------------------------------TTTGTTATGAGACCTTGTAAACGGAAATTATCTTTAAATAATC-TCAATGATGAAGAAATAAG--AAAAAAATGCATTTATTCTATTCTGAAATGTTCATG--------------------------------TAG-TAAGGCT----TAAATCAACTGAGGATTCAATCCTTTTGAAAGCAAAGTCTTGTCTAGAGAAAAAAC--TTGCCCATAGTAT------------------------------GA-----ACTATTAACTAT--------------------A-----------------------------------------------GAACTA-----------------------------------------------------------------AAAAAACCAGTCAAGAGAGGATATATTGATCCTAT--------CATTGTAGCAACGGAAATTTGTTTTGCATAAAC-AAAAGAAAAACTAATTGAATTCTAAGTTGTGAAG------CAAAATATAG-AAAAAAGATGTGGATAGA-GGGGGGAGAGAAAGAGAGAAAAAAAATATCAATGATATAGAATTCCAATATGTAAGGTCTATGAGTCATCTCATAAAAGGCAATGTAAATAAAGCATCAAGACTTATTCATCTATAATGAAATGCATTTGTCCATATACTAGAATCGAACAAAAAAATCAAGAGACTCGAGCCAATAAAGACTAAGAAGATTGACTCAAGAACAAATTTCATTAAGAGCTCCATTGTCGAATGCAGACCTAACCATTAAACAAGAAGTGATGGGAACGATGGAATCCGTGAATGCAGAAATTCTATTGAAAACAAATCCTAATGATTCATTGGTTGGGATGGCGGAAGTAAGCGAGAATAAATTCATCTATTCTGAGAAGTCATGAGCTAACCCTACAACTGAAATAGATATAGAGCAAATATTCGCCCGCGAAAACTTTATTCCCTTGGATTACTAAAT------TTTAGACAATCCTATACGAGAAAAGGAAAAAGGGGGTTATGTTGTAAAAA--------------AATTTATTATCTATAAATAGATATACAT----------------C--------TAAATATATAGTGAATATATTTCGAAATCAAAAATATCCAAACAAGTTATACAAAGATTCGATGAAATCTAAAAGAATCCAACGATTTAATCTATTGATTTCATCGAATATTCATTAAACATATATATCTTAATTAAAATG-AAGATTTTTCATCCTTTTTTATTCGCGAGGAGCTGGATGAGAAGAAACTCTCACGTCCGGTTCTGTAGTAGAGATGG-AATTCAGAAATAACCTACTAAGTGATAACTTTCAAATTCAGAGAAACCCCGG-AAAAAAAAATGGGCAAT-CTGAGCCAAATCC------TTTTTTTTTGGCAAACAAACAAAGATTCCG-------AAAGGATAGGTGCAGAGACTCAATGGAAGCTGTTCTAACAAATGGAGTTGAC-----TGCGTTGGTAGACAGAATAGGATTTCTTTCATCGAAACTTTCTAAAAGATGAAAGATAACTCTATATACATACGCATAGGTAATG-------ATTAATAACGACCAAAATCTGTATTCCTATTTTTTTATATGAAAAATAGACAAATTTTTGTGAATTGATTTCACATTGAATAAAGATTTGCATATTTATTGATCAAATCATTTACTTCATCATCTGCTAGTTCTTTTGAAGAACTGATGAATCGCACGAGAATAAAGATAGAGTCCTATTCTACATGTCAATACCGACAAGAATGAAATTTCTTGTAAGAGGAAAATCCGTCGACTTTAGAAATCGTGAGGGTTCAAGTCCCTCTATCCCCAAAAGCTTGTTTGACTCGTTAACTATTTATCTGATCC--------TTTTTTAGTTAGCCG--------------------------------------------------------TTCCAAATTCGTTATCTTTCTCATTCACTCGACTCTTTCAC---AAAAAAAACGGATCGGGGCAG-----AAATACTTTACTCATATCACAAACAAGTCTTAGGACATGTGATAGACGTACAAATGAACATCTTTGAGCAAGGAATCTCTATTTGAATGATTCATGATCTATATCATTATTGGGGCTGAAACTCAAAAAGTTTTC-------TTTTTTTTATCCAAGAAATTACAAGGCGAGGGTAAGACTTTGTAATACCCTTTCATTCTTTTAATTGACATAGACCCAAATCATCTA--------------GTAAAATTGAGAATACTGCATCAGGATCG-AAAACCTGCCAAGCAGAAAAACCCGCGAACTTGT-ATATTAT-ACTCTTGGGGAGGATGTGCGGGTCGTGG-CCTAGCAGCTTCGCCTTCCATT---TT-CCCCTTGCGAGCA---GATGCGCAC-GGG--CCTTCC---GGGCA--ACGTGTTTCGTCTGCTCGTCAAAC-AACGAA-CCCCGGCGCAAAACGCGCCAAGGAAAAATTGAAC-AAAGAGCGCACGT-CC-CTGCCCGTTTTTCGGGTGGTGTTGGCGTACGCAATCTTTCATAT---AACTGAACGACTCTCGGCAACGGATATCTCGGCTCTTGCATCGATGAAGAACGTAGCGAAATGCGATACTTGGTGTGAATTGCAGAATCCCGTGAACCATCGAGTCTTTGAACGCAAGTTGCGCCTGAAGCCATTAGGTTGAAGGCACGTCTGCCTGGGCGTCACGCATTGCGTCACCCACTCCCCCGTGCC----TAAGCGGGCATGTCGGTGCGTGGGCGGATATTGG-CCCCCCGTTCACATCCGTGC--TCGGTCGGCCC-AAAAAAC-GGGTCCCCAATGATGGACATCACGGCAAGTGGTGGTTGCTGAACCGTCGCGTCATGCCGTGCATG-CCATCGTTCGTTGCGGGTTGGCCC-ATTGATCCAGAAGTGCCACGGCACCTCAA
Gaultheria_leucocarpa_var_yunnanensis_JWS3                TGACTTCATATAT-CCACTTATTTTTCAGGAGTATATTTATGCCCTTGCTCATGATCGTGGTTTAAATAAATCTATTTTTTTTGAAAATGCAGATTATGACAATAAATCTAGCTTACTAATTCTGAAACGTTTAATCACTCATTTAATTACTCAAATGTATCAACAGAATCATTTTCTTTTT------TATACTAATGATTTTAATCCAAATAAATTTTT------------GGGGTACAATACAAATTTGTATTCTCAAATGATATTGGAAGGATTTGCGGTCGTTCTAGAAATTCCATTTTATCTACGATTACTATCTTTTCTAGAAGGGAAAGAAAGAGTCAAATCTCATAATTTACGATCACTTCATTCAATATTTCCGTTTTTAGAGGACAAATTTTCCCATTTAAATTATATCTTAGATATACTAATACCCCATCCCGTCCATCTGGAAATCTTGGTTCAAACTCTTCGTTACTGGGTAAAAGATCCCTCTTCTTTGCATTTATTACGATTTTTTCTCCACGAGTATTCTAATTGGAATAGTCTTATTACTCCAAAGAAATATAGTTCTTCTTTTT------CAAAAAGAAATAAAAAATTCTTCTTGTTCCTATATAATTTTCATGTATGTGAATACGAATCTATCTTCGTTTTTCTTCGGAATCAATCTTCTCATTTATGCTCAATATCTTTTGAAACCTTTCTAGAACGAATCTTGTTCTATAAAAAAATAGAACTAGAAATCTTTGTTAAGGATTTTAAGGCCATTCTATGGGTCTTCAAAGAACCTTTCCTGCATTATGTTAGATATCGCGGAAAATCCATTTTGGCTTCAAAAGGTTCGTCTCTTTTGATGGATAAATGGAAATATTACCTTGTAAATTTCTGGGAATGTTATTTTTACATATGGGCTCAACCAAGAAGGATCCATATAAACCAATTATCCAATAATTCCCTTGACTTTTTGGGCTATCGTTCAAGTATACGATTAAAACCTTCAATGGTACGGAGTCAAATGATAGAAAATTCATTTCTAATAGAGAATGCTAGTAAGAAATTCGATACTCTAGTGCCAATTACTCCAATGATTGAATCATTGTCTAAAGCTAAATTTTGTAACGTGTTAGGACATCCCATGAGTAAGTCAGTCTGGGGCGGTTTATCAGATTCTGATATTATTGAACGATTCGGGCGTATATATAGAAATCTTTCTCATTATTATAGCGGATCATTGAAAAAAATTACTTTGTATCGAATAAAGTATATACTTCGACTTTCTTGTGCTAGAACTTTGGCACGTAAACACAAAAGTACGGTACGTTCTTTTTTGAAAAGATTAGGAGTGGGATTATTAGAAGAATTTTTTACGGAGGAAGAGCAGGTTTTTTATTTGACCTTCCCAAAAGCTTCTTCGACTTCAAGGAAGTTATATCAAAGGCGGATTTGGTATTTGGATATTTTTTGTATTAATGATACGGCAAATCATGAATGA----------------------------------------------------------------------TTTGTTATGAGACCTTGTAAACGGAAATTATCTTTAAATAATC-TCAATGATGAAGAAATAAG--AAAAAAATGCATTTATTCTATTCTGAAATGTTCATG--------------------------------TAG-TAAGGCT----TAAATCAACTGAGGATTCAATCCTTTTGAAAGCAAAGTCTTGTCTAGAGAAAAAAC--TTGCCCATAGTAT------------------------------GA-----ACTATT--------------------------------------------------------------------------------------------------------------------------------------------------AAAAACCAGTCAAGAGAGGATATATTGATCCTAT--------CATTGTAGCAACGGAAATTTGTTTTGCATAAAC-AAAAGAAAAACTAATTGAATTCTAAGTTGTGAAG------CAAAATATAG-AAAAAAGATGTGGATAGA-GGGGGGAGAGAAAGAGAGAAAAAAAATATCAATGATATAGAATTCCAATATGTAAGGTCTATGAGTCATCTCATAAAAGGCAATGTAAATAAAGCATCAAGACTTATTCATCTATAATGAAATGCATTTGTCCATATACTAGAATCGAACAAAAAAATCAAGAGACTCGAGCCAATAAAGACTAAGAAGATTGACTCAAGAACAAATTTCATTAAGAGCTCCATTGTCGAATGCAGACCTAACCATTAAACAAGAAGTGATGGGAACGATGGAATCCGTGAATGCAGAAATTCTATTGAAAACAAATCCTAATGATTCATTGGTTGGGATGGCGGAAGTAAGCGAGAATAAATTCATCTATTCTGAGAAGTCATGAGCTAACCCTACAACTGAAATAGATATAGAGCAAATATTCGCCCGCGAAAACTTTATTCCCTTGGATTACTAAAT------TTTAGACAATCCTATACGAGAAAAGGAAAAAGGGGGTTATGTTGTAAAAA--------------AATTTATTATCTATAAATAGATATACAT----------------C--------TAAATATATAGTGAATATATTTCGAAATCAAAAATATCCAAACAAGTTATACAAAGATTCGATGAAATCTAAAAGAATCCAACGATTTAATCTATTGATTTCATCGAATATTCATTAAACATATATATCTTAATTAAAATGAAAGATTTTTCATCCTTTTTTATTCGCGAGGAGCTGGATGAGAAGAAACTCTCACGTCCGGTTCTGTAGTAGAGATGG-AATTCAGAAATAACCTACTAAGTGATAACTTTCAAATTCAGAGAAACCCCGG-AAAAAAAAATGGGCAAT-CTGAGCCAAATCC------TTTTTTTTTGGCAAACAAACAAAGATTCCG-------AAAGGATAGGTGCAGAGACTCAATGGAAGCTGTTCTAACAAATGGAGTTGAC-----TGCGTTGGTAGACAGAATAGGATTTCTTTCATCGAAACTTTCTAAAAGATGAAAGATAACTCTATATACATACGCATAGGTAATG-------ATTAATAACGACCAAAATCTGTATTCCTATTTTTTTATATGAAAAATAGACAAATTTTTGTGAATTGATTTCACATTGAATAAAGATTTGCATATTTATTGATCAAATCATTTACTTCATCATCTGCTAGTTCTTTTGAAGAACTGATGAATCGCACGAGAATAAAGATAGAGTCCTATTCTACATGTCAATACCGACAAGAATGAAATTTCTTGTAAGAGGAAAATCCGTCGACTTTAGAAATCGTGAGGGTTCAAGTCCCTCTATCCCCAAAAGCTTGTTTGACTCGTTAACTATTTATCTGATCC--------TTTTTTAGTTAGCCG--------------------------------------------------------TTCCAAATTCGTTATCTTTCTCATTCACTCGACTCTTTCAC---AAAAAAAACGGATCGGGGCAG-----AAATACTTTACTCATATCACAAACAAGTCTTAGGACATGTGATAGACGTACAAATGAACATCTTTGAGCAAGGAATCTCTATTTGAATGATTCATGATCTATATCATTATTGGGGCTGAAACTCAAAAAGTTTTC-------TTTTTTTTATCCAAGAAATTACAAGGCGAGGGTAAGACTTTGTAATACCCTTTCATTCTTTTAATTGACATAGACCCAAATCATCTA--------------GTAAAATTGAGAATACTGCATCAGGATCG-AAAACCTGCCAAGCAGAAAAACCCGCGAACTTGT-ATATTAT-ACTCTTGGGGAGGATGTGCGGGTCGTGG-CCTAGCAGCTTCGCCTTCCATT---TT-CCCCTTGCGAGCA---GATGCGCAC-GGG--CCTTCC---GGGCA--ACGTGTTTCGTCTGCTCGTCAAAC-AACGAA-CCCCGGCGCAAAACGCGCCAAGGAAAAATTGAAC-AAAGAGCGCACGT-CC-CTGCCCGTTTTTCGGGTGGTGTTGGCGTACGCAATCTTTCATAT---AACTGAACGACTCTCGGCAACGGATATCTCGGCTCTTGCATCGATGAAGAACGTAGCGAAATGCGATACTTGGTGTGAATTGCAGAATCCCGTGAACCATCGAGTCTTTGAACGCAAGTTGCGCCTGAAGCCATTAGGTTGAAGGCACGTCTGCCTGGGCGTCACGCATTGCGTCACCCACTCCCCCGTGCC----TAAGCGGGCATGTCGGTGCGTGGGCGGATATTGG-CCCCCCGTTCACATCCGTGC--TCGGTCGGCCC-AAAAAAC-GGGTCCCCAATGACGGACATCACGGCAAGTGGTGGTTGCTGAACCGTCGCGTCATGCCGTGCATG-CCATCGTTCGTTGCGGGTTGGCCC-ATTGATCCAGAAGTGCCACGGCACCTCAA
Gaultheria_leucocarpa_var_yunnanensis_PB1                 TGACTTCATATAT-CCACTTATTTTTCAGGAGTATATTTATGCCCTTGCTCATGATCGTGGTTTAAATAAATCTATTTTTTTTGAAAATGCAGATTATGACAATAAATCTAGCTTACTAATTCTGAAACGTTTAATCACTCATTTAATTACTCAAATGTATCAACAGAATCATTTTCTTTTT------TATACTAATGATTTTAATCCAAATAAATTTTT------------GGGGTACAATACAAATTTGTATTCTCAAATGATATTGGAAGGATTTGCGGTCGTTCTAGAAATTCCATTTTATCTACGATTACTATCTTTTCTAGAAGGGAAAGAAAGAGTCAAATCTCATAATTTACGATCACTTCATTCAATATTTCCGTTTTTAGAGGACAAATTTTCCCATTTAAATTATATCTTAGATATACTAATACCCCATCCCGTCCATCTGGAAATCTTGGTTCAAACTCTTCGTTACTGGGTAAAAGATCCCTCTTCTTTGCATTTATTACGATTTTTTCTCCACGAGTATTCTAATTGGAATAGTCTTATTACTCCAAAGAAATATAGTTCTTCTTTTT------CAAAAAGAAATAAAAAATTCTTCTTGTTCCTATATAATTTTCATGTATGTGAATACGAATCTATCTTCGTTTTTCTTCGGAATCAATCTTCTCATTTATGCTCAATATCTTTTGAAACCTTTCTAGAACGAATCTTGTTCTATAAAAAAATAGAACTAGAAATCTTTGTTAAGGATTTTAAGGCCATTCTATGGGTCTTCAAAGAACCTTTCCTGCATTATGTTAGATATCGCGGAAAATCCATTTTGGCTTCAAAAGGTTCGTCTCTTTTGATGGATAAATGGAAATATTACCTTGTAAATTTCTGGGAATGTTATTTTTACATATGGGCTCAACCAAGAAGGATCCATATAAACCAATTATCCAATAATTCCCTTGACTTTTTGGGCTATCGTTCAAGTATACGATTAAAACCTTCAATGGTACGGAGTCAAATGATAGAAAATTCATTTCTAATAGAGAATGCTAGTAAGAAGTTCGATACTCTAGTGCCAATTACTCCAATGATTGAATCATTGTCTAAAGCTAAATTTTGTAACGTGTTAGGACATCCCATGAGTAAGTCAGTCTGGGGCGGTTTATCAGATTCTGATATTATTGAACGATTCGGGCGTATATATAGAAATCTTTCTCATTATTATAGCGGATCATTGAAAAAAATTACTTTGTATCGAATAAAGTATATACTTCGACTTTCTTGTGCTAGAACTTTGGCACGTAAACACAAAAGTACGGTACGTTCTTTTTTGAAAAGATTAGGAGTGGGATTATTAGAAGAATTTTTTACGGAGGAAGAGCAGGTTTTTTATTTGACCTTCCCAAAAGCTTCTTCGACTTCAAGGAAGTTATATCAAAGGCGGATTTGGTATTTGGATATTTTTTGTATTAATGATACGGCAAATCATGAATGA----------------------------------------------------------------------TTTGTTATGAGACCTTGTAAACGGAAATTATCTTTAAATAATC-TCAATGATGAAGAAATAAG--AAAAAAATGCATTTATTCTATTCTGAAATGTTCATG--------------------------------TAG-TAAGGCT----TAAATCAACTGAGGATTCAATCCTTTTGAAAGCAAAGTCTTGTCTAGAGAAAAAAC--TTGCCCATAGTAT------------------------------GA-----ACTATTAACTAT--------------------A-----------------------------------------------GAACTATTAACTATAGAACTAATAA---------------CCAACTCAT-CACTTCGCATTATCTGGATCCAAAAAACCAGTCAAGAGAGGATATATTGATCCTAT--------CATTGTAGCAACGGAAATTTGTTTTGCATAAAC-AAAAGAAAAACTAATTGAATTCTAAGTTGTGAAG------CAAAATATAG-AAAAAAGATGTGGATAGA-GGGGGGAGAGAAAGAGAGAAAAAAAATATCAATGATATAGAATTCCAATATGTAAGGTCTATGAGTCATCTCATAAAAGGCAATGTAAATAAAGCATCAAGACTTATTCATCTATAATGAAATGCATTTGTCCATATACTAGAATCGAACAAAAAAATCAAGAGACTCGAGCCAATAAAGACTAAGAAGATTGACTCAAGAACAAATTTCATTAAGAGCTCCATTGTCGAATGCAGACCTAACCATTAAACAAGAAGTGATGGGAACGATGGAATCCGTGAATGCAGAAATTCTATTGAAAACAAATCCTAATGATTCATTGGTTGGGATGGCGGAAGTAAGCGAGAATAAATTCATCTATTCTGAGAAGTCATGAGCTAACCCTACAACTGAAATAGATATAGAGCAAATATTCGCCCGCGAAAACTTTATTCCCTTGGATTACTAAAT------TTTAGACAATCCTATACGAGAAAAGGAAAAAGGGGGTTATGTTGTAAAAA--------------AATTTATTATCTATAAATAGATATACAT----------------C--------TAAATATATAGTGAATATATTTCGAAATCAAAAATATCCAAACAAGTTATACAAAGATTCGATGAAATCTAAAAGAATCCAACGATTTAATCTATTGATTTCATCGAATATTCATTAAACATATATATCTTAATTAAAATGAAAGATTTTTCATCCTTTTTTATTCGCGAGGAGCTGGATGAGAAGAAACTCTCACGTCCGGTTCTGTAGTAGAGATGG-AATTCAGAAATAACCTACTAAGTGATAACTTTCAAATTCAGAGAAACCCCGG-AAAAAAAAATGGGCAAT-CTGAGCCAAATCC------TTTTTTTTTGGCAAACAAACAAAGATTCCG-------AAAGGATAGGTGCAGAGACTCAATGGAAGCTGTTCTAACAAATGGAGTTGAC-----TGCGTTGGTAGACAGAATAGGATTTCTTTCATCGAAACTTTCTAAAAGATGAAAGATAACTCTATATACATACGCATAGGTAATG-------ATTAATAACGACCAAAATCTGTATTCCTATTTTTTTATATGAAAAATAGACAAATTTTTGTGAATTGATTTCACATTGAATAAAGATTTGCATATTTATTGATCAAATCATTTACTTCATCATCTGCTAGTTCTTTTGAAGAACTGATGAATCGCACGAGAATAAAGATAGAGTCCTATTCTACATGTCAATACCGACAAGAATGAAATTTCTTGTAAGAGGAAAATCCGTCGACTTTAGAAATCGTGAGGGTTCAAGTCCCTCTATCCCCAAAAGCTTGTTTGACTCGTTAACTATTTATCTGATCC--------TTTTTTAGTTAGCCG--------------------------------------------------------TTCCAAATTCGTTATCTTTCTCATTCACTCGACTCTTTCAC---AAAAAAAACGGATCGGGGCAG-----AAATACTTTACTCATATCACAAACAAGTCTTAGGACATGTGATAGACGTACAAATGAACATCTTTGAGCAAGGAATCTCTATTTGAATGATTCATGATCTATATCATTATTGGGGCTGAAACTCAAAAAGTTTTC-------TTTTTTTTATCCAAGAAATTACAAGGCGAGGGTAAGACTTTGTAATACCCTTTCATTCTTTTAATTGACATAGACCCAAATCATCTA--------------GTAAAATTGAGAATACTGCATCAGGATCG-AAAACCTGCCAAGCAGAAAAACCCGCGAACTTGT-ATATTAT-ACTCTTGGGGAGGATGTGCGGGTCGTGG-CCTAGCAGCTTCGCCTTCCATT---TT-CCCCTTGCGAGCA---GATGCGCAC-GGG--CCTTCC---GGGCA--ACGTGTTTCGTCTGCTCGTCAAAC-AACGAA-CCCCGGCGCAAAACGCGCCAAGGAAAAATTGAAC-AAAGAGCGCACGT-CC-CTGCCCGTTTTTCGGGTGGTGTTGGCGTACGCAATCTTTCATAT---AACTGAACGACTCTCGGCAACGGATATCTCGGCTCTTGCATCGATGAAGAACGTAGCGAAATGCGATACTTGGTGTGAATTGCAGAATCCCGTGAACCATCGAGTCTTTGAACGCAAGTTGCGCCTGAAGCCATTAGGTTGAAGGCACGTCTGCCTGGGCGTCACGCATTGCGTCACCCACTCCCCCGTGCC----TAAGCGGGCATGTCGGTGCGTGGGCGGATATTGG-CCCCCCGTTCACATCCGTGC--TCGGTCGGCCC-AAAAAAC-GGGTCCCCAATGACGGACATCACGGCAAGTGGTGGTTGCTGAACCGTCGCGTCATGCCGTGCATG-CCATCGTTCGTTGCGGGTTGGCCC-ATTGATCCAGAAGTGCCACGGCACCTCAA
Gaultheria_leucocarpa_var_yunnanensis_PB2                 TGACTTCATATAT-CCACTTATTTTTCAGGAGTATATTTATGCCCTTGCTCATGATCGTGGTTTAAATAAATCTATTTTTTTTGAAAATGCAGATTATGACAATAAATCTAGCTTACTAATTCTGAAACGTTTAATCACTCATTTAATTACTCAAATGTATCAACAGAATCATTTTCTTTTT------TATACTAATGATTTTAATCCAAATAAATTTTT------------GGGGTACAATACAAATTTGTATTCTCAAATGATATTGGAAGGATTTGCGGTCGTTCTAGAAATTCCATTTTATCTACGATTACTATCTTTTCTAGAAGGGAAAGAAAGAGTCAAATCTCATAATTTACGATCACTTCATTCAATATTTCCGTTTTTAGAGGACAAATTTTCCCATTTAAATTATATCTTAGATATACTAATACCCCATCCCGTCCATCTGGAAATCTTGGTTCAAACTCTTCGTTACTGGGTAAAAGATCCCTCTTCTTTGCATTTATTACGATTTTTTCTCCACGAGTATTCTAATTGGAATAGTCTTATTACTCCAAAGAAATATAGTTCTTCTTTTT------CAAAAAGAAATAAAAAATTCTTCTTGTTCCTATATAATTTTCATGTATGTGAATACGAATCTATCTTCGTTTTTCTTCGGAATCAATCTTCTCATTTATGCTCAATATCTTTTGAAACCTTTCTAGAACGAATCTTGTTCTATAAAAAAATAGAACTAGAAATCTTTGTTAAGGATTTTAAGGCCATTCTATGGGTCTTCAAAGAACCTTTCCTGCATTATGTTAGATATCGCGGAAAATCCATTTTGGCTTCAAAAGGTTCGTCTCTTTTGATGGATAAATGGAAATATTACCTTGTAAATTTCTGGGAATGTTATTTTTACATATGGGCTCAACCAAGAAGGATCCATATAAACCAATTATCCAATAATTCCCTTGACTTTTTGGGCTATCGTTCAAGTATACGATTAAAACCTTCAATGGTACGGAGTCAAATGATAGAAAATTCATTTCTAATAGAGAATGCTAGTAAGAAGTTCGATACTCTAGTGCCAATTACTCCAATGATTGAATCATTGTCTAAAGCTAAATTTTGTAACGTGTTAGGACATCCCATGAGTAAGTCAGTCTGGGGCGGTTTATCAGATTCTGATATTATTGAACGATTCGGGCGTATATATAGAAATCTTTCTCATTATTATAGCGGATCATTGAAAAAAATTACTTTGTATCGAATAAAGTATATACTTCGACTTTCTTGTGCTAGAACTTTGGCACGTAAACACAAAAGTACGGTACGTTCTTTTTTGAAAAGATTAGGAGTGGGATTATTAGAAGAATTTTTTACGGAGGAAGAGCAGGTTTTTTATTTGACCTTCCCAAAAGCTTCTTCGACTTCAAGGAAGTTATATCAAAGGCGGATTTGGTATTTGGATATTTTTTGTATTAATGATACGGCAAATCATGAATGA----------------------------------------------------------------------TTTGTTATGAGACCTTGTAAACGGAAATTATCTTTAAATAATC-TCAATGATGAAGAAATAAG--AAAAAAATGCATTTATTCTATTCTGAAATGTTCATG--------------------------------TAG-TAAGGCT----TAAATCAACTGAGGATTCAATCCTTTTGAAAGCAAAGTCTTGTCTAGAGAAAAAAC--TTGCCCATAGTAT------------------------------GA-----ACTAT--------------------------------------------------------------------------------------TATAGAACTAATAA---------------CCAACTCAT-CACTTCGCATTATCTGGATCCAAAAAACCAGTCAAGAGAGGATATATTGATCCTAT--------CATTGTAGCAACGGAAATTTGTTTTGCATAAAC-AAAAGAAAAACTAATTGAATTCTAAGTTGTGAAG------CAAAATATAG-AAAAAAGATGTGGATAGA-GGGGGGAGAGAAAGAGAGAAAAAAAATATCAATGATATAGAATTCCAATATGTAAGGTCTATGAGTCATCTCATAAAAGGCAATGTAAATAAAGCATCAAGACTTATTCATCTATAATGAAATGCATTTGTCCATATACTAGAATCGAACAAAAAAATCAAGAGACTCGAGCCAATAAAGACTAAGAAGATTGACTCAAGAACAAATTTCATTAAGAGCTCCATTGTCGAATGCAGACCTAACCATTAAACAAGAAGTGATGGGAACGATGGAATCCGTGAATGCAGAAATTCTATTGAAAACAAATCCTAATGATTCATTGGTTGGGATGGCGGAAGTAAGCGAGAATAAATTCATCTATTCTGAGAAGTCATGAGCTAACCCTACAACTGAAATAGATATAGAGCAAATATTCGCCCGCGAAAACTTTATTCCCTTGGATTACTAAAT------TTTAGACAATCCTATACGAGAAAAGGAAAAAGGGGGTTATGTTGTAAAAA--------------AATTTATTATCTATAAATAGATATACAT----------------C--------TAAATATATAGTGAATATATTTCGAAATCAAAAATATCCAAACAAGTTATACAAAGATTCGATGAAATCTAAAAGAATCCAACGATTTAATCTATTGATTTCATCGAATATTCATTAAACATATATATCTTAATTAAAATGAAAGATTTTTCATCCTTTTTTATTCGCGAGGAGCTGGATGAGAAGAAACTCTCACGTCCGGTTCTGTAGTAGAGATGG-AATTCAGAAATAACCTACTAAGTGATAACTTTCAAATTCAGAGAAACCCCGG--AAAAAAAATGGGCAAT-CTGAGCCAAATCC------TTTTTTTTTGGCAAACAAACAAAGATTCCG-------AAAGGATAGGTGCAGAGACTCAATGGAAGCTGTTCTAACAAATGGAGTTGAC-----TGCGTTGGTAGACAGAATAGGATTTCTTTCATCGAAACTTTCTAAAAGATGAAAGATAACTCTATATACATACGCATAGGTAATG-------ATTAATAACGACCAAAATCTGTATTCCTATTTTTTTATATGAAAAATAGACAAATTTTTGTGAATTGATTTCACATTGAATAAAGATTTGCATATTTATTGATCAAATCATTTACTTCATCATCTGCTAGTTCTTTTGAAGAACTGATGAATCGCACGAGAATAAAGATAGAGTCCTATTCTACATGTCAATACCGACAAGAATGAAATTTCTTGTAAGAGGAAAATCCGTCGACTTTAGAAATCGTGAGGGTTCAAGTCCCTCTATCCCCAAAAGCTTGTTTGACTCGTTAACTATTTATCTGATCC--------TTTTTTAGTTAGCCG--------------------------------------------------------TTCCAAATTCGTTATCTTTCTCATTCACTCGACTCTTTCAC---AAAAAAAACGGATCGGGGCAG-----AAATACTTTACTCATATCACAAACAAGTCTTAGGACATGTGATAGACGTACAAATGAACATCTTTGAGCAAGGAATCTCTATTTGAATGATTCATGATCTATATCATTATTGGGGCTGAAACTCAAAAAGTTTTC-------TTTTTTTTATCCAAGAAATTACAAGGCGAGGGTAAGACTTTGTAATACCCTTTCATTCTTTTAATTGACATAGACCCAAATCATCTA--------------GTAAAATTGAGAATACTGCATCAGGATCG-AAAACCTGCCAAGCAGAAAAACCCGCGAACTTGT-ATATTAT-ACTCTTGGGGAGGATGTGCGGGTCGTGG-CCTAGCAGCTTCGCCTTCCATT---TT-CCCCTTGCGAGCA---GATGCGCAC-GGG--CCTTCC---GGGCA--ACGTGTTTCGTCTGCTCGTCAAAC-AACGAA-CCCCGGCGCAAAACGCGCCAAGGAAAAATTGAAC-AAAGAGCGCACGT-CC-CTGCCCGTTTTTCGGGTGGTGTTGGCGTACGCAATCTTTCATAT---AACTGAACGACTCTCGGCAACGGATATCTCGGCTCTTGCATCGATGAAGAACGTAGCGAAATGCGATACTTGGTGTGAATTGCAGAATCCCGTGAACCATCGAGTCTTTGAACGCAAGTTGCGCCTGAAGCCATTAGGTTGAAGGCACGTCTGCCTGGGCGTCACGCATTGCGTCACCCACTCCCCCGTGCC----TAAGCGGGCATGTCGGTGCGTGGGCGGATATTGG-CCCCCCGTTCACATCCGTGC--TCGGTCGGCCC-AAAAAAC-GGGTCCCCAATGACGGACATCACGGCAAGTGGTGGTTGCTGAACCGTCGCGTCATGCCGTGCATG-CCATCGTTCGTTGCGGGTTGGCCC-ATTGATCCAGAAGTGCCACGGCACCTCAA
Gaultheria_leucocarpa_var_yunnanensis_SGL1                TGACTTCATATAT-CCACTTATTTTTCAGGAGTATATTTATGCCCTTGCTCATGATCGTGGTTTAAATAAATCTATTTTTTTTGAAAATGCAGATTATGACAATAAATCTAGCTTACTAATTCTGAAACGTTTAATCACTCATTTAATTACTCAAATGTATCAACAGAATCATTTTCTTTTT------TATACTAATGATTTTAATCCAAATAAATTTTT------------GGGGTACAATACAAATTTGTATTCTCAAATGATATTGGAAGGATTTGCGGTCGTTGTAGAAATTCCATTTTATCTACGATTACTATCTTTTCTAGAAGGGAAAGAAAGAGTCAAATCTCATAATTTACGATCACTTCATTCAATATTTCCGTTTTTAGAGGACAAATTTTCCCATTTAAATTATATCTTAGATATACTAATACCCCATCCCGTCCATCTGGAAATCTTGGTTCAAACTCTTCGTTACTGGGTAAAAGATCCCTCTTCTTTGCATTTATTACGATTTTTTCTCCACGAGTATTCTAATTGGAATAGTCTTATTACTCCAAAGAAATATAGTTCTTCTTTTT------CAAAAAGAAATAAAAAATTCTTCTTGTTCCTATATAATTTTCATGTATGTGAATACGAATCTATCTTCGTTTTTCTTCGGAATCAATCTTCTCATTTATGCTCAATATCTTTTGAAACCTTTCTAGAACGAATCTTGTTCTATAAAAAAATAGAACTAGAAATCTTTGTTAAGGATTTTAAGGCCATTCTATGGGTCTTC-AAGAACCTTTCCTGCATTATGTTAGATATCGCGGAAAATCCATTTTGGCTTCAAAAGGTTCGTCTCTTTTGATGGATAAATGGAAATATTACCTTGTAAATTTCTGGGAATGTTATTTTTACATATGGGCTCAACCAAGAAGGATCCATATAAACCAATTATCCAATAATTCCCTTGACTTTTTGGGCTATCGTTCAAGTATACGATTAAAACCTTCAATGGTACGGAGTCAAATGATAGAAAATTCATTTCTAATAGAGAATGCTAGTAAGAAGTTCGATACTCTAGTGCCAATTACTCCAATGATTGAATCATTGTCTAAAGCTAAATTTTGTAACGTGTTAGGACATCCCATGAGTAAGTCAGTCTGGGGCAGTTTATCAGATTCTGATATTATTGAACGATTCGGGCGTATATATAGAAATCTTTCTCATTATTATAGCGGATCATTGAAAAAAATTACTTTGTATCGAATAAAGTATATACTTCGACTTTCTTGTGCTAGAACTTTGGCACGTAAACACAAAAGTACGGTACGTTCTTTTTTGAAAAGATTAGGAGTGGGATTATTAGAAGAATTTTTTACGGAGGAAGAGCAGGTTTTTTATTTGACCTTCCCAAAAGCTTCTTCGACTTCAAGGAAGTTATATCAAAGGCGGATTTGGTATTTGGATATTTTTTGTATTAATGATACGGCAAATCATGAATGA----------------------------------------------------------------------TTTGTTATGAGACCTTGTAAACGGAAATTATCTTTAAATAATC-TCAATGATGAAGAAATAAG--AAATAAATGCATTTATTCTATTCTGAAATGTTCATG--------------------------------TAG-TAAGGCT----TAAATCAACTGAGGATTCAATCCTTTTGAAAGCAAAGTCTTGTCTAGAGAAAAAAC--TTGCCCATAGTAT------------------------------GA-----ACTATTAACTAT--------------------A-----------------------------------------------GAACTATTAACTATAGAACTAATAA---------------CCAACTCAT-CACTTCGCATTATCTGGATCCAAAAAACCAGTCAAGAGAGGATATATTGATCCTAT--------CATTGTAGCAACGGAAATTTGTTTTGCATAAAC-AAAAGAAAAACTAATTGAATTCTAAGTTGTGAAG------CAAAATATAG-AAAAAAGATGTGGATAGA-GGGGGGAGAGAAAGAGAGAAAAAAAATATCAATGATATAGAATTCCAATATGTAAGGTCTATGAGTCATCTCATAAAAGGCAATGTAAAGAAAGCATCAAGACTTATTCATCTATAATGAAATGCATTTGTCCATATACTAGAATCGAACAAAAAAATCAAGAGACTCGAGCCAATAAAGACTAAGAAGATTGACTCAAGAACAAATTTCATTAAGAGCTCCATTGTCGAATGCAGACCTAACCATTAAACAAGAAGTGATGGGAACGATGGAATCCGTGAATGCAGAAATTCTATTGAAAACAAATCCTAATGATTCATTGGTTGGGATGGCGGAAGTAAGCGAGAATAAATTCATCTATTCTGAGAAGTCATGAGCTAACCCTACAACTGAAATAGATATAGAGCAAATATTCGCCCGCGAAAACTTTATTCCCTTGGATTACTAAAT------TTTAGACAATCCTATACGAGAAAAGGAAAAAGGGGGTTATGTTGTAAAAA--------------AATTTATTATCTATAAATAGATATACAT----------------C--------TAAATATATAGTGAATATATTTAGAAATCCAAAATATACAAACAAGTTATACAAAGATTCGATGAAATCTAAAAGAATCCAACGATTTAATCTATTGATTGAATCGAATATTCATTAAACATATATATCTTAATTAAAATGAAAGATTTTTCATCCTTTTTTATTCGCGAGGAGCTGGATGAGAAGAAACTCTCACGTCCGGTTCTGTAGTAGAGATGG-AATTCAGAAATAACCTACTAAGTGATAACTTTCAAATTCAGAGAAACCCCGG-AAAAAAAAATGGGCAAT-CTGAGCCAAATCC------TTTTTTTTTGGCAAACAAACAAAGATTCCG-------AAAGGATAGGTGCAGAGACTCAATGGAAGCTGTTCTAACAAATGGAGTTGAC-----TGCGTTGGTAGAAAGAATAGGAATTCTTTCATCGAAACTTTCTAAAAGATGAAAGATAACTCTATATACATACGCATAGGTAATG-------ATTAATAACGACCAAAATCTGTATTCCTATTTTTTTATATGAAAAATAGACAAATTTTTGTGAATTGATTTCACATTGAATAAAGATTTGCATATTTATTGATCAAATCATTTACTTCATCATCTGCTAGTTCTTTTGAAGAACTGATGAATCGCACGAGAATAAAGATAGAGTCCTATTCTACATGTCAATACCGACAAGAATGAAATTTCTTGTAAGAGGAAAATCCGTCGACTTTAGAAATCGTGAGGGTTCAAGTCCCTCTATCCCCAAAAGCCTGTTTGACTCGTTAACTATTTATCTGATCC--------TTTTTTAGTTAGCCG--------------------------------------------------------TTCCAAATTCGTTATCTTTCTCATTCACTCGACTCTTTCAC---AAAAAAAACGGATCGGGGCAGAAATAAAATACTTTACTCATATCACAAACAAGTCTTAGGACATGTGATAGACGTACAAATGAACATCTTTGAGCAAGGAATCTCTATTTGAATGATTCATGATCTATATCATTATTGGGGCTGAAACTCAAAAAGTTTTC-------TTTTTTTTATCCAAGAAATTACAAGGCGAGGGTAAGACTTTGTAATACCCTTTCATTCTTTTAATTGACATAGACCCAAATCATCTA--------------GTAAAATTGAGAATGCTGCATAAGGATCG-AAAACCTGCCAAGCAGAAAAACCCGCGAACTTGT-ATATTAT-ACTCTTGGGGAGGATGTGCGGGTCGTGG-CCTAGCAGCTTCGCCTTCCATT---TT-CCCCTTGCGAGCA---GATGCGCAC-GGG--CCTTCC---GGGCA--ACGTGTTTCGTCTGCTCGTCAAAC-AACGAA-CCCCGGCGCAAAACGCGCCAAGGAAAAATTGAAC-AAAGAGCGCACGT-CC-CTGCCCGTTTTTCGGGTGGTGTTGGCGTACGCAATCTTTCATAT---AACTGAACGACTCTCGGCAACGGATATCTCGGCTCTTGCATCGATGAAGAACGTAGCGAAATGCGATACTTGGTGTGAATTGCAGAATCCCGTGAACCATCGAGTCTTTGAACGCAAGTTGCGCCTGAAGCCATTAGGTTGAAGGCACGTCTGCCTGGGCGTCACGCATTGCGTCACCCACTCCCCCGTGCC----TAAGCGGGCATGTCGGTGCGTGGGCGGATATTGG-CCCCCCGTTCACATCCGTGC--TCGGTCGGCCC-AAAAAAC-GGGTCCCCAATGACGGACATCACGGCAAGTGGTGGTTGCTGAACCGTCGCGTCATGCCGTGCATG-CCATCGTTCGTTGCGGGTTGGCCC-ATTGATCCAGAAGTGCCACGGCACCTCAA
Gaultheria_leucocarpa_var_yunnanensis_SGL2                TGACTTCATATAT-CCACTTATTTTTCAGGAGTATATTTATGCCCTTGCTCATGATCGTGGTTTAAATAAATCTATTTTTTTTGAAAATGCAGATTATGACAATAAATCTAGCTTACTAATTCTGAAACGTTTAATCACTCATTTAATTACTCAAATGTATCAACAGAATCATTTTCTTTTT------TATACTAATGATTTTAATCCAAATAAATTTTT------------GGGGTACAATACAAATTTGTATTCTCAAATGATATTGGAAGGATTTGCGGTCGTTGTAGAAATTCCATTTTATCTACGATTACTATCTTTTCTAGAAGGGAAAGAAAGAGTCAAATCTCATAATTTACGATCACTTCATTCAATATTTCCGTTTTTAGAGGACAAATTTTCCCATTTAAATTATATCTTAGATATACTAATACCCCATCCCGTCCATCTGGAAATCTTGGTTCAAACTCTTCGTTACTGGGTAAAAGATCCCTCTTCTTTGCATTTATTACGATTTTTTCTCCACGAGTATTCTAATTGGAATAGTCTTATTACTCCAAAGAAATATAGTTCTTCTTTTT------CAAAAAGAAATAAAAAATTCTTCTTGTTCCTATATAATTTTCATGTATGTGAATACGAATCTATCTTCGTTTTTCTTCGGAATCAATCTTCTCATTTATGCTCAATATCTTTTGAAACCTTTCTAGAACGAATCTTGTTCTATAAAAAAATAGAACTAGAAATCTTTGTTAAGGATTTTAAGGCCATTCTATGGGTCTTCAAAGAACCTTTCCTGCATTATGTTAGATATCGCGGAAAATCCATTTTGGCTTCAAAAGGTTCGTCTCTTTTGATGGATAAATGGAAATATTACCTTGTAAATTTCTGGGAATGTTATTTTTACATATGGGCTCAACCAAGAAGGATCCATATAAACCAATTATCCAATAATTCCCTTGACTTTTTGGGCTATCGTTCAAGTATACGATTAAAACCTTCAATGGTACGGAGTCAAATGATAGAAAATTCATTTCTAATAGAGAATGCTAGTAAGAAGTTCGATACTCTAGTGCCAATTACTCCAATGATTGAATCATTGTCTAAAGCTAAATTTTGTAACGTGTTAGGACATCCCATGAGTAAGTCAGTCTGGGGCAGTTTATCAGATTCTGATATTATTGAACGATTCGGGCGTATATATAGAAATCTTTCTCATTATTATAGCGGATCATTGAAAAAAATTACTTTGTATCGAATAAAGTATATACTTCGACTTTCTTGTGCTAGAACTTTGGCACGTAAACACAAAAGTACGGTACGTTCTTTTTTGAAAAGATTAGGAGTGGGATTATTAGAAGAATTTTTTACGGAGGAAGAGCAGGTTTTTTATTTGACCTTCCCAAAAGCTTCTTCGACTTCAAGGAAGTTATATCAAAGGCGGATTTGGTATTTGGATATTTTTTGTATTAATGATACGGCAAATCATGAATGA----------------------------------------------------------------------TTTGTTATGAGACCTTGTAAACGGAAATTATCTTTAAATAATC-TCAATGATGAAGAAATAAG--AAATAAATGCATTTATTCTATTCTGAAATGTTCATG--------------------------------TAG-TAAGGCT----TAAATCAACTGAGGATTCAATCCTTTTGAAAGCAAAGTCTTGTCTAGAGAAAAAAC--TTGCCCATAGTAT------------------------------GA-----ACTATTAACTAT--------------------A-----------------------------------------------GAACTATTAACTATAGAACTAATAAC--------------CCAACTCAT-CACTTCGCATTATCTGGATCCAAAAAACCAGTCAAGAGAGGATATATTGATCCTAT--------CATTGTAGCAACGGAAATTTGTTTTGCATAAAC-AAAAGAAAAACTAATTGAATTCTAAGTTGTGAAG------CAAAATATAG-AAAAAAGATGTGGATAGA-GGGGGGAGAGAAAGAGAGAAAAAAAATATCAATGATATAGAATTCCAATATGTAAGGTCTATGAGTCATCTCATAAAAGGCAATGTAAAGAAAGCATCAAGACTTATTCATCTATAATGAAATGCATTTGTCCATATACTAGAATCGAACAAAAAAATCAAGAGACTCGAGCCAATAAAGACTAAGAAGATTGACTCAAGAACAAATTTCATTAAGAGCTCCATTGTCGAATGCAGACCTAACCATTAAACAAGAAGTGATGGGAACGATGGAATCCGTGAATGCAGAAATTCTATTGAAAACAAATCCTAATGATTCATTGGTTGGGATGGCGGAAGTAAGCGAGAATAAATTCATCTATTCTGAGAAGTCATGAGCTAACCCTACAACTGAAATAGATATAGAGCAAATATTCGCCCGCGAAAACTTTATTCCCTTGGATTACTAAAT------TTTAGACAATCCTATACGAGAAAAGGAAAAAGGGGGTTATGTTGTAAAAA--------------AATTTATTATCTATAAATAGATATACAT----------------C--------TAAATATATAGTGAATATATTTAGAAATCCAAAATATACAAACAAGTTATACAAAGATTCGATGAAATCTAAAAGAATCCAACGATTTAATCTATTGATTGAATCGAATATTCATTAAACATATATATCTTAATTAAAATGAAAGATTTTTCATCCTTTTTTATTCGCGAGGAGCTGGATGAGAAGAAACTCTCACGTCCGGTTCTGTAGTAGAGATGG-AATTCAGAAATAACCTACTAAGTGATAACTTTCAAATTCAGAGAAACCCCGG-AAAAAAAAATGGGCAAT-CTGAGCCAAATCC------TTTTTTTTTGGCAAACAAACAAAGATTCCG-------AAAGGATAGGTGCAGAGACTCAATGGAAGCTGTTCTAACAAATGGAGTTGAC-----TGCGTTGGTAGAAAGAATAGGAATTCTTTCATCGAAACTTTCTAAAAGATGAAAGATAACTCTATATACATACGCATAGGTAATG-------ATTAATAACGACCAAAATCTGTATTCCTATTTTTTTATATGAAAAATAGACAAATTTTTGTGAATTGATTTCACATTGAATAAAGATTTGCATATTTATTGATCAAATCATTTACTTCATCATCTGCTAGTTCTTTTGAAGAACTGATGAATCGCACGAGAATAAAGATAGAGTCCTATTCTACATGTCAATACCGACAAGAATGAAATTTCTTGTAAGAGGAAAATCCGTCGACTTTAGAAATCGTGAGGGTTCAAGTCCCTCTATCCCCAAAAGCCTGTTTGACTCGTTAACTATTTATCTGATCC--------TTTTTTAGTTAGCCG--------------------------------------------------------TTCCAAATTCGTTATCTTTCTCATTCACTCGACTCTTTCAC---AAAAAAAACGGATCGGGGCAGAAATAAAATACTTTACTCATATCACAAACAAGTCTTAGGACATGTGATAGACGTACAAATGAACATCTTTGAGCAAGGAATCTCTATTTGAATGATTCATGATCTATATCATTATTGGGGCTGAAACTCAAAAAGTTTTC-------TTTTTTTTATCCAAGAAATTACAAGGCGAGGGTAAGACTTTGTAATACCCTTTCATTCTTTTAATTGACATAGACCCAAATCATCTA--------------GTAAAATTGAGAATGCTGCATAAGGATCG-AAAACCTGCCAAGCAGAAAAACCCGCGAACTTGT-ATATTAT-ACTCTTGGGGAGGATGTGCGGGTCGTGG-CCTAGCAGCTTCGCCTTCCATT---TT-CCCCTTGCGAGCA---GATGCGCAC-GGG--CCTTCC---GGGCA--ACGTGTTTCGTCTGCTCGTCAAAC-AACGAA-CCCCGGCGCAAAACGCGCCAAGGAAAAATTGAAC-AAAGAGCGCACGT-CC-CTGCCCGTTTTTCGGGTGGTGTTGGCGTACGCAATCTTTCATAT---AACTGAACGACTCTCGGCAACGGATATCTCGGCTCTTGCATCGATGAAGAACGTAGCGAAATGCGATACTTGGTGTGAATTGCAGAATCCCGTGAACCATCGAGTCTTTGAACGCAAGTTGCGCCTGAAGCCATTAGGTTGAAGGCACGTCTGCCTGGGCGTCACGCATTGCGTCACCCACTCCCCCGTGCC----TAAGCGGGCATGTCGGTGCGTGGGCGGATATTGG-CCCCCCGTTCACATCCGTGC--TCGGTCGGCCC-AAAAAAC-GGGTCCCCAATGACGGACATCACGGCAAGTGGTGGTTGCTGAACCGTCGCGTCATGCCGTGCATG-CCATCGTTCGTTGCGGGTTGGCCC-ATTGATCCAGAAGTGCCACGGCACCTCAA
Gaultheria_leucocarpa_var_yunnanensis_YGN1                TGACTTCATATAT-CCACTTATTTTTCAGGAGTATATTTATGCCCTTGCTCATGATCGTGGTTTAAATAAATCTATTTTTTTTGAAAATGCAGATTATGACAATAAATCTAGCTTACTAATTCTGAAACGTTTAATCACTCATTTAATTACTCAAATGTATCAACAGAATCATTTTCTTTTT------TATACTAATGATTTTAATCCAAATAAATTTTT------------GGGGTACAATACAAATTTGTATTCTCAAATGATATTGGAAGGATTTGCGGTCGTTCTAGAAATTCCATTTTATCTACGATTACTATCTTTTCTAGAAGGGAAAGAAAGAGTCAAATCTCATAATTTACGATCACTTCATTCAATATTTCCGTTTTTAGAGGACAAATTTTCCCATTTAAATTATATCTTAGATATACTAATACCCCATCCCGTCCATCTGGAAATCTTGGTTCAAACTCTTCGTTACTGGGTAAAAGATCCCTCTTCTTTGCATTTATTACGATTTTTTCTCCACGAGTATTCTAATTGGAATAGTCTTATTACTCCAAAGAAATATAGTTCTTCTTTTT------CAAAAAGAAATAAAAAATTCTTCTTGTTCCTATATAATTTTCATGTATGTGAATACGAATCTATCTTCGTTTTTCTTCGGAATCAATCTTCTCATTTATGCTCAATATCTTTTGAAACCTTTCTAGAACGAATCTTGTTCTATAAAAAAATAGAACTAGAAATCTTTGTTAAGGATTTTAAGGCCATTCTATGGGTCTTCAAAGAACCTTTCCTGCATTATGTTAGATATCGCGGAAAATCCATTTTGGCTTCAAAAGGTTCGTCTCTTTTGATGGATAAATGGAAATATTACCTTGTAAATTTCTGGGAATGTTATTTTTACATATGGGCTCAACCAAGAAGGATCCATATAAACCAATTATCCAATAATTCCCTTGACTTTTTGGGCTATCGTTCAAGTATACGATTAAAACCTTCAATGGTACGGAGTCAAATGATAGAAAATTCATTTCTAATAGAGAATGCTAGTAAGAAGTTCGATACTCTAGTGCCAATTACTCCAATGATTGAATCATTGTCTAAAGCTAAATTTTGTAACGTGTTAGGACATCCCATGAGTAAGTCAGTCTGGGGCGGTTTATCAGATTCTGATATTATTGAACGATTCGGGCGTATATATAGAAATCTTTCTCATTATTATAGCGGATCATTGAAAAAAATTACTTTGTATCGAATAAAGTATATACTTCGACTTTCTTGTGCTAGAACTTTGGCACGTAAACACAAAAGTACGGTACGTTCTTTTTTGAAAAGATTAGGAGTGGGATTATTAGAAGAATTTTTTACGGAGGAAGAGCAGGTTTTTTATTTGACCTTCCCAAAAGCTTCTTCGACTTCAAGGAAGTTATATCAAAGGCGGATTTGGTATTTGGATATTTTTTGTATTAATGATACGGCAAATCATGAATGA----------------------------------------------------------------------TTTGTTATGAGACCTTGTAAACGGAAATTATCTTTAAATAATC-TCAATGATGAAGAAATAAG--AAAAAAATGCATTTATTCTATTCTGAAATGTTCATG--------------------------------TAG-TAAGGCT----TAAATCAACTGAGGATTCAATCCTTTTGAAAGCAAAGTCTTGTCTAGAGAAAAAAC--TTGCCCATAGTAT------------------------------GA-----ACTATTAACTAT--------------------A-----------------------------------------------GAACTATTAACTATAGAACTAATAA---------------CCAACTCAT-CACTTCGCATTATCTGGATCCAAAAAACCAGTCAAGAGAGGATATATTGATCCTAT--------CATTGTAGCAACGGAAATTTGTTTTGCATAAAC-AAAAGAAAAACTAATTGAATTCTAAGTTGTGAAG------CAAAATATAG-AAAAAAGATGTGGATAGA-GGGGGGAGAGAAAGAGAGAAAAAAAATATCAATGATATAGAATTCCAATATGTAAGGTCTATGAGTCATCTCATAAAAGGCAATGTAAATAAAGCATCAAGACTTATTCATCTATAATGAAATGCATTTGTCCATATACTAGAATCGAACAAAAAAATCAAGAGACTCGAGCCAATAAAGACTAAGAAGATTGACTCAAGAACAAATTTCATTAAGAGCTCCATTGTCGAATGCAGACCTAACCATTAAACAAGAAGTGATGGGAACGATGGAATCCGTGAATGCAGAAATTCTATTGAAAACAAATCCTAATGATTCATTGGTTGGGATGGCGGAAGTAAGCGAGAATAAATTCATCTATTCTGAGAAGTCATGAGCTAACCCTACAACTGAAATAGATATAGAGCAAATATTCGCCCGCGAAAACTTTATTCCCTTGGATTACTAAAT------TTTAGACAATCCTATACGAGAAAAGGAAAAAGGGGGTTATGTTGTAAAAA--------------AATTTATTATCTATAAATAGATATACAT----------------C--------TAAATATATAGTGAATATATTTCGAAATCAAAAATATCCAAACAAGTTATACAAAGATTCGATGAAATCTAAAAGAATCCAACGATTTAATCTATTGATTTCATCGAATATTCATTAAACATATATATCTTAATTAAAATGAAAGATTTTTCATCCTTTTTTATTCGCGAGGAGCTGGATGAGAAGAAACTCTCACGTCCGGTTCTGTAGTAGAGATGG-AATTCAGAAATAACCTACTAAGTGATAACTTTCAAATTCAGAGAAACCCCGG-AAAAAAAAATGGGCAATCCTGAGCCAAATCC------TTTTTTTTTGGCAAACAAACAAAGATTCCG-------AAAGGATAGGTGCAGAGACTCAATGGAAGCTGTTCTAACAAATGGAGTTGAC-----TGCGTTGGTAGACAGAATAGGATTTCTTTCATCGAAACTTTCTAAAAGATGAAAGATAACTCTATATACATACGCATAGGTAATG-------ATTAATAACGACCAAAATCTGTATTCCTATTTTTTTATATGAAAAATAGACAAATTTTTGTGAATTGATTTCACATTGAATAAAGATTTGCATATTTATTGATCAAATCATTTACTTCATCATCTGCTAGTTCTTTTGAAGAACTGATGAATCGCACGAGAATAAAGATAGAGTCCTATTCTACATGTCAATACCGACAAGAATGAAATTTCTTGTAAGAGGAAAATCCGTCGACTTTAGAAATCGTGAGGGTTCAAGTCCCTCTATCCCCAAAAGCTTGTTTGACTCGTTAACTATTTATCTGATCC--------TTTTTTAGTTAGCCG--------------------------------------------------------TTCCAAATTCGTTATCTTTCTCATTCACTCGACTCTTTCAC---AAAAAAAACGGATCGGGGCAG-----AAATACTTTACTCATATCACAAACAAGTCTTAGGACATGTGATAGACGTACAAATGAACATCTTTGAGCAAGGAATCTCTATTTGAATGATTCATGATCTATATCATTATTGGGGCTGAAACTCAAAAAGTTTTC-------TTTTTTTTATCCAAGAAATTACAAGGCGAGGGTAAGACTTTGTAATACCCTTTCATTCTTTTAATTGACATAGACCCAAATCATCTA--------------GTAAAATTGAGAATACTGCATCAGGATCG-AAAACCTGCCAAGCAGAAAAACCCGCGAACTTGT-ATATTAT-ACTCTTGGGGAGGATGTGCGGGTCGTGG-CCTAGCAGCTTCGCCTTCCATT---TT-CCCCTTGCGAGCA---GATGCGCAC-GGG--CCTTCC---GGGCA--ACGTGTTTCGTCTGCTCGTCAAAC-AACGAA-CCCCGGCGCAAAACGCGCCAAGGAAAAATTGAAC-AAAGAGCGCACGT-CC-CTGCCCGTTTTTCGGGTGGTGTTGGCGTACGCAATCTTTCATAT---AACTGAACGACTCTCGGCAACGGATATCTCGGCTCTTGCATCGATGAAGAACGTAGCGAAATGCGATACTTGGTGTGAATTGCAGAATCCCGTGAACCATCGAGTCTTTGAACGCAAGTTGCGCCTGAAGCCATTAGGTTGAAGGCACGTCTGCCTGGGCGTCACGCATTGCGTCACCCACTCCCCCGTGCC----TAAGCGGGCATGTCGGTGCGTGGGCGGATATTGG-CCCCCCGTTCACATCCGTGC--TCGGTCGGCCC-AAAAAAC-GGGTCCCCAATGACGGACATCACGGCAAGTGGTGGTTGCTGAACCGTCGCGTCATGCCGTGCATG-CCATCGTTCGTTGCGGGTTGGCCC-ATTGATCCAGAAGTGCCACGGCACCTCAA
Gaultheria_leucocarpa_var_yunnanensis_YGN2                TGACTTCATATAT-CCACTTATTTTTCAGGAGTATATTTATGCCCTTGCTCATGATCGTGGTTTAAATAAATCTATTTTTTTTGAAAATGCAGATTATGACAATAAATCTAGCTTACTAATTCTGAAACGTTTAATCACTCATTTAATTACTCAAATGTATCAACAGAATCATTTTCTTTTT------TATACTAATGATTTTAATCCAAATAAATTTTT------------GGGGTACAATACAAATTTGTATTCTCAAATGATATTGGAAGGATTTGCGGTCGTTCTAGAAATTCCATTTTATCTACGATTACTATCTTTTCTAGAAGGGAAAGAAAGAGTCAAATCTCATAATTTACGATCACTTCATTCAATATTTCCGTTTTTAGAGGACAAATTTTCCCATTTAAATTATATCTTAGATATACTAATACCCCATCCCGTCCATCTGGAAATCTTGGTTCAAACTCTTCGTTACTGGGTAAAAGATCCCTCTTCTTTGCATTTATTACGATTTTTTCTCCACGAGTATTCTAATTGGAATAGTCTTATTACTCCAAAGAAATATAGTTCTTCTTTTT------CAAAAAGAAATAAAAAATTCTTCTTGTTCCTATATAATTTTCATGTATGTGAATACGAATCTATCTTCGTTTTTCTTCGGAATCAATCTTCTCATTTATGCTCAATATCTTTTGAAACCTTTCTAGAACGAATCTTGTTCTATAAAAAAATAGAACTAGAAATCTTTGTTAAGGATTTTAAGGCCATTCTATGGGTCTTCAAAGAACCTTTCCTGCATTATGTTAGATATCGCGGAAAATCCATTTTGGCTTCAAAAGGTTCGTCTCTTTTGATGGATAAATGGAAATATTACCTTGTAAATTTCTGGGAATGTTATTTTTACATATGGGCTCAACCAAGAAGGATCCATATAAACCAATTATCCAATAATTCCCTTGACTTTTTGGGCTATCGTTCAAGTATACGATTAAAACCTTCAATGGTACGGAGTCAAATGATAGAAAATTCATTTCTAATAGAGAATGCTAGTAAGAAATTCGATACTCTAGTGCCAATTACTCCAATGATTGAATCATTGTCTAAAGCTAAATTTTGTAACGTGTTAGGACATCCCATGAGTAAGTCAGTCTGGGGCGGTTTATCAGATTCTGATATTATTGAACGATTCGGGCGTATATATAGAAATCTTTCTCATTATTATAGCGGATCATTGAAAAAAATTACTTTGTATCGAATAAAGTATATACTTCGACTTTCTTGTGCTAGAACTTTGGCACGTAAACACAAAAGTACGGTACGTTCTTTTTTGAAAAGATTAGGAGTGGGATTATTAGAAGAATTTTTTACGGAGGAAGAGCAGGTTTTTTATTTGACCTTCCCAAAAGCTTCTTCGACTTCAAGGAAGTTATATCAAAGGCGGATTTGGTATTTGGATATTTTTTGTATTAATGATACGGCAAATCATGAATGA----------------------------------------------------------------------TTTGTTATGAGACCTTGTAAACGGAAATTATCTTTAAATAATC-TCAATGATGAAGAAATAAG--AAAAAAATGCATTTATTCTATTCTGAAATGTTCATG--------------------------------TAG-TAAGGCT----TAAATCAACTGAGGATTCAATCCTTTTGAAAGCAAAGTCTTGTCTAGAGAAAAAAC--TTGCCCATAGTAT------------------------------GA-----ACTATTAACTAT--------------------A-----------------------------------------------GAACTATTAACTATAGAACTAATAA---------------CCAACTCAT-CACTTCGCATTATCTGGATCCAAAAAACCAGTCAAGAGAGGATATATTGATCCTAT--------CATTGTAGCAACGGAAATTTGTTTTGCATAAAC-AAAAGAAAAACTAATTGAATTCTAAGTTGTGAAG------CAAAATATAG-AAAAAAGATGTGGATAGA-GGGGGGAGAGAAAGAGAGAAAAAAAATATCAATGATATAGAATTCCAATATGTAAGGTCTATGAGTCATCTCATAAAAGGCAATGTAAATAAAGCATCAAGACTTATTCATCTATAATGAAATGCATTTGTCCATATACTAGAATCGAACAAAAAAATCAAGAGACTCGAGCCAATAAAGACTAAGAAGATTGACTCAAGAACAAATTTCATTAAGAGCTCCATTGTCGAATGCAGACCTAACCATTAAACAAGAAGTGATGGGAACGATGGAATCCGTGAATGCAGAAATTCTATTGAAAACAAATCCTAATGATTCATTGGTTGGGATGGCGGAAGTAAGCGAGAATAAATTCATCTATTCTGAGAAGTCATGAGCTAACCCTACAACTGAAATAGATATAGAGCAAATATTCGCCCGCGAAAACTTTATTCCCTTGGATTACTAAAT------TTTAGACAATCCTATACGAGAAAAGGAAAAAGGGGGTTATGTTGTAAAAA--------------AATTTATTATCTATAAATAGATATACAT----------------C--------TAAATATATAGTGAATATATTTCGAAATCAAAAATATCCAAACAAGTTATACAAAGATTCGATGAAATCTAAAAGAATCCAACGATTTAATCTATTGATTTCATCGAATATTCATTAAACATATATATCTTAATTAAAATGAAAGATTTTTCATCCTTTTTTATTCGCGAGGAGCTGGATGAGAAGAAACTCTCACGTCCGGTTCTGTAGTAGAGATGG-AATTCAGAAATAACCTACTAAGTGATAACTTTCAAATTCAGAGAAACCCCGG-AAAAAAAAATGGGCAATCCTGAGCCAAATCC------TTTTTTTTTGGCAAACAAACAAAGATTCCG-------AAAGGATAGGTGCAGAGACTCAATGGAAGCTGTTCTAACAAATGGAGTTGAC-----TGCGTTGGTAGACAGAATAGGATTTCTTTCATCGAAACTTTCTAAAAGATGAAAGATAACTCTATATACATACGCATAGGTAATG-------ATTAATAACGACCAAAATCTGTATTCCTATTTTTTTATATGAAAAATAGACAAATTTTTGTGAATTGATTTCACATTGAATAAAGATTTGCATATTTATTGATCAAATCATTTACTTCATCATCTGCTAGTTCTTTTGAAGAACTGATGAATCGCACGAGAATAAAGATAGAGTCCTATTCTACATGTCAATACCGACAAGAATGAAATTTCTTGTAAGAGGAAAATCCGTCGACTTTAGAAATCGTGAGGGTTCAAGTCCCTCTATCCCCAAAAGCTTGTTTGACTCGTTAACTATTTATCTGATCC--------TTTTTTAGTTAGCCG--------------------------------------------------------TTCCAAATTCGTTATCTTTCTCATTCACTCGACTCTTTCAC---AAAAAAAACGGATCGGGGCAG-----AAATACTTTACTCATATCACAAACAAGTCTTAGGACATGTGATAGACGTACAAATGAACATCTTTGAGCAAGGAATCTCTATTTGAATGATTCATGATCTATATCATTATTGGGGCTGAAACTCAAAAAGTTTTC-------TTTTTTTTATCCAAGAAATTACAAGGCGAGGGTAAGACTTTGTAATACCCTTTCATTCTTTTAATTGACATAGACCCAAATCATCTA--------------GTAAAATTGAGAATACTGCATCAGGATCG-AAAACCTGCCAAGCAGAAAAACCCGCGAACTTGT-ATATTAT-ACTCTTGGGGAGGATGTGCGGGTCGTGG-CCTAGCAGCTTCGCCTTCCATT---TT-CCCCTTGCGAGCA---GATGCGCAC-GGG--CCTTCC---GGGCA--ACGTGTTTCGTCTGCTCGTCAAAC-AACGAA-CCCCGGCGCAAAACGCGCCAAGGAAAAATTGAAC-AAAGAGCGCACGT-CC-CTGCCCGTTTTTCGGGTGGTGTTGGCGTACGCAATCTTTCATAT---AACTGAACGACTCTCGGCAACGGATATCTCGGCTCTTGCATCGATGAAGAACGTAGCGAAATGCGATACTTGGTGTGAATTGCAGAATCCCGTGAACCATCGAGTCTTTGAACGCAAGTTGCGCCTGAAGCCATTAGGTTGAAGGCACGTCTGCCTGGGCGTCACGCATTGCGTCACCCACTCCCCCGTGCC----TAAGCGGGCATGTCGGTGCGTGGGCGGATATTGG-CCCCCCGTTCACATCCGTGC--TCGGTCGGCCC-AAAAAAC-GGGTCCCCAATGACGGACATCACGGCAAGTGGTGGTTGCTGAACCGTCGCGTCATGCCGTGCATG-CCATCGTTCGTTGCGGGTTGGCCC-ATTGATCCAGAAGTGCCACGGCACCTCAA
Gaultheria_leucocarpa_JD1                                 TGACTTCATATAT-CCACTTATTTTTCAGGAGTATATTTATGCCCTTGCTCATGATCGTGGTTTAAATAAATCTATTTTTTTTGAAAATGCAGATTATGACAATAAATCTAGCTTACTAATTCTGAAACGTTTAATCACTCATTTAATTACTCAAATGTATCAACAGAATCATTTTCTTTTT------TATACTAATGATTTTAATCCAAATAAATTTTT------------GGGGTACAATACAAATTTGTATTCTCAAATGATATTGGAAGGATTTGCGGTCGTTCTAGAAATTCCATTTTATCTACGATTACTATCTTTTCTAGAAGGGAAAGAAAGAGTCAAATCTCATAATTTACGATCACTTCATTCAATATTTCCGTTTTTAGAGGACAAATTTTCCCATTTAAATTATATCTTAGATATACTAATACCCCATCCCGTCCATCTGGAAATCTTGGTTCAAACTCTTCGTTACTGGGTAAAAGATCCCTCTTCTTTGCATTTATTACGATTTTTTCTCCACGAGTATTCTAATTGGAATAGTCTTATTACTCCAAAGAAATATAGTTCTTCTTTTT------CAAAAAGAAATAAAAAATTCTTCTTGTTCCTATATAATTTTCATGTATGTGAATACGAATCTATCTTCGTTTTTCTTCGGAATCAATCTTCTCATTTATGCTCAATATCTTTTGAAACCTTTCTAGAACGAATCTTGTTCTATAAAAAAATAGAACTAGAAATCTTTGTTAAGGATTTTAAGGCCATTCTATGGGTCTTCAAAGAACCTTTCCTGCATTATGTTAGATATCGCGGAAAATCCATTTTGGCTTCAAAAGGTTCGTCTCTTTTGATGGATAAATGGAAATATTACCTTGTAAATTTCTGGGAATGTTATTTTTACATATGGGCTCAACCAAGAAGGATCCATATAAACCAATTATCCAATAATTCCCTTGACTTTTTGGGCTATCGTTCAAGTATACGATTAAAACCTTCAATGGTACGGAGTCAAATGATAGAAAATTCATTTCTAATAGAGAATGCTAGTAAGAAGTTCGATACTCTAGTGCCAATTACTCCAATGATTGAATCATTGTCTAAAGCTAAATTTTGTAACGTGTTAGGACATCCCATGAGTAAGTCAGTCTGGGGCGGTTTATCAGATTCTGATATTATTGAACGATTCGGGCGTATATATAGAAATCTTTCTCATTATTATAGCGGATCATTGAAAAAAATTACTTTGTATCGAATAAAGTATATACTTCGACTTTCTTGTGCTAGAACTTTGGCACGTAAACACAAAAGTACGGTACGTTCTTTTTTGAAAAGATTAGGAGTGGGATTATTAGAAGAATTTTTTACGGAGGAAGAGCAGGTTTTTTATTTGACCTTCCCAAAAGCTTCTTCGACTTCAAGGAAGTTATATCAAAGGCGGATTTGGTATTTGGATATTTTTTGTATTAATGATACGGCAAATCATGAATGA----------------------------------------------------------------------TTTGTTATGAGACCTTGTAAACGGAAATTATCTTTAAATAATC-TCAATGATGAAGAAATAAG--AAAAAAATGCATTTATTCTATTCTGAAATGTTCATG--------------------------------TAG-TAAGGCT----TAAATCAACTGAGGATTCAATCCTTTTGAAAGCAAAGTCTTGTCTAGAGAAAAAAC--TTGCCCATAGTAT------------------------------GA-----ACTATTAACTAT--------------------A-----------------------------------------------GAACTATTAACTATAGAACTAATAA---------------CCAACTCAT-CACTTCGCATTATCTGGATCCAAAAAACCAGTCAAGAGAGGATATATTGATCCTAT--------CATTGTAGCAACGGAAATTTGTTTTGCATAAAC-AAAAGAAAAACTAATTGAATTCTAAGTTGTGAAG------CAAAATATAG-AAAAAAGATGTGGATAGA-GGGGGGAGAGAAAGAGAGAAAAAAAATATCAATGATATAGAATTCCAATATGTAAGGTCTATGAGTCATCTCATAAAAGGCAATGTAAATAAAGCATCAAGACTTATTCATCTATAATGAAATGCATTTGTCCATATACTAGAATCGAACAAAAAAATCAAGAGACTCGAGCCAATAAAGACTAAGAAGATTGACTCAAGAACAAATTTCATTAAGAGCTCCATTGTCGAATGCAGACCTAACCATTAAACAAGAAGTGATGGGAACGATGGAATCCGTGAATGCAGAAATTCTATTGAAAACAAATCCTAATGATTCATTGGTTGGGATGGCGGAAGTAAGCGAGAATAAATTCATCTATTCTGAGAAGTCATGAGCTAACCCTACAACTGAAATAGATATAGAGCAAATATTCGCCCGCGAAAACTTTATTCCCTTGGATTACTAAAT------TTTAGACAATCCTATACGAGAAAAGGAAAAAGGGGGTTATGTTGTAAAAA--------------AATTTATTATCTATAAATAGATATACAT----------------C--------TAAATATATAGTGAATATATTTCGAAATCCAAAATATCCAAACAAGTTATACAAAGATTCGATGAAATCTAAAAGAATCCAACGATTTAATCTATTGATTTCATCGAATATTCATTAAACATATATATCTTAATTAAAATGAAAGATTTTTCATCCTTTTTTATTCGCGAGGAGCTGGATGAGAAGAAACTCTCACGTCCGGTTCTGTAGTAGAGATGG-AATTCAGAAATAACCTACTAAGTGATAACTTTCAAATTCAGAGAAACCCCGG-AAAAAAAAATGGGCAAT-CTGAGCCAAATCC------TTTTTTTTTGGCAAACAAACAAAGATTCCG-------AAAGGATAGGTGCAGAGACTCAATGGAAGCTGTTCTAACAAATGGAGTTGAC-----TGCGTTGGTAGACAGAATAGGATTTCTTTCATCGAAACTTTCTAAAAGATGAAAGATAACTCTATATACATACGCATAGGTAATG-------ATTAATAACGACCAAAATCTGTATTCCTATTTTTTTATATGAAAAATAGACAAATTTTTGTGAATTGATTTCACATTGAATAAAGATTTGCATATTTATTGATCAAATCATTTACTTCATCATCTGCTAGTTCTTTTGAAGAACTGATGAATCGCACGAGAATAAAGATAGAGTCCTATTCTACATGTCAATACCGACAAGAATGAAATTTCTTGTAAGAGGAAAATCCGTCGACTTTAGAAATCGTGAGGGTTCAAGTCCCTCTATCCCCAAAAGCTTGTTTGACTCGTTAACTATTTATCTGATCC--------TTTTTTAGTTAGCCG--------------------------------------------------------TTCCAAATTCGTTATCTTTCTCATTCACTCGACTCTTTCAC---AAAAAAAACGGATCGGGGCAG-----AAATACTTTACTCATATCACAAACAAGTCTTAGGACATGTGATAGACGTACAAATGAACATCTTTGAGCAAGGAATCTCTATTTGAATGATTCATGATCTATATCATTATTGGGGCTGAAACTCAAAAAGTTTTC-------TTTTTTTTATCCAAGAAATTACAAGGCGAGGGTAAGACTTTGTAATACCCTTTCATTCTTTTAATTGACATAGACCCAAATCATCTA--------------GTAAAATTGAGAATGCTGCATCAGGATCG-AAAACCTGCCAAGCAGAAAAACCCGCGAACTTGT-ATATTAT-ACTCTTGGGGAGGATGTGCGGGTCGTGG-CCTAGCAGCTTCGCCTTCCATT---TTCCCCCTTGCGAGCA---GATGCGCAC-GGG--CCTTCC---GGGCA--ACGTGTTTCGTCTGCTCGTCAAAC-AACGAA-CCCCGGCGCAAAACGCGCCAAGGAAAAATTGAAC-AAAGAGCGCACGT-CC-CTGCCCGTTTTTCGGGTGGTGTTGGCGTACGCAATCTTTCATAT---AACTGAACGACTCTCGGCAACGGATATCTCGGCTCTTGCATCGATGAAGAACGTAGCGAAATGCGATACTTGGTGTGAATTGCAGAATCCCGTGAACCATCGAGTCTTTGAACGCAAGTTGCGCCTGAAGCCATTAGGTTGAAGGCACGTCTGCCTGGGCGTCACGCATTGCGTCACCCACTCCCCCGTGCC----TAAGCGGGCATGTCGGTGCGTGGGCGGATATTGG-CCCCCCGTTCACATCCGTGC--TCGGTCGGCCC-AAAAAAT-GGGTCCCCAATGACGGACATCACGGCAAGTGGTGGTTGCTGAACCGTCGCGTCATGCCGTGCATG-CCATCGTTCGTTGCGGGTTGGCCC-ATTGATCCAGAAGTGCCACGGCACCTCAA
Gaultheria_leucocarpa_JD3                                 TGACTTCATATAT-CCACTTATTTTTCAGGAGTATATTTATGCCCTTGCTCATGATCGTGGTTTAAATAAATCTATTTTTTTTGAAAATGCAGATTATGACAATAAATCTAGCTTACTAATTCTGAAACGTTTAATCACTCATTTAATTACTCAAATGTATCAACAGAATCATTTTCTTTTT------TATACTAATGATTTTAATCCAAATAAATTTTT------------GGGGTACAATACAAATTTGTATTCTCAAATGATATTGGAAGGATTTGCGGTCGTTCTAGAAATTCCATTTTATCTACGATTACTATCTTTTCTAGAAGGGAAAGAAAGAGTCAAATCTCATAATTTACGATCACTTCATTCAATATTTCCGTTTTTAGAGGACAAATTTTCCCATTTAAATTATATCTTAGATATACTAATACCCCATCCCGTCCATCTGGAAATCTTGGTTCAAACTCTTCGTTACTGGGTAAAAGATCCCTCTTCTTTGCATTTATTACGATTTTTTCTCCACGAGTATTCTAATTGGAATAGTCTTATTACTCCAAAGAAATATAGTTCTTCTTTTT------CAAAAAGAAATAAAAAATTCTTCTTGTTCCTATATAATTTTCATGTATGTGAATACGAATCTATCTTCGTTTTTCTTCGGAATCAATCTTCTCATTTATGCTCAATATCTTTTGAAACCTTTCTAGAACGAATCTTGTTCTATAAAAAAATAGAACTAGAAATCTTTGTTAAGGATTTTAAGGCCATTCTATGGGTCTTCAAAGAACCTTTCCTGCATTATGTTAGATATCGCGGAAAATCCATTTTGGCTTCAAAAGGTTCGTCTCTTTTGATGGATAAATGGAAATATTACCTTGTAAATTTCTGGGAATGTTATTTTTACATATGGGCTCAACCAAGAAGGATCCATATAAACCAATTATCCAATAATTCCCTTGACTTTTTGGGCTATCGTTCAAGTATACGATTAAAACCTTCAATGGTACGGAGTCAAATGATAGAAAATTCATTTCTAATAGAGAATGCTAGTAAGAAGTTCGATACTCTAGTGCCAATTACTCCAATGATTGAATCATTGTCTAAAGCTAAATTTTGTAACGTGTTAGGACATCCCATGAGTAAGTCAGTCTGGGGCGGTTTATCAGATTCTGATATTATTGAACGATTCGGGCGTATATATAGAAATCTTTCTCATTATTATAGCGGATCATTGAAAAAAATTACTTTGTATCGAATAAAGTATATACTTCGACTTTCTTGTGCTAGAACTTTGGCACGTAAACACAAAAGTACGGTACGTTCTTTTTTGAAAAGATTAGGAGTGGGATTATTAGAAGAATTTTTTACGGAGGAAGAGCAGGTTTTTTATTTGACCTTCCCAAAAGCTTCTTCGACTTCAAGGAAGTTATATCAAAGGCGGATTTGGTATTTGGATATTTTTTGTATTAATGATACGGCAAATCATGAATGA----------------------------------------------------------------------TTTGTTATGAGACCTTGTAAACGGAAATTATCTTTAAATAATC-TCAATGATGAAGAAATAAG--AAAAAAATGCATTTATTCTATTCTGAAATGTTCATG--------------------------------TAG-TAAGGCT----TAAATCAACTGAGGATTCAATCCTTTTGAAAGCAAAGTCTTGTCTAGAGAAAAAAC--TTGCCCATAGTAT------------------------------GA-----ACTATTAACTAT--------------------A-----------------------------------------------GAACTATTAACTATAGAACTAATAAC--------------CCAACTCAT-CACTTCGCATTATCTGGATCCAAAAAACCAGTCAAGAGAGGATATATTGATCCTAT--------CATTGTAGCAACGGAAATTTGTTTTGCATAAAC-AAAAGAAAAACTAATTGAATTCTAAGTTGTGAAG------CAAAATATAG-AAAAAAGATGTGGATAGA-GGGGGGAGAGAAAGAGAGAAAAAAAATATCAATGATATAGAATTCCAATATGTAAGGTCTATGAGTCATCTCATAAAAGGCAATGTAAATAAAGCATCAAGACTTATTCATCTATAATGAAATGCATTTGTCCATATACTAGAATCGAACAAAAAAATCAAGAGACTCGAGCCAATAAAGACTAAGAAGATTGACTCAAGAACAAATTTCATTAAGAGCTCCATTGTCGAATGCAGACCTAACCATTAAACAAGAAGTGATGGGAACGATGGAATCCGTGAATGCAGAAATTCTATTGAAAACAAATCCTAATGATTCATTGGTTGGGATGGCGGAAGTAAGCGAGAATAAATTCATCTATTCTGAGAAGTCATGAGCTAACCCTACAACTGAAATAGATATAGAGCAAATATTCGCCCGCGAAAACTTTATTCCCTTGGATTACTAAAT------TTTAGACAATCCTATACGAGAAAAGGAAAAAGGGGGTTATGTTGTAAAAA--------------AATTTATTATCTATAAATAGATATACAT----------------C--------TAAATATATAGTGAATATATTTCGAAATCCAAAATATCCAAACAAGTTATACAAAGATTCGATGAAATCTAAAAGAATCCAACGATTTAATCTATTGATTTCATCGAATATTCATTAAACATATATATCTTAATTAAAATGAAAGATTTTTCATCCTTTTTTATTCGCGAGGAGCTGGATGAGAAGAAACTCTCACGTCCGGTTCTGTAGTAGAGATGG-AATTCAGAAATAACCTACTAAGTGATAACTTTCAAATTCAGAGAAACCCCGG-AAAAAAAAATGGGCAAT-CTGAGCCAAATCC------TTTTTTTTTGGCAAACAAACAAAGATTCCG-------AAAGGATAGGTGCAGAGACTCAATGGAAGCTGTTCTAACAAATGGAGTTGAC-----TGCGTTGGTAGACAGAATAGGATTTCTTTCATCGAAACTTTCTAAAAGATGAAAGATAACTCTATATACATACGCATAGGTAATG-------ATTAATAACGACCAAAATCTGTATTCCTATTTTTTTATATGAAAAATAGACAAATTTTTGTGAATTGATTTCACATTGAATAAAGATTTGCATATTTATTGATCAAATCATTTACTTCATCATCTGCTAGTTCTTTTGAAGAACTGATGAATCGCACGAGAATAAAGATAGAGTCCTATTCTACATGTCAATACCGACAAGAATGAAATTTCTTGTAAGAGGAAAATCCGTCGACTTTAGAAATCGTGAGGGTTCAAGTCCCTCTATCCCCAAAAGCTTGTTTGACTCGTTAACTATTTATCTGATCC--------TTTTTTAGTTAGCCG--------------------------------------------------------TTCCAAATTCGTTATCTTTCTCATTCACTCGACTCTTTCAC---AAAAAAAACGGATCGGGGCAG-----AAATACTTTACTCATATCACAAACAAGTCTTAGGACATGTGATAGACGTACAAATGAACATCTTTGAGCAAGGAATCTCTATTTGAATGATTCATGATCTATATCATTATTGGGGCTGAAACTCAAAAAGTTTTC-------TTTTTTTTATCCAAGAAATTACAAGGCGAGGGTAAGACTTTGTAATACCCTTTCATTCTTTTAATTGACATAGACCCAAATCATCTA--------------GTAAAATTGAGAATGCTGCATCAGGATCG-AAAACCTGCCAAGCAGAAAAACCCGCGAACTTGT-ATATTAT-ACTCTTGGGGAGGATGTGCGGGTCGTGG-CCTAGCAGCTTCGCCTTCCATT---TTCCCCCTTGCGAGCA---GATGCGCAC-GGG--CCTTCC---GGGCA--ACGTGTTTCGTCTGCTCGTCAAAC-AACGAA-CCCCGGCGCAAAACGCGCCAAGGAAAAATTGAAC-AAAGAGCGCACGT-CC-CTGCCCGTTTTTCGGGTGGTGTTGGCGTACGCAATCTTTCATAT---AACTGAACGACTCTCGGCAACGGATATCTCGGCTCTTGCATCGATGAAGAACGTAGCGAAATGCGATACTTGGTGTGAATTGCAGAATCCCGTGAACCATCGAGTCTTTGAACGCAAGTTGCGCCTGAAGCCATTAGGTTGAAGGCACGTCTGCCTGGGCGTCACGCATTGCGTCACCCACTCCCCCGTGCC----TAAGCGGGCATGTCGGTGCGTGGGCGGATATTGG-CCCCCCGTTCACATCCGTGC--TCGGTCGGCCC-AAAAAAT-GGGTCCCCAATGACGGACATCACGGCAAGTGGTGGTTGCTGAACCGTCGCGTCATGCCGTGCATG-CCATCGTTCGTTGCGGGTTGGCCC-ATTGATCCAGAAGTGCCACGGCACCTCAA
Gaultheria_leucocarpa_MS13                                TGACTTCATATAT-CCACTTATTTTTCAGGAGTATATTTATGCCCTTGCTCATGATCGTGGTTTAAATAAATCTATTTTTTTTGAAAATGCAGATTATGACAATAAATCTAGCTTACTAATTCTGAAACGTTTAATCACTCATTTAATTACTCAAATGTATCAACAGAATCATTTTCTTTTT------TATACTAATGATTTTAATCCAAATAAATTTTT------------GGGGTACAATACAAATTTGTATTCTCAAATGATATTGGAAGGATTTGCGGTCGTTGTAGAAATTCCATTTTATCTACGATTACTATCTTTTCTAGAAGGGAAAGAAAGAGTCAAATCTCATAATTTACGATCACTTCATTCAATATTTCCGTTTTTAGAGGACAAATTTTCCCATTTAAATTATATCTTAGATATACTAATACCCCATCCCGTCCATCTGGAAATCTTGGTTCAAACTCTTCGTTACTGGGTAAAAGATCCCTCTTCTTTGCATTTATTACGATTTTTTCTCCACGAGTATTCGAATTGGAATAGTCTTATTACTCCAAAGAAATATAGTTCTTCTTTTT------CAAAAAGAAATAAAAAATTCTTCTTGTTCCTATATAATTTTCATGTATGTGAATACGAATCTATCTTCGTTTTTCTTCGGAATCAATCTTCTCATTTATGCTCAATATCTTTTGAAACCTTTCTAGAACGAATCTTGTTCTATAAAAAAATAGAACTAGAAATCTTTGTTAAGGATTTTAAGGCCATTCTATGGGTCTTCAAAGAACCTTTCCTGCATTATGTTAGATATCGCGGAAAATCCATTTTGGCTTCAAAAGGTTCGTTTCTTTTGATGGATAAATGGAAATATTACCTTGTAAATTTCTGGGAATGTTATTTTTACATATGGGCTCAACCAAGAAGGATCCATATAAACCAATTATCCAATAATTCCCTTGACTTTTTGGGCTATCGTTCAAGTATACGATTAAAACCTTCAATGGTACGGAGTCAAATGATAGAAAATTCATTTCTAATAGAGAATGCTAGTAAGAAGTTCGATACTCTAGTGCCAATTACTCCAATGATTGAATCATTGTCTAAAGCTAAATTTTGTAACGTGTTAGGACATCCCATGAGTAAGTCAGTCTGGGGCGGTTTATCAGATTCTGATATTATTGAACGATTCGGGCGTATATATAGAAATCTTTCTCATTATTATAGCGGATCATTGAAAAAAATTACTTTGTATCGAATAAAGTATATACTTCGACTTTCTTGTGCTAGAACTTTGGCACGTAAACACAAAAGTACGGTACGTTCTTTTTTGAAAAGATTAGGAGTGGGATTATTAGAAGAATTTTTTACGGAGGAAGAGCAGGTTTTTTATTTGACCTTCCCAAAAGCTTCTTCGACTTCAAGGAAGTTATATCAAAGGCGGATTTGGTATTTGGATATTTTTTGTATTAATGATACGGCAAATCATGAATGA----------------------------------------------------------------------TTTGTTATGAGACCTTGTAAACGGAAATTATCTTTAAATAATC-TCAATGATGAAGAAATAAG--AAAAAAATGCATTTATTCTATTCTGAAATGTTCATG--------------------------------TAG-TAAGGCT----TAAATCAACTGAGGATTCAATCCTTTTGAAAGCAAAGTCTTGTCTAGAGAAAAAAC--TTGCCCATAGTAT------------------------------GA-----ACTATTAACTAT--------------------A-----------------------------------------------GAACTATTAACTATAGAACTAATAA---------------CCAACTCAT-CACTTCGCATTATCTGGATCCAAAAAACCAGTCAAGAGAGGATATATTGATCCTAT--------CATTGTAGCAACGGAAATTTGTTTTGCATAAAC-AAAAGAAAAACTAATTGAATTCTAAGTTGTGAAG------CAAAATATAG-AAAAAAGATGTGGATAGA-GGGGGGAGAGAAAGAGAGAAAAAAAATATCAATGATATAGAATTCCAATATGTAAGGTCTATGAGTCATCTCATAAAAGGCAATGTAAAGAAAGCATCAAGACTTATTCATCTATAATGAAATGCATTTGTCCATATACTAGAATCGAACAAAAAAATCAAGAGACTCGAGCCAATAAAGACTAAGAAGATTGACTCAAGAACAAATTTCATTAAGAGCTCCATTGTCGAATGCAGACCTAACCATTAAACAAGAAGTGATGGGAACGATGGAATCCGTGAATGCAGAAATTCTATTGAAAACAAATCCTAATGATTCATTGGTTGGGATGGCGGAAGTAAGCGAGAATAAATTCATCTATTCTGAGAAGTCATGAGCTAACCCTACAACTGAAATAGATATAGAGCAAATATTCGCCCGCGAAAACTTTATTCCCTTGGATTACTAAAT------TTTAGACAATCCTATACGAGAAAAGGAAAAAGGGGGTTATGTTGTAAAAA--------------AATTTATTATCTATAAATAGATATACAT----------------C--------TAAATATATAGTGAATATATTTAGAAATCCAAAATATCCAAACAAGTTATACAAAGATTCGATGAAATCTAAAAGAATCCAACGATTTAATCTATTGATTGAATCGAATATTCATTAAACATATATATCTTAATTAAAATGAAAGATTTTTCATCCTTTTTTATTCGCGAGGAGCTGGATGAGAAGAAACTCTCACGTCCGGTTCTGTAGTAGAGATGG-AATTCAGAAATAACCTACTAAGTGATAACTTTCAAATTCAGAGAAACCCCGG-AAAAAAAAATGGGCAAT-CTGAGCCAAATCC-------TTTTTTTTGGCAAACAAACAAAGATTCCG-------AAAGGATAGGTGCAGAGACTCAATGGAAGCTGTTCTAACAAATGGAGTTGAC-----TGCGTTGGTAGAAAGAATAGGAATTCTTTCATCGAAACTTTCTAAAAGATGAAAGATAACTCTATATACATACGCATAGGTAATG-------ATTAATAACGACCAAAATCTGTATTCCTATTTTTTTATATGAAAAATAGACAAATTTTTGTGAATTGATTTCACATTGAATAAAGATTTGCATATTTATTGATCAAATCATTTACTTCATCATCTGCTAGTTCTTTTGAAGAACTGATGAATCGCACGAGAATAAAGATAGAGTCCTATTCTACATGTCAATACCGACAAGAATGAAATTTCTTGTAAGAGGAAAATCCGTCGACTTTAGAAATCGTGAGGGTTCAAGTCCCTCTATCCCCAAAAGCCTGTTTGACTCGTTAACTATTTATCTGATCC--------TTTTTTAGTTAGCCG--------------------------------------------------------TTCCAAATTCGTTATCTTTCTCATTCACTCGACTCTTTCAC---AAAAAAAACGGATCGGGGCAG-----AAATACTTTACTCATATCACAAACAAGTCTTAGGACATGTGATAGACGTACAAATGAACATCTTTGAGCAAGGAATCTCTATTTGAATGATTCATGATCTATATCATTATTGGGGCTGAAACTCAAAAAGTTTTC-------TTTTTTTTATCCAAGAAATTACAAGGCGAGGGTAAGACTTTGTAATACCCTTTCATTCTTTTAATTGACATAGACCCAAATCATCTA--------------GTAAAATTGAGAATGCTGCATCAGGATCG-AAAACCTGCCAAGCAGAAAAACCCGCGAACTTGT-ATATTAT-ACTCTTGGGGAGGATGTGCGGGTCGTGG-CCTAGCAGCTTCGCCTTCCATT---TT-CCCCTTGCGAGCA---GATGCCCAC-GGG--CCTTCC---GGGCA--ACGTGTTTCGTCTGCTCGTCAAAC-AACGAA-CCCCGGCGCAAAACGCGCCAAGGAAAAATTGAAC-AAAGAGCGCACGT-CC-CTGCCCGTTTTTCGGGCGGTGTTGGCGTACGCAATCTTTCATAT---AACTGAACGACTCTCGGCAACGGATATCTCGGCTCTTGCATCGATGAAGAACGTAGCGAAATGCGATACTTGGTGTGAATTGCAGAATCCCGTGAACCATCGAGTCTTTGAACGCAAGTTGCGCCTGAAGCCATTAGGTTGAAGGCACGTCTGCCTGGGCGTCACGCATTGCGTCACCCACTCCCCCGTGCC----TAAGCGGGCATGTCGGTGCGTGGGCGGATATTGG-CCCCCCGTTCACATTCGTGC--TCGGTCGGCCC-AAAAAAC-GGGTCCCCAATGACGGACATCACGGCAAGTGGTGGTTGCTGAACCGTCGCGTCATGCCGTGCATG-CCATCGTTCGTTGCGGGTTGGCCC-ATTGATCCAGAAGTGCCACGGCACCTCAA
Gaultheria_leucocarpa_MS15                                TGACTTCATATAT-CCACTTATTTTTCAGGAGTATATTTATGCCCTTGCTCATGATCGTGGTTTAAATAAATCTATTTTTTTTGAAAATGCAGATTATGACAATAAATCTAGCTTACTAATTCTGAAACGTTTAATCACTCATTTAATTACTCAAATGTATCAACAGAATCATTTTCTTTTT------TATACTAATGATTTTAATCCAAATAAATTTTT------------GGGGTACAATACAAATTTGTATTCTCAAATGATATTGGAAGGATTTGCGGTCGTTGTAGAAATTCCATTTTATCTACGATTACTATCTTTTCTAGAAGGGAAAGAAAGAGTCAAATCTCATAATTTACGATCACTTCATTCAATATTTCCGTTTTTAGAGGACAAATTTTCCCATTTAAATTATATCTTAGATATACTAATACCCCATCCCGTCCATCTGGAAATCTTGGTTCAAACTCTTCGTTACTGGGTAAAAGATCCCTCTTCTTTGCATTTATTACGATTTTTTCTCCACGAGTATTCGAATTGGAATAGTCTTATTACTCCAAAGAAATATAGTTCTTCTTTTT------CAAAAAGAAATAAAAAATTCTTCTTGTTCCTATATAATTTTCATGTATGTGAATACGAATCTATCTTCGTTTTTCTTCGGAATCAATCTTCTCATTTATGCTCAATATCTTTTGAAACCTTTCTAGAACGAATCTTGTTCTATAAAAAAATAGAACTAGAAATCTTTGTTAAGGATTTTAAGGCCATTCTATGGGTCTTCAAAGAACCTTTCCTGCATTATGTTAGATATCGCGGAAAATCCATTTTGGCTTCAAAAGGTTCGTTTCTTTTGATGGATAAATGGAAATATTACCTTGTAAATTTCTGGGAATGTTATTTTTACATATGGGCTCAACCAAGAAGGATCCATATAAACCAATTATCCAATAATTCCCTTGACTTTTTGGGCTATCGTTCAAGTATACGATTAAAACCTTCAATGGTACGGAGTCAAATGATAGAAAATTCATTTCTAATAGAGAATGCTAGTAAGAAGTTCGATACTCTAGTGCCAATTACTCCAATGATTGAATCATTGTCTAAAGCTAAATTTTGTAACGTGTTAGGACATCCCATGAGTAAGTCAGTCTGGGGCGGTTTATCAGATTCTGATATTATTGAACGATTCGGGCGTATATATAGAAATCTTTCTCATTATTATAGCGGATCATTGAAAAAAATTACTTTGTATCGAATAAAGTATATACTTCGACTTTCTTGTGCTAGAACTTTGGCACGTAAACACAAAAGTACGGTACGTTCTTTTTTGAAAAGATTAGGAGTGGGATTATTAGAAGAATTTTTTACGGAGGAAGAGCAGGTTTTTTATTTGACCTTCCCAAAAGCTTCTTCGACTTCAAGGAAGTTATATCAAAGGCGGATTTGGTATTTGGATATTTTTTGTATTAATGATACGGCAAATCATGAATGA----------------------------------------------------------------------TTTGTTATGAGACCTTGTAAACGGAAATTATCTTTAAATAATC-TCAATGATGAAGAAATAAG--AAAAAAATGCATTTATTCTATTCTGAAATGTTCATG--------------------------------TAG-TAAGGCT----TAAATCAACTGAGGATTCAATCCTTTTGAAAGCAAAGTCTTGTCTAGAGAAAAAAC--TTGCCCATAGTAT------------------------------GA-----ACTATTAACTAT--------------------A-----------------------------------------------GAACTATTAACTATAGAACTAATAA---------------CCAACTCAT-CACTTCGCATTATCTGGATCCAAAAAACCAGTCAAGAGAGGATATATTGATCCTAT--------CATTGTAGCAACGGAAATTTGTTTTGCATAAAC-AAAAGAAAAACTAATTGAATTCTAAGTTGTGAAG------CAAAATATAG-AAAAAAGATGTGGATAGA-GGGGGGAGAGAAAGAGAGAAAAAAAATATCAATGATATAGAATTCCAATATGTAAGGTCTATGAGTCATCTCATAAAAGGCAATGTAAAGAAAGCATCAAGACTTATTCATCTATAATGAAATGCATTTGTCCATATACTAGAATCGAACAAAAAAATCAAGAGACTCGAGCCAATAAAGACTAAGAAGATTGACTCAAGAACAAATTTCATTAAGAGCTCCATTGTCGAATGCAGACCTAACCATTAAACAAGAAGTGATGGGAACGATGGAATCCGTGAATGCAGAAATTCTATTGAAAACAAATCCTAATGATTCATTGGTTGGGATGGCGGAAGTAAGCGAGAATAAATTCATCTATTCTGAGAAGTCATGAGCTAACCCTACAACTGAAATAGATATAGAGCAAATATTCGCCCGCGAAAACTTTATTCCCTTGGATTACTAAAT------TTTAGACAATCCTATACGAGAAAAGGAAAAAGGGGGTTATGTTGTAAAAA--------------AATTTATTATCTATAAATAGATATACAT----------------C--------TAAATATATAGTGAATATATTTAGAAATCCAAAATATCCAAACAAGTTATACAAAGATTCGATGAAATCTAAAAGAATCCAACGATTTAATCTATTGATTGAATCGAATATTCATTAAACATATATATCTTAATTAAAATGAAAGATTTTTCATCCTTTTTTATTCGCGAGGAGCTGGATGAGAAGAAACTCTCACGTCCGGTTCTGTAGTAGAGATGG-AATTCAGAAATAACCTACTAAGTGATAACTTTCAAATTCAGAGAAACCCCGG-AAAAAAAAATGGGCAAT-CTGAGCCAAATCC-------TTTTTTTTGGCAAACAAACAAAGATTCCG-------AAAGGATAGGTGCAGAGACTCAATGGAAGCTGTTCTAACAAATGGAGTTGAC-----TGCGTTGGTAGAAAGAATAGGAATTCTTTCATCGAAACTTTCTAAAAGATGAAAGATAACTCTATATACATACGCATAGGTAATG-------ATTAATAACGACCAAAATCTGTATTCCTATTTTTTTATATGAAAAATAGACAAATTTTTGTGAATTGATTTCACATTGAATAAAGATTTGCATATTTATTGATCAAATCATTTACTTCATCATCTGCTAGTTCTTTTGAAGAACTGATGAATCGCACGAGAATAAAGATAGAGTCCTATTCTACATGTCAATACCGACAAGAATGAAATTTCTTGTAAGAGGAAAATCCGTCGACTTTAGAAATCGTGAGGGTTCAAGTCCCTCTATCCCCAAAAGCCTGTTTGACTCGTTAACTATTTATCTGATCC--------TTTTTTAGTTAGCCG--------------------------------------------------------TTCCAAATTCGTTATCTTTCTCATTCACTCGACTCTTTCAC---AAAAAAAACGGATCGGGGCAG-----AAATACTTTACTCATATCACAAACAAGTCTTAGGACATGTGATAGACGTACAAATGAACATCTTTGAGCAAGGAATCTCTATTTGAATGATTCATGATCTATATCATTATTGGGGCTGAAACTCAAAAAGTTTTC-------TTTTTTTTATCCAAGAAATTACAAGGCGAGGGTAAGACTTTGTAATACCCTTTCATTCTTTTAATTGACATAGACCCAAATCATCTA--------------GTAAAATTGAGAATGCTGCATCAGGATCG-AAAACCTGCCAAGCAGAAAAACCCGCGAACTTGT-ATATTAT-ACTCTTGGGGAGGATGTGCGGGTCGTGG-CCTAGCAGCTTCGCCTTCCATT---TT-CCCCTTGCGAGCA---GATGCCCAC-GGG--CCTTCC---GGGCA--ACGTGTTTCGTCTGCTCGTCAAAC-AACGAA-CCCCGGCGCAAAACGCGCCAAGGAAAAATTGAAC-AAAGAGCGCACGT-CC-CTGCCCGTTTTTCGGGCGGTGTTGGCGTACGCAATCTTTCATAT---AACTGAACGACTCTCGGCAACGGATATCTCGGCTCTTGCATCGATGAAGAACGTAGCGAAATGCGATACTTGGTGTGAATTGCAGAATCCCGTGAACCATCGAGTCTTTGAACGCAAGTTGCGCCTGAAGCCATTAGGTTGAAGGCACGTCTGCCTGGGCGTCACGCATTGCGTCACCCACTCCCCCGTGCC----TAAGCGGGCATGTCGGTGCGTGGGCGGATATTGG-CCCCCCGTTCACATTCGTGC--TCGGTCGGCCC-AAAAAAC-GGGTCCCCAATGACGGACATCACGGCAAGTGGTGGTTGCTGAACCGTCGCGTCATGCCGTGCATG-CCATCGTTCGTTGCGGGTTGGCCC-ATTGATCCAGAAGTGCCACGGCACCTCAA
Gaultheria_leucocarpa_YLC5                                TGACTTCATATAT-CCACTTATTTTTCAGGAGTATATTTATGCCCTTGCTCATGATCGTGGTTTAAATAAATCTATTTTTTTTGAAAATGCAGATTATGACAATAAATCTAGCTTACTAATTCTGAAACGTTTAATCACTCATTTAATTACTCAAATGTATCAACCGAATCATTTTCTTTTT------TATACTAATGATTTTAATCCAAATAAATTTTT------------GGGGTACAATACAAATTTGTATTCTCAAATGATATTGGAAGGATTTGCGGTCGTTCTAGAAATTCCATTTTATCTACGATTACTATCTTTTCTAGAAGGGAAAGAAAGAGTCAAATCTCATAATTTACGATCACTTCATTCAATATTTCCGTTTTTAGAGGACAAATTTTCCCATTTAAATTATATCTTAGATATACTAATACCCCATCCCGTCCATCTGGAAATCTTGGTTCAAACTCTTCGTTACTGGGTAAAAGATCCCTCTTCTTTGCATTTATTACGATTTTTTCTCCACGAGTATTCTAATTGGAATAGTCTTATTACTCCAAAGAAATATAGTTCTTCTTTTT------CAAAAAGAAATAAAAAATTCTTCTTGTTCCTATATAATTTTCATGTATGTGAATACGAATCTATCTTCGTTTTTCTTCGGAATCAATCTTCTCATTTATGCTCAATATCTTTTGAAACCTTTCTAGAACGAATCTTGTTCTATAAAAAAATAGAACTAGAAATCTTTGTTAAGGATTTTAAGGCCATTCTATGGGTCTTCAAAGAACCTTTCCTGCATTATGTTAGATATCGCGGAAAATCCATTTTGGCTTCAAAAGGTTCGTCTCTTTTGATGGATAAATGGAAATATTACCTTGTAAATTTCTGGGAATGTTATTTTTACATATGGGCTCAACCAAGAAGGATCCATATAAACCAATTATCCAATAATTCCCTTGACTTTTTGGGCTATCGTTCAAGTATACGATTAAAACCTTCAATGGTACGGAGTCAAATGATAGAAAATTCATTTCTAATAGAGAATGCTAGTAAGAAGTTCGATACTCTAGTGCCAATTACTCCAATGATTGAATCATTGTCTAAAGCTAAATTTTGTAACGTGTTAGGACATCCCATGAGTAAGTCAGTCTGGGGCGGTTTATCAGATTCTGATATTATTGAACGATTCGGGCGTATATATAGAAATCTTTCTCATTATTATAGCGGATCATTGAAAAAAATTACTTTGTATCGAATAAAGTATATACTTCGACTTTCTTGTGCTAGAACTTTGGCACGTAAACACAAAAGTACGGTACGTTCTTTTTTGAAAAGATTAGGAGTGGGATTATTAGAAGAATTTTTTACGGAGGAAGAGCAGGTTTTTTATTTGACCTTCCCAAAAGCTTCTTCGACTTCAAGGAAGTTATATCAAAGGCGGATTTGGTATTTGGATATTTTTTGTATTAATGATACGGCAAATCATGAATGA----------------------------------------------------------------------TTTGTTATGAGACCTTGTAAACGGAAATTATCTTTAAATAATC-TCAATGATGAAGAAATAAG--AAAAAAATGCATTTATTCTATTCTGAAATGTTCATG--------------------------------TAG-TAAGGCT----TAAATCAACTGAGGATTCAATCCTTTTGAAAGCAAAGTCTTGTCTAGAGAAAAAAC--TTGCCCATAGTAT------------------------------GA-----ACTATTAACTAT--------------------A-----------------------------------------------GAACTATTAACTATAGAACTATTAACTATAGAACTAATAACCAACTCAT-CACTTCGCATTATCTGGATCCAAAAAACCAGTCAAGAGAGGATATATTGATCCTAT--------CATTGTAGCAACGGAAATTTGTTTTGCATAAAC-AAAAGAAAAACTAATTGAATTCTAAGTTGTGAAG------CAAAATATAG-AAAAAAGATGTGGATAGA-GGGGGGAGAGAAAGAGAGAAAAAAAATATCAATGATATAGAATTCCAATATGTAAGGTCTATGAGTCATCTCATAAAAGGCAATGTAAATAAAGCATCAAGACTTATTCATCTATAATGAAATGCATTTGTCCATATACTAGAATCGAACAAAAAAATCAAGAGACTCGAGCCAATAAAGACTAAGAAGATTGACTCAAGAACAAATTTCATTAAGAGCTCCATTGTCGAATGCAGACCTAACCATTAAACAAGAAGTGATGGGAACGATGGAATCCGTGAATGCAGAAATTCTATTGAAAACAAATCCTAATGATTCATTGGTTGGGATGGCGGAAGTAAGCGAGAATAAATTCATCTATTCTGAGAAGTCATGAGCTAACCCTACAACTGAAATAGATATAGAGCAAATATTCGCCCGCGAAAACTTTATTCCCTTGGATTACTAAAT------TTTAGACAATCCTATACGAGAAAAGGAAAAAGGGGGTTATGTTGTAAAAA--------------AATTTATTATCTATAAATAGATATACAT----------------C--------TAAATATATAGTGAATATATTTCGAAATCCAAAATATCCAAACAAGTTATACAAAGATTCGATGAAATCTAAAAGAATCCAACGATTTAATCTATTGATTGAATCGAATATTCATTAAACATATATATCTTAATTAAAATGAAAGATTTTTCATCCTTTTTTATTCGCGAGGAGCTGGATGAGAAGAAACTCTCACGTCCGGTTCTGTAGTAGAGATGG-AATTCAGAAATAACCTACTAAGTGATAACTTTCAAATTCAGAGAAACCCCGG-AAAAAAAAATGGGCAATCGTGAGCCAAATCC------TTTTTTTTTGGCAAACAAACAAAGATTCCG-------AAAGGATAGGTGCAGAGACTCAATGGAAGCTGTTCTAACAAATGGAGTTGAC-----TGCGTTGGTAGACAGAATAGGATTTCTTTCATCGAAACTTTCTAAAAGATGAAAGATAACTCTATATACATACGCATAGGTAATG-------ATTAATAACGACCAAAATCTGTATTCCTATTTTTTTATATGAAAAATAGACAAATTTTTGTGAATTGATTTCACATTGAATAAAGATTTGCATATTTATTGATCAAATCATTTACTTCATCATCTGCTAGTTCTTTTGAAGAACTGATGAATCGCACGAGAATAAAGATAGAGTCCTATTCTACATGTCAATACCGACAAGAATGAAATTTCTTGTAAGAGGAAAATCCGTCGACTTTAGAAATCGTGAGGGTTCAAGTCCCTCTATCCCCAAAAGCTTGTTTGACTCGTTAACTATTTATCTGATCC--------TTTTTTAGTTAGCCG--------------------------------------------------------TTCCAAATTCGTTATCTTTCTCATTCACTCGACTCTTTCAC---AAAAAAAACGGATCGGGGCAG-----AAATACTTTACTCATATCACAAACAAGTCTTAGGACATGTGATAGACGTACAAATGAACATCTTTGAGCAAGGAATCTCTATTTGAATGATTCATGATCTATATCATTATTGGGGCTGAAACTCAAAAAGTTTTC------TTTTTTTTTATCCAAGAAATTACAAGGCGAGGGTAAGACTTTGTAATACCCTTTCATTCTTTTAATTGACATAGACCCAAATCATCTA--------------GTAAAATTGAGAATGCTGCATCAGGATCG-AAAACCTGCCAAGCAGAAAAACCCGCGAACTTGT-ATATTAT-ACTCTTGGGGAGGATGTGCGGGTCGTGG-CCTAGCAGCTTCGCCTTCCATT---TT-CCCCTTGCGAGCA---GATGCGCAC-GGG--CCTTCC---GGGCA--ACGTGTTTCGTCTGCTCGTCAAAC-AACGAA-CCCCGGCGCAAAACGCGCCAAGGAAAAATTGAAC-AAAGAGCGCACGT-CC-CTGCCCGTTTTTCGGGTGGTGTTGGCGTACGCAATCTTTCATAT---AACTGAACGACTCTCGGCAACGGATATCTCGGCTCTTGCATCGATGAAGAACGTAGCGAAATGCGATACTTGGTGTGAATTGCAGAATCCCGTGAACCATCGAGTCTTTGAACGCAAGTTGCGCCTGAAGCCATTAGGTTGAAGGCACGTCTGCCTGGGCGTCACGCATTGCGTCACCCACTCCCCCGTGCC----TAAGCGGGCATGTCGGTGCGTGGGCGGATATTGG-CCCCCCGTTCACATCCGTGC--TCGGTCGGCCC-AAAAAAC-GGGTCCCCAATGACGGACATCACGGCAAGTGGTGGTTGCTGAACCGTCGCGTCATGCCGTGCGTG-CCATCGTTCGTTGCGGGTTGGCCC-ATTGATCCAGAAGTGCCACGGCACCTCAA
Gaultheria_leucocarpa_YLC7                                TGACTTCATATAT-CCACTTATTTTTCAGGAGTATATTTATGCCCTTGCTCATGATCGTGGTTTAAATAAATCTATTTTTTTTGAAAATGCAGATTATGACAATAAATCTAGCTTACTAATTCTGAAACGTTTAATCACTCATTTAATTACTCAAATGTATCAACCGAATCATTTTCTTTTT------TATACTAATGATTTTAATCCAAATAAATTTTT------------GGGGTACAATACAAATTTGTATTCTCAAATGATATTGGAAGGATTTGCGGTCGTTCTAGAAATTCCATTTTATCTACGATTACTATCTTTTCTAGAAGGGAAAGAAAGAGTCAAATCTCATAATTTACGATCACTTCATTCAATATTTCCGTTTTTAGAGGACAAATTTTCCCATTTAAATTATATCTTAGATATACTAATACCCCATCCCGTCCATCTGGAAATCTTGGTTCAAACTCTTCGTTACTGGGTAAAAGATCCCTCTTCTTTGCATTTATTACGATTTTTTCTCCACGAGTATTCTAATTGGAATAGTCTTATTACTCCAAAGAAATATAGTTCTTCTTTTT------CAAAAAGAAATAAAAAATTCTTCTTGTTCCTATATAATTTTCATGTATGTGAATACGAATCTATCTTCGTTTTTCTTCGGAATCAATCTTCTCATTTATGCTCAATATCTTTTGAAACCTTTCTAGAACGAATCTTGTTCTATAAAAAAATAGAACTAGAAATCTTTGTTAAGGATTTTAAGGCCATTCTATGGGTCTTCAAAGAACCTTTCCTGCATTATGTTAGATATCGCGGAAAATCCATTTTGGCTTCAAAAGGTTCGTCTCTTTTGATGGATAAATGGAAATATTACCTTGTAAATTTCTGGGAATGTTATTTTTACATATGGGCTCAACCAAGAAGGATCCATATAAACCAATTATCCAATAATTCCCTTGACTTTTTGGGCTATCGTTCAAGTATACGATTAAAACCTTCAATGGTACGGAGTCAAATGATAGAAAATTCATTTCTAATAGAGAATGCTAGTAAGAAGTTCGATACTCTAGTGCCAATTACTCCAATGATTGAATCATTGTCTAAAGCTAAATTTTGTAACGTGTTAGGACATCCCATGAGTAAGTCAGTCTGGGGCGGTTTATCAGATTCTGATATTATTGAACGATTCGGGCGTATATATAGAAATCTTTCTCATTATTATAGCGGATCATTGAAAAAAATTACTTTGTATCGAATAAAGTATATACTTCGACTTTCTTGTGCTAGAACTTTGGCACGTAAACACAAAAGTACGGTACGTTCTTTTTTGAAAAGATTAGGAGTGGGATTATTAGAAGAATTTTTTACGGAGGAAGAGCAGGTTTTTTATTTGACCTTCCCAAAAGCTTCTTCGACTTCAAGGAAGTTATATCAAAGGCGGATTTGGTATTTGGATATTTTTTGTATTAATGATACGGCAAATCATGAATGA----------------------------------------------------------------------TTTGTTATGAGACCTTGTAAACGGAAATTATCTTTAAATAATC-TCAATGATGAAGAAATAAG--AAAAAAATGCATTTATTCTATTCTGAAATGTTCATG--------------------------------TAG-TAAGGCT----TAAATCAACTGAGGATTCAATCCTTTTGAAAGCAAAGTCTTGTCTAGAGAAAAAAC--TTGCCCATAGTAT------------------------------GA-----ACTATTAACTAT--------------------A-----------------------------------------------GAACTATTAACTATAGAACTATTAACTATAGAACTAATAACCAACTCAT-CACTTCGCATTATCTGGATCCAAAAAACCAGTCAAGAGAGGATATATTGATCCTAT--------CATTGTAGCAACGGAAATTTGTTTTGCATAAAC-AAAAGAAAAACTAATTGAATTCTAAGTTGTGAAG------CAAAATATAG-AAAAAAGATGTGGATAGA-GGGGGGAGAGAAAGAGAGAAAAAAAATATCAATGATATAGAATTCCAATATGTAAGGTCTATGAGTCATCTCATAAAAGGCAATGTAAATAAAGCATCAAGACTTATTCATCTATAATGAAATGCATTTGTCCATATACTAGAATCGAACAAAAAAATCAAGAGACTCGAGCCAATAAAGACTAAGAAGATTGACTCAAGAACAAATTTCATTAAGAGCTCCATTGTCGAATGCAGACCTAACCATTAAACAAGAAGTGATGGGAACGATGGAATCCGTGAATGCAGAAATTCTATTGAAAACAAATCCTAATGATTCATTGGTTGGGATGGCGGAAGTAAGCGAGAATAAATTCATCTATTCTGAGAAGTCATGAGCTAACCCTACAACTGAAATAGATATAGAGCAAATATTCGCCCGCGAAAACTTTATTCCCTTGGATTACTAAAT------TTTAGACAATCCTATACGAGAAAAGGAAAAAGGGGGTTATGTTGTAAAAA--------------AATTTATTATCTATAAATAGATATACAT----------------C--------TAAATATATAGTGAATATATTTCGAAATCCAAAATATCCAAACAAGTTATACAAAGATTCGATGAAATCTAAAAGAATCCAACGATTTAATCTATTGATTGAATCGAATATTCATTAAACATATATATCTTAATTAAAATGAAAGATTTTTCATCCTTTTTTATTCGCGAGGAGCTGGATGAGAAGAAACTCTCACGTCCGGTTCTGTAGTAGAGATGG-AATTCAGAAATAACCTACTAAGTGATAACTTTCAAATTCAGAGAAACCCCGG-AAAAAAAAATGGGCAATCGTGAGCCAAATCC------TTTTTTTTTGGCAAACAAACAAAGATTCCG-------AAAGGATAGGTGCAGAGACTCAATGGAAGCTGTTCTAACAAATGGAGTTGAC-----TGCGTTGGTAGACAGAATAGGATTTCTTTCATCGAAACTTTCTAAAAGATGAAAGATAACTCTATATACATACGCATAGGTAATG-------ATTAATAACGACCAAAATCTGTATTCCTATTTTTTTATATGAAAAATAGACAAATTTTTGTGAATTGATTTCACATTGAATAAAGATTTGCATATTTATTGATCAAATCATTTACTTCATCATCTGCTAGTTCTTTTGAAGAACTGATGAATCGCACGAGAATAAAGATAGAGTCCTATTCTACATGTCAATACCGACAAGAATGAAATTTCTTGTAAGAGGAAAATCCGTCGACTTTAGAAATCGTGAGGGTTCAAGTCCCTCTATCCCCAAAAGCTTGTTTGACTCGTTAACTATTTATCTGATCC--------TTTTTTAGTTAGCCG--------------------------------------------------------TTCCAAATTCGTTATCTTTCTCATTCACTCGACTCTTTCAC---AAAAAAAACGGATCGGGGCAG-----AAATACTTTACTCATATCACAAACAAGTCTTAGGACATGTGATAGACGTACAAATGAACATCTTTGAGCAAGGAATCTCTATTTGAATGATTCATGATCTATATCATTATTGGGGCTGAAACTCAAAAAGTTTTC------TTTTTTTTTATCCAAGAAATTACAAGGCGAGGGTAAGACTTTGTAATACCCTTTCATTCTTTTAATTGACATAGACCCAAATCATCTA--------------GTAAAATTGAGAATGCTGCATCAGGATCG-AAAACCTGCCAAGCAGAAAAACCCGCGAACTTGT-ATATTAT-ACTCTTGGGGAGGATGTGCGGGTCGTGG-CCTAGCAGCTTCGCCTTCCATT---TT-CCCCTTGCGAGCA---GATGCGCAC-GGG--CCTTCC---GGGCA--ACGTGTTTCGTCTGCTCGTCAAAC-AACGAA-CCCCGGCGCAAAACGCGCCAAGGAAAAATTGAAC-AAAGAGCGCACGT-CC-CTGCCCGTTTTTCGGGTGGTGTTGGCGTACGCAATCTTTCATAT---AACTGAACGACTCTCGGCAACGGATATCTCGGCTCTTGCATCGATGAAGAACGTAGCGAAATGCGATACTTGGTGTGAATTGCAGAATCCCGTGAACCATCGAGTCTTTGAACGCAAGTTGCGCCTGAAGCCATTAGGTTGAAGGCACGTCTGCCTGGGCGTCACGCATTGCGTCACCCACTCCCCCGTGCC----TAAGCGGGCATGTCGGTGCGTGGGCGGATATTGG-CCCCCCGTTCACATCCGTGC--TCGGTCGGCCC-AAAAAAC-GGGTCCCCAATGACGGACATCACGGCAAGTGGTGGTTGCTGAACCGTCGCGTCATGCCGTGCGTG-CCATCGTTCGTTGCGGGTTGGCCC-ATTGATCCAGAAGTGCCACGGCACCTCAA
Gaultheria_luzonica                                       TGACTTCATATAT-CCACTTATTTTTCAGGAGTATATTTATGCCCTTGCTCATGATCGTGGTTTAAATAAATCTATTTTTTTTGAAAATGCAGATTATGACAATAAATCTAGCTTACTAATTCTGAAACGTTTAATCACTCATTTAATTACTCAAATGTATCAACAGAATCATTTTCTTTTT------TATACTAATGATTTTAATACAAAAAAATTTTT------------GGGGTACAATACAAATTTGTATTCTCAAATGATATTAGAAGGATTTGCGGTCGTTGTAGAAATTCCATTTTATCTACGATTACTATCTTTTCTAGAAGGGAAAGAAAGAGTCAAATCTCATAATTTACGATCACTTCATTCAATATTTCCGTTTTTAGAGGACAAATTTTCCCATTTAAATTATATCTTAGATATACTAATACCCCATCCCGTCCATCTGGAAATCTTGGTTCAAACTCTTCGATACTGGGTAAAAGATCCCTCTTCTTTGCATTTATTACGATTTTTTCTCCACAAGTATTCTAATTGGAATAGTCTTATTACTCCAAAGAAATATAGTTCTTCTTTTT------CAAAAAGAAATAAAAAATTCTTCTTGTTCCTATATAATTTTCATGTATGTGAATACGAATCTATCTTCGTTTTTCTTCGGAATCAATCTTCTCATTTATGCTCAATATCTTTTGAAACCTTTCTGGAACGAACCTTGTTCTATAAAAAAATAGAACTAGAAATCTTTGTTAAGGATTTTAAGGCGATTCTATGGGTCTTCAAANNNNNNNNNNNNNNNNNNNNNNNNNNNNNNNNAAAATCCATTTTGGCTTCAAAAGGTTCGTCTCTTTTGATGGATAAATGGAAATATTACCTTGTAAATTTCTGGGAATCTTATTTTTACATATGGGCTCAACCAAGAAGGATCCATATAAACCTATTATCCAATAATTCCTTTGACTTTTTGGGCTATCTTTCAAGTATACGATTAAAACTTTCAATGGTACGGAGTCAAATGATAGAAAATTCATTTCTAATAGAGAATGTTAGTAAGAAGTTCGATACTCTAGTGCCAATTACTCCAATGATTGAATCATTGTCTAAAGCGAAATTTTGTAACGTCTTAGGACATCCCATGAGTAAGTCAGTCTGGGGCGGTTTATCAGATTCTGATATTATTGAACGATTCGGGCGTATATATAGAAATCTTTCTCATTATTATAGCGGATCATTGAAAAAAATTACTTTGTATCGAATAAAGTATATACTTCGACTTTCTTGTGCTAGAACTTTGGCACGTAAACACAAGAGTACGGTACGTTCTTTTTTGAAAAGATTAGGAGTGGGATTATTAGAAGAATTTTTTACGGAGGAAGAGCAGGTTTTTTATTTGACCTTCCCAAAAGCTTCTTCGACTTCAAGGAAGTTATATCAAAGGCGGATTTGGTATTTGGATATTTTTTGTATTAATGATACGGCAAATCATGAATGA--------------------------------------------TTTGTTATGAGACTTTGTTATGAGACTTTGTTATGAGACCTTGTAAACGGAAATTATCTTTAAATAATC-TCAATGATGAAGAAATAAG--AAAAAAATTCATTTATTCTATTCTGAAATGTTCATG--------------------------------TAG-TAAGGCT----TAAATCAACTGAGGATTCAATCCTTTTGAAAGCAAAGTCTTGTCTAGAGAAAAAAC--TTGCCCATAGTAT------------------------------GA-----ACTATTAACTAT--------------------A-----------------------------------------------GAACTATTAACTATAGAACTAATAA---------------CCAACTCAT-CACTTCGCATTATCTGGATCCAAAAAACCAGTTAAGAGAGGATATATTGATCCTAT--------CATTGTAGCAACGGAAATTTGTTTTGCATAAAC-AAAAGAAAAACTAATTGAATTCTAAGTTGTGAAG------CAAAATATAG-AAAAAAGATGTGGATAGA-GGGGGGAGAGAAAGAGAG-AAAAAAATATCAATGATATAGAATTCCAATATGTAAGGTCTATGAGTCATCTCATAAAAGGCAATGTAAATAAAGCATCAAGACTTATTAATCTATAATGAAATGCATTTGTCCATACACTAGAATCGAACAAAAAAATAAAGAGACTCGAGCCAATAAAGACTAAGAAGATTGACTCAAGAACAAATTTCATTAAGAGCTCCATTGTCGAATGCAGACCTAACCATTAAACAAGAAGTGATGGGAACGATGGAATCCGTGAATGCAGAAATTCTATTGAAAACAAATCCTAATGATTCATTGGTTGGGATGGCGGAAGTAAGCGAGAATAAATTCATCTATTCTGAGAAGTCATGAGCTAACCCTACAACTGAAATAGATATAGAGCAAATATTCGCCCGCGAAAACTTTATTCCCTTGGATTACTAAAT------TTTAGACAATCCTATACGAGAAAAGGAAAAAGGGGGTTTTGTTGTAAAAA--------------AATTTATTATCTATAAATAGATATACATTTAAATATATAGTGAAT--------TAAATATATAGTGAATATGTTTAGAAATCAAAAATATCCAAACAAGTTATACAAAGATTCGATGAAATCTAAAAGAATCCAGCGATTTAATCTATTGATTGAATCGAATATTCATTAAACATATATATCTTAATTCAAATGAAAGATTTTTCATCCTTTTTTATTCGCGAGGAGCTGGATGAGAAGAAACTCTCACGTCCGGTTCTGTAGTAGAGATGG-AATTCAGAAATAACCTACTAAGTGATAACTTTCAAATTCAGAGAAACCCCGG-AAAAAAAAATGGGCAATCCTGAGCCAAATCC--TTTTTTTTTTTTTTGCAAACAAAGAAAGATTCCG-------AAAGGATAGGTGCAGAGACTCAATGGAAGCTGTTCTAACAAATGGAGTTGAC-----TGTGTTGGTAGAAAGAATAGGAATTCTTTCATCGAAACTTTCTAAAAGATGAAAGATAACTTTATATACATACGCATAGGTAATG-------ATTAATAACGACCAAAATCTGTATTCCTATTTTTTTATATGAAAAATAGACAAATTTTTGTGAATTGATTTCACATTGAATAAAGATTTGCATATTTATTGATCAAATCATTTACTTCATGATCTGCTAGTTCTTTTGAAGAACTGATGAATCGCACGAGAATAAAGATAGAGTCCTATTCTACATGTCAATACCGACAAGAATGAAATTTCTTGTAAGAGGAAAAT-----------------------------------------------------------------ACTATTTATCTGATCC--------TTTTTTAGTTATCCG--------------------------------------------------------TTCCAAATTCATTATCTTTCTCATTCACTCGACTCTTTCACAAAAAAAAAAACGGATCGGGGCAT-----AAATACTTTACTCATATCACAAACAAGTCTTAGGACATGTGATAGACGTACAAATGAACATCTTTAAGCAAGGAATCTCTATTTGAATGATTCATGATCTATATCATTATTGGGGCTGAAACTCAAAAAGTTTTC---TTTTTTTTTTTTATCCAAGAAATTACAAGGCGAGGGTAAGACTTTGTAATACCCTGTCATTCTTTTAATTGACATAGA-CCAAATCATCTA--------------GTAAAATTGAGAATGCTGCATCAGGATCG-AAAACCTGCCAAGCAG-AAAACCCGCGAACATGT-A---TAT-ACTCTCGGGGAGGATGTGCGGGTGGTGG-CCTTGCAGCTTCGCCTTCCATT---TT-CCCCTTGCGAGCA---GATGCGCAC-GGG--ACTTTC---GGGCA--ATGTGTTTCGTCTGCTCGTCAAAC-AACGAA-CCCCGGCGCAAAACGCGCCAAGG-AAAATTGAAC-AAAGAGCGCACGT-CC-CTGCCTGTATTTTGGGTGGTGCTGGCGTACGGAATCTTTCATAT---AACTGAATGACTCTCGGCAACGGATATCTCGGCTCTTGCATCGATGAAGAACGTAGCGAAATGCGATACTTGGTGTGAATTGCAGAATCCCGTGAACCATCGAGTCTTTGAACGCAAGTTGCGCCTGAAGCCATTAGGTTGAAGGCACGTCTGCCTGGGCGTCACGCATTGCATCACCCACTCTCCCGTGCC----TAAGCGGGCATGTTGGTGCGTGGGTTGATATTGG-CCTCCCGTTCACATCCGTGC--TCGGTCGGCCC-AAAAAAC-GGGTCCCCAATGACGGACATCACGCCAAGTGGTGGTTGCTGAACTGTCGCGTCATGTCGTGCATG-CCATCGTTCGTTGCGGGTTTGCCC-ATTGACCCTGAAGTGCCACGGCACCTCAA
Gaultheria_macrostigma                                    TGACTTCATATAT-CCACTTATTTTTCAGGAGTATATTTATGCCCTTGCTCATGATCGTGGTTTAAATAAATCTATTTTTTTAGAAAATACAGATTATGACAATAAATCTAGCTTACTAATTGTGAAACGTTTAATCACTCATTTAATTACTCAAATGTATCAACAGAATCATTTTATTTTT------TATACTAATGATTTTAAGCCAAATAAATTTTT------------GGGGTACAATACAAATTTGTATTCTCAAATGATATTTGAAGGATTTGCGGTCGTTGTAGAAATTCCATTTTATCTACGATTACTATCTTTTCTAGAAGGGAAAGAAAGAGTAAAATCTCATAATTTACGATCACTTCATTCAATATTTCCGTTTTTAGAGGACAAATTTTCCCATTTAAATTATATCTTAGATATACTAATACCCCATCCCGTCCATCTGGAAATCTTGGTTCAAACTCTTCGCTACTGGGTAAAAGATCCCTCTTCTTTGCATTTATTACGATTTTTTCTCCACGAGTATTCTAATTGGAATAGTCTTATTACTCCAAAGAAATATAGTTCTTCTTTTT------CAAAAAGAAATCAAAAATTCTTCTTGTTCCTATACAATTTTCATGTATGTGAATACGAATCTATCTTCGTTTTTCTTCGGAATCAATCTTCTCATTTATGCTCAATATCTTTTGAAACCTTTCTAGAACGAATCTTGTTCTATAAAAAAATAGAACTAGAAATCTTTGTTAAGGATTTTAAGGCCATTCTATGGGTCTTCAAAGACCCTTTCCTTCATTATGTTAGATATCGCGGAAAATCCATTTTGGCTTCAAAAGGTTCGTCTCTTTTGATGAATAAATGGAAATATTACCTTGTAAATTTCTGGGAATGTTATTTTTACATATGGGTTCAACCAAGAAGGATCCATATAAACCAATTATCCAATAATTCCCTTGACTTTCTGGGCTATCTTTCAAGTATACGATTAAAACCTTCAATGGTACGGAGTCAAATGATAGAAAATTCATTTCTAATAGAGAATGCTAGTAAGAAGTTCGATACTCTAGTGCCAATTACTCCAATGATTGAATCATTGTCTAAAGCGAAATTTTGTAACGTGTTAGGACATCCCATGAGTAAGCCAGTCTGGGGCAGTTTATCAGATTCTGATATTATTGAACGATTCGGGCGTATATATAGAAATCTTTCTCATTATTATAGCGGATCATTGAAAAAAATTAGTTTGTATAGAATAAAGTATATACTTCGACTTTCTTGTGCTAGAACTTTGGCACGTAAACACAAAAGTACGGTACGTTCTTTTTTGAAAAGATTAGGAGTGGGATTATTAGAAGAATTTTTTACGGAGGAAGAGCAGGTTTTTTATTTGACCTTCCCAAAAGCTTCTTCGACTTCAAGGAAGTTATATCAAAGGCGGATTTGGTATTTGGATATTTTTTGTATTAATGATACGGCAAATCATGAATGA----------------------------------------------------------------------TTTGTTATGAGACCTTGTAAACGGAAATTATCTTTAAATAATT-TCAATGATGAAGAAATAAG--AAAAAAATGCATTTATTCTATTCTGAAATGTTCATG-----------------TAG--------TATGTAG-TAAGGCT----TAAATCAACTGAGGATTCAATCCTTTTGAAAGCAAAGTCTTGTCTAGAGAAAAAAC--TTGCCCATAGTAT------------------------------GA-----ACTATTAACTAT--------------------A-----------------------------------------------GAACTATTAACTATAGAACTAATAA---------------CCAACTCAT-CACTTCGCATTATCTGGATCCAAAAAACCAGTCAAGAGAGGCTCTATTGATCCTAT--------CATTGTAGCAACGGAAATTTGTTTTGCATAAAC-AAAAGAAAAACTAATTGGATTCTAAGTTGTCAAG------CAAAATATAG-AAAAAAGATGTGGATAGA-GGGGGGAGAGAAAGAGAGAAAAAGAATATCAATGATATAGAATTCCAATATGTAAGGTCTATGAGTCATCTCATAAAAGGCAATGTAAATAAAGCATCAAGACTTATTCATCTATAATGAAATGCATTTGTCCATACACTAGAATCGAACAAAAAAATCAAGAGACTCGAGCCAATAAAGACTAAGAAGATTGACTCAAGAACAAATTTCATTAAGAGCTCCATTGTCGAATGCAGACCTAACCATTAAATAAGAAGTGATGGGAACGATGGAATCCGTGAATGCAGAAATTATATTGAAAACAAATCCTAATGATTCATTGGTTGGGATGGCGGAAGTAAGCGAGAATAAATTCATCTATTCTGAGAAGTCATGAGCTAACCCTACAACTGAAATAGATATAGAGCAAATATTCGCCCGCGAAAACTTTATTACCTTGGATTACTAAAT------TTTAGACAATCCTATACGAGAAAAGGAAAAAGGGGGTTATGTTGTAAAAAATTTTATTATCTATAATTT-TTATATATAAATAGATATACAT----------------C--------TAAATATATAGTGAATATATTTAAAAATCCAAAATATACAAACAAGTTATACAAAGATTCGATGAAATCTAAAAGAATCCAGCGATTTAATCTATTGATTGAATCGAATATTCATTAAACATGTATATCTTAATTCAAATGAAAGATTTTTCATCCTTTTTTATTCGCGAGGAGCTGGATGAGAAGAAACTCTCACGTCCGGTTCTGTAGTAGAGATGG-AATTCAGAAATAACCTACTAAGTGATAACTTTCAAATTCAGAGAAACCCCGG-AAAAAAAAATGGGCAATCCTGAGCCAAATCC------TTTTTTTTTGGCAAACAAACAAAGATTCCGAAAGAAAAAAGGATAGGTGCAGAGACTCAATGGAAGCTGTTCTAACAAATGGAGTTGAC-----TGCGTTGGTAGAAAGAATAGGAATTTTTTCATCGAAACTTTCTAAAAGATGAAAGATAACTCTATATACATACGCATAGGT-------------------------------------------------------------------------------------ATTGAATAAAGATTTGCATATTTATTGATCAAATCATTTACTCCATCATCTGCTAGTTCTTTTGAAGAACTGATGAATCGCACGAGAATAAAGATAGAGTCCTATTCTACATGTCAATACCGACAAGAATGAAATTTCTTGTAAAAGGAAAATCCGTCGACTTTAGAAATCGTGAGGGTTCAAGTCCCTCTATCCCCAAAAGCCTGTTTGACTCGTTAACTATTTATCCGATCC--------TTTTTTAGTTAGCCG--------------------------------------------------------TTCCAAATTCGTTATCTTTCTCATTCACTCGACTCTTTCAC---AAAACAAACGGATCGGGGCAG-----AAATACTTTACTCATATCACAAACAAGTCTTAGGACATGTGATAGACGTACAAATGAACATCTTTGAGCAAGGAATCTCCATTTGAATGATTCATGATCTATATCATTATTGGGGCTGAAACTCAAAAAGTTTTC-------TTTTTTTTATCCAAGAAATTACAAGGCGAGGGTAAGACTTTGTAATACCCTTTCGTTCTTTTAATTGACATAGACCCAAATCATCTA--------------GTAAAATTGAGAATGCTGCATCAGGATCGAAAAACCTGCCAAGCAG-AAAACCCGCGAACTTGT-A---TAT-ACTCTCGGGGAGGATGTGCGGGTCGTGG-CCCAGTTGCCTCGCCTTCCATT---TT-CCCCTTGCGAGCA---GATGCGCACGGGG--CCTTCC---GGGCA--ACGTGCTTCGTCTGCTCGTCAAAC-AACGAA-CCCCGGCGCAAAACGCGCCAAGGAAAATTTGAAC-AAAGAGCGCACGT-CC-CTGCCCGTTTTTCGGGTGGTGTTGGCATACGCAATCTTTCATAT---AACTGAACGACTCTCGGCAACGGATATCTCGGCTCTTGCATCGATGAAGAACGTAGCGAAATGCGATACTTGGTGTGAATTGCAGAATCCCGTGAACCATCGAGTCTTTGAACGCAAGTTGCGCCCGAAGCCATTAGGTTGAAGGCACGTCTGCCTGGGCGTCACGCATTGCGTCACCCACTCCCCCGTGCC----TAAGCGGGCATGTCGGTGCGTGGGCGGATAATGG-CCCCCCGTTCACATCCGTGC--TCGGTCGGCCT-AAAAATC-GGGTCCCCAATGACGGACATCACGACAAGTGGTGGTTGCCAAACCGTCGCGTCATGTCGTGCATG-CCATCGTCTGTTGCGGGTTGGCCC-ATCGACCCTGAAGTGCCACGGCACCTCAA
Gaultheria_malayana                                       TGACTTCATATAT-CCACTTATTTTTCAGGAGTATATTTATGCCCTTGCTCATGATCGTGGTTTAAATAAATCTATTTTTTTTGAAAATGCAGATTATGACAATAAATCTAGCTTACTAATTGTGAAACGTTTAATCACTCATTTAATTACTCAAATGTATCAACAGAATAATTTTATTTTT------TATACTAATGATTTTAAGCCAAATAAATTTTT------------GGGGTACAATACAAATTTGTATTCTCAAATGATATTTGAAGGATTTGCGGTCGTTGTAGAAATTCCATTTTATCTACGATTACTATCTTTTCTAGAAGGTAAAGAAAGAGTAAAATCTCATAATTTACGATCACTTCATTCAATATTTCCGTTTTTAGAGGACAAATTTTCCCATTTAAATTATATCTTAGATATACTAATACCCCATCCCGTCCATCTGGAAATCTTGGTTCAAACTCTTCGCTACTGGGTAAAAGATCCCTCTTCTTTGCATTTATTACGATTTTTTCTCCACGAGTATTCTAATTGGAATAGTCTTATTACTCCAAAGAAATATAGTTCTTCTTTTT------CAAAAAGAAATCAAAAATTATTCTTGTTCCTATATAATTCTCATGTATGTGAATACGAATCTATCTTCATTTTTCTTCGGAATCAATCTTTTCATTTATGCTCAATATCTTTTGAAACCTTTCTAGAACGAATCTTGTTCTATAAAAAAATAGAACTAAAAATCTTTGTTAAGGATTTTAAAGCCATTCTATGGGTTTTCAAAGACCCTTTCCTGCATTATGTTAGATATCGCGGAAAATCCATTTTGGCTTCAAAAGGTTCGTCTCTTTTGATGAATAAATGGAAATATTACCTTGTAAATTTCTGGGAATGTTATTTTTACGTATGGGTTCAACCAAGAAGGATCCATATAAACCAATTATCCAATAATTCCCTTGACTTTCTGGGCTATCTTTCAAGTATACGATTAAAACCTTCAATGGTACGGAGTCAAATGATAGAAAATTCATTTATAATAGAGAATGCTAGTAAGAAGTTCGATACTCTAGTGCCAATTACTCCAATGATTGAATCATTGTTTAAAGCGAAATTTTGTAACGTGTTAGGACATCCCATGAGTAAGCCAGTCTGGGGCGGTTTATCAGATTCTGATATTATTGAACGATTCGGGCGTATATATAGAAATCTTTCTCATTATTATAGCGGATCATTGAAAAAAATTAGTTTGTATCGAATAAAGTATATACTTCGACTTTCTTGTGCTAGAACTTTGGCACGTAAACACAAAAGTACGGTACGTTCTTTTTTGAAAAGATTAGGAGTGGGATTATTAGAAGAATTTTTTACGGAGGAAGAGCAGGTTTTTTATTTGACCTTCCCAAAAGCTTCTTCGACTTCAAGGAAGTTATATCAAAGTCGGATTTGGTATTTGGATATTTTTTGTATTAATGATACGGCAAATCATGAATGA----------------------------------------------------------------------TTTGTTATGAGACCTTGTAAACTGAAATTATCTTTAAATAATC-TCAATGATGAAGAAATAAG-AAAAAAAATGCATTTATTCTATTCTGAAATGTTCATG-----------------TAGTATGTAGTTATGTAG-TAAGGCT----TAAATCAACTGAGGATTCAATCCTTTTGAAAGCAAAGTCTTGTCTAGAGAAAAAAC--TTGCCCATAGTAT------------------------------GA-----ACTATTAACTAT--------------------A----------------------------GAACTATTAACTATA----GAACTATTAACTATAGAACTAATAA---------------CCAACTCAT-CACTTCGCATTATCTGGATTCAAAAAACCAGTCAAGAGAGGATATATTGATCCTAT--------CATTGTAGCAACGGAAATTTGTTTTGCATAAAC-AAAAGAAAAACTAATTGGATTCTAAGTTGTGAAG------CAAAATATAG-AAAAAAGATGTGGATAGA-GGGGGGAGAGAAAGAGAGAAAAAGAATATCAATGATATAGAATTCCAATATGTAAGGTCTATGAGTCATCTCATAAAAGGCAATGTAAATAAAGCATCAAGACTTATTCATCTATAATGAAATGCATTTGTCCATACACTAGAATCGAAC-AAAAAATCAAGAGACTCGAGCCAATAAAGACTAAGAAGATTGACTCAAGAACAAATTTAATTAAGAGCTCCATTGTCGAATGCAGACCTAACCATTAAACAAGAAGTGATGGGAACGATGGAATCCGTGAATGCAGAAATTCTATTTAAAACAAATCCTAATGATTCATTGGTTGGGATGGCGGAAGTAAGCGAGAATAAATTAATCTATTCTGAGAAGTCATGAGCTAACCCTACAACTGAAATAGATATAGAGCAAATATTCGCCCGCGAAAACTTTATTCCCTTGGATTACTAAAT------TTTAGACAATCCTATACGAGAAAAGGAAAAAGGGGGTTATGTTGTAAAAA--------------AATTTATTATCTATAAATAGATATACAT----------------CTAAATA--TAAATATATAGTGAATATATTTATAAATCCAAAATATCCAAACAAGTTATACAAAGATTCGATGAAATCTAAAAGAATCCAGCGATTTAATCTATTGATTGAATCGAATATTCATTAAACATGTATATCTTAATTCAAATGAAAGATTTTTCATCCTTTTTTATTCGCGAGGAGCTGGATGAGAAGAAACTCTCACGTCCGGTTCTGTAGTAGAGATGG-AATTCAGAAATAACCTACTAAGTGATAACTTTCAAATTCAGAGAAACCCCGG-AAAAAAAAATGGGCAATCCTGAGCCAAATCC--------TTTTTTTTGCAAACAAACAAAGATTCCGAAAGAAAAAAGGATAGGTGCAGAGACTCAATGGAAGCTGTTCTAACAAATGGAGTTGACTGCGTTGCGTTGGTAGAAAGAATAGGAATTCTTTCATCGAAACTTTCTAAAAGATGAAAGATAACTCTATATACATACGCATAGGTAATG-------ATTAATAACGACCAAAATCTGTATTCCTATTTTTTTATATGAAAAATAGACAAATTTTTGTGAATTGATTTAACATTGAATAAAGATTTGCATATTTATTGATCAAATCATTTACTCCATCATCTGCTAGTTCTTTTGAAGAACTGATGAATCGCACGAGAATAAAGATAGAGTCCTATTATACATGTCAATACCGACAAGAATGAAATTTCTTGTAAGAGGAAAATCCGTCGACTTTAGAAATCGTGAGGGTTCAAGTCCCTCTATCCCCAAAAGCCTGTTTGACTCGTTAACTATTTATCCGATCC--------TTTTTTAGTTAGCCG--------------------------------------------------------TTCCAAATTCGTTATCTTTCTCATTCACTCGACTCTTTCAC---AAAACAAACGGATCGGGGCAG-----AAATACTTTACTCATATCACAAACAAGTCTTAGGACATGTGATAGACATACAAATAAACATCTTTGAGCAAGGAATCTCCATTTGAATGATTCATGATCTATATCATTATTGGGGCTGAAACTCAAAAAGTTTTC-------TTTTTTTTATCCAAGAAATTACAAGGCGAGGGTAAGACTTTGTAATACCCTTTCGTTCTTTTAATTGACATAGACCCAAATCATCTA--------------GTAAAATTGAGAATGCTGCATCAGGATCG-AAAACCTGCCAAGCAG-AAAACCCGCGAACTTGT-A---CAT-ACTCCCGGGGAGGATGTGCGGGTCGTGG-CCTCGTTGCCTCGCCTTCCATT---TT-CCCCCTGCGAGCA---GATGCGCGC-GGG--CCTTCC---GGGCA--ACGCGTTTCGTCTGCTCGTCAAAC-AACGAA-CCCCGGCGCAAAACGCGCCAAGGAAAAATTGAAC-AAAGAGCGCACGTCCC-CTGCCCGTTTTCTGGGTGGTGTCGGCGTACGCAGTCTTTCATGT---AACCAAACGACTCTCGGCAACGGATATCTCGGCTCTTGCATCGATGAAGAACGTAGCGAAATGCGATACTTGGTGTGAATTGCAGAATCCCGTGAACCATCGAGTCTTTGAACGCAAGTTGCGCCTGAAGCCATTAGGTTGAAGGCACGTCTGCCTGGGCGTCACGCATTGCGTCACCCACTCCCCCGTGCC----TGAGCGGGCATGTCGGTGCGTGGGCGGATATTGG-CCCCCCGTTCACATCCGTGC--TCGGTCGGCCT-AAAAAGC-GGGTCCCCAATGACGGACATCACGACGAGTGGTGGTTGCCAAACCGTCGCGTCGCGTCGTGTGTG-CCATCGTTTGTTGCGGGTTGGCCC-ATCGACCCCGAAGTGCCACGGCACCTCAA
Gaultheria_memecyloides                                   TGACTTCATATAT-CCACTTATTTTTCAGGAGTATATTTATGCCCTTGCTCATGATCGTGGTTTAAATAAATCTATTTTTTTTGAAAATGCAGATTATGACAATAAATCTAGCTTACTAATTCTGAAACGTTTAATCACTCATTTAATTACTCAAATGTATCAACAGAATCATTTTCTTTTT------TATACTAATGATTTTAATCAAAAAAAATTTTT------------GGGGTACAATACAAATTTGTATTCTCAAATAATATTGGAAGGATTTGCGGTCGTTGTAGAAATTCCATTTTATCTACGATTACTATCTTTTCTAGAAGGGAAAGAAAGAGTCAAATCTCATAATTTACGATCACTTCATTCAATATTTCCGTTTTTAGAGGACAAATTTTCCCATTTAAATTATATCTTAGATATACTAATACCCCATCCCGTCCATCTGGAAATCTTGGTTCAAACTCTTCGCTACTGGGTAAAAGATCCCTCTTCTTTGCATTTATTACGATTTTTTCTCCACAAGTATTCTAATTGGAATAGTCTTATTACTCCAAAGAAATATAGTTCTTCTTTTT------CAAAAAGAAATAAAAAATTCTTCTTGTTCCTATATAATTTTCATGTATGTGAATACGAATCTATCTTCGTTTTTCTTCGGAATCAATCTTCTCATTTATGCTCAATATCTTTTGAAACCTTTCTGGAACGAATCTTGTTCTATAAAAAAATAGAACTAGAAATCTTTGTTAAGGATTTTAAGGCCATTCTATGGGTCTTCAAAGAACCTTTCCTGCATTATGTTAGATATCGCGGAAAATCCATTTTGGCTTTAAAAGGTTCGTCTCTTTTGATGGATAAATGGAAATATTACCTTGTAAATTTCTGGGAATCTTATTTTTACATATGGGCTCAACCAAGAAGGATCCATATAAACCAATTATCCAATAATTCCCTTGACTTTTTGGGCTATCTTTCAAGTATACGATTAAAACCTTCAATGGTACGGAGTCAAATGATAGAAAATTCATTTCTAATAGAGAATGTTAGTAAGAAGTTCGATACTCTAGTGCCAATTACTCCAATGATTGAATCATTGTCTAAAGCGAAATTTTGTAACGTCTTAGGACATCCCATGAGTAAGTCAGTCTGGGGCGGTTTATCAGATTCTGATATTATTGAACGATTCGGGCGTATATATAGAAATCTTTCTCATTATTATAGCGGATCATTGAAAAAAATTACTTTGTATCGAATAAAGTATATACTTCGACTTTCTTGTGCTAGAACTTTGGCACGTAAACACAAGAGTACGGTACGTTCTTTTTTGAAAAGATTAGGAGTGGGATTATTAGAAGAATTTTTTACGGAGGAAGAGCAGGTTTTTTATTTGACCTTCCCAAAAGCTTCTTCGACTTCAAGGAAGTTATATCAAAGGCGGATTTGGTATTTGGATATTTTTTGTATTAATGATACGGCAAATCATTCATGA---------------------------------------------------------TTTGTTATGAGACTTTGTTATGAGACCTTGTAAACGGAAATTATCTTTAAATAATC-TCAATGATGAAGAAATAAG--AAAAAAATTCATTTATTCTATTCTGAAATGTTCATG--------------------------------TAG-TAAGGCT----TAAATCAACTGAGGATTCAATCCTTTTGAAAGCAAAGTCTTGTTTAGAGAAAAAAC--TTGCCCATAGTAT------------------------------GA-----ACTATTAACTAT--------------------A-----------------------------------------------GAACTATTAACTATAGAACTAATAA---------------CCAACTCAT-CACTTCGCATTATCTGGATCCAAAAAACCAGTCAAGAGAGGATATATTGATCCTAT--------CATTGTAGCAACGGAAATTTGTTTTGCATAAAC-AAAAGAAAAACTAATTGAATTCTAAGTTGTGAAG------CAAAATATAG-AAAAAAGATGTGGATAGA-GGGGAGAGAGAAAGAGAG-AAAAAAATATCAATGATATAGAATTCCAATATGTAAGGTCTATGAGTCATCTCATAAAAGGCAATGTAAATAAAGCATCAAGACTTATTAATCTATAATGAAATGCATTTGTCCATACACTAGAATCGAACAAAAAAATAAAGAGACTCGAGCCAATAAAGACTAAGAAGATTGACTCAAGAACAAATTTCATTAAGAGCTCCATTGTCGAATGCAGACCTAACCATTAAACAAGAAGTGATGGGAACGATGGAATCCGTGAATGCAGAAATTCTATTGAAAACAAATCCTAATGATTCATTGGTTGGGATGGCGGAAGTAAGCGAGAATAAATTCATCTATTCTGAGAAGTCATGAGCTAACCCTACAACTGAAATAGATATAGAGCAAATATTCGCCCGCGAAAACTTTATTCCCTTGGATTACTAAAT------TTTAGACAATCCTATACGAGAAAAGGAAAAAGGGGGTTATGTTGTAAAAA--------------AATTTATTATCTATATATAGATATACAT----------------T--------TAAATATATAGTGAATATATTTAGAAATCCAAAATATCCAAACAAGTTATACAAAGATTCGATGAAATCTAAAAGAATCCAGCGATTTAATCTATTGATTGAATCGAATATTCATTAAACATATATATCTTAATTCAAATGAAAGATTTTTCATCCTTTTTTATTCGCGAGGAGCTGGATGAGAAGAAACTCTCACGTCCGGTTCTGTAGTAGAGATGG-AATTCAGAAATAACCTACTAAGTGATAACTTTCAAATTCAGAGAAACCCCGGAAAAAAAAAATGGGCAATCCTGAGCCAAATCC----TTTTTTTTTTTTGCAAACAAAGAAAGATTCCG-------AAAGGATAGGTGCAGAGACTCAATGGAAGCTGTTCTAACAAATGGAGTTGAC-----TGTGTTGGTAGAAAGAATAGGAATTCTTTCATCGAAACTTTCTAAAAGATGAAAGATAACTCTATATACATACGCATAGGTAATG-------ATTAATAACGACCAAAATCTGTATTCCTATTTTTTTATATGAAAAATAGACAAATTTTTGTGAATTGATTTCACATTGAATAAAGATTTGCATATTTATTGATCAAATCATTTACTTCATCATCTGCTAGTTCTTTTGAAGAACTGATGAATCGCACGAGAATAAAGATAGAGTCCTATTCTACATGTCAATACCGACAAGAATGAAATTTCTTGTAAGAGGAAAATCCGTCGACTTTTGAAATCGTGAGGGTTCAAGTCCCTCTATCCCCAAAAGCCTGTTTGACTCGTTAACTATTTATCTGATCC--------TTTTTTAGTTATCCG--------------------------------------------------------TTCCAAATTTATTATCTTTCTCATTCACTCAACTCTTTCAC-AAAAAAAAAACGGATCGGGGCAG-----AAATACTTTACTCATATCACAAACAAGTCTTAGGACATGTGATAGACGTACAAATGAACATCTTTAAGCAAGGAATCTCTATTTGAATGATTCATGATCTATATCATTATTGGGGCTGAAACTCAAAAAGTTTTC-----TTTTTTTTTTATCCAAGAAATTACAAGGCGAGGGTAAGACTTTGTAATACCCTTTCATTCTTTTAATTGACATAGACCCAAATCATCTA--------------GTAAAATTGAGAATGCTGCATCAGGATCG-AAAACCTGCCAAGCAG-AAAACCCGCGAACATGT-A---TAT-ACTCTTGGGGAGGATGTGCGGGTGGTGG-CCTAGCAGCTTCGCCTTCCATT---TT-CCCATTGCGAGCA---GATGCGCAC-GGG--ACTTTC---GGGCA--ATGTGTTTCGTCTGCTCGTCAAAC-AACGAA-CCCCGGCGCAAAACGCGCCAAGG-AAAATTGAAC-AAAGAGCGCACGT-CC-CTGCCCGTTTTTCGGGTGGCGCTGGCGTACGGAAACTTTCATAT---AACTGAACGACTCTCGGCAACGGATATCTCGGCTCTTGCATCGATGAAGAACGTAGCGAAATGCGATACTTGGTGTGAATTGCAGAATCCCGTGAACCATCGAGTCTTTGAACGCAAGTTGCGCCTGAAGCCATTAGGTTGAAGGCACGTCTGCCTGGGCGTCACGCATTGCATCACCCACTCCCCCGTGCC----TATGCGGGCATGTCGGTGCGTGGGCGGATATTGGCCCCCCCGTTCACATCCGTGC--TCGGTCGGCCC-AAAAAAT-GGGTCCCCAATGATGGACATCACGCCAAGTGGTGGTTGCTGAACCGTCGCGTCATGTCGTGCATG-CCATTGTTCGTTGCGGGTTGGCCC-ATTGACCCTGAAGTGCCACGGCACCTCAA
Gaultheria_mucronata                                      TGACTTCATATAT-CCACTTATTTTTCAGGAGTATATTTATACCCTTGCTCATGATCGTGGTTTAAATAAATCTATTTTTTTTGAAAATACAGATTATGACAATAAATCTAGCTTACTAATTGTGAAACGTTTAATCACTCATTTAATTACTCAAATGTATCAACAGAATCATTTTCTTTTT------TATACTAATGATTTTAAGCCAAATCAATTTTT------------GGGGTACAATACAAATTTGTATTCTCAAATGATATTTGAAGGATTTGCGGTCGTTGTAGAAATTCCATTTTATCTACGATTACTATCTTTTCTAGAAGGGAAAGAAAGAGTCAAATCTCATAATTTACGATCACTTCATTCAATATTTCCGTTTTTAGAGGACAAATTTTCCCATTTAAATTATATCTTAGATATACTAATACCCCATCCCGTCCATCTGGAAATCTTGGTTCAAACTCTTCGCTACTGGGTAAAAGATCCTTCTTCTTTGCATTTATTACGATTTTTTCTCCACGAGTATTCTAATTGGAATAGTCTTATTACTCCAAAGAAATATAGTTCTTCTTTTT------CAAGAAGAAATCAAAAATTCTTCTTGTTCCTATACAATTTTCATGTATGTGAATACGAATCTATCTTCGTTTTTCTTCGGAATCAATCTTCTCATTTATGCTCAATATCTTTTGAAACCTTTCTAGAACGAATCTTGTTCTATAAAAAAATAGAACTAGAAATCTTTGTTAAGGATTTTAAGGCCATTCTATGGGTCTTCAAAGACCCTTTNNNNNNNNNNNNNNNNNNNNNNNNNNNNNNNNTTTTGGCTTCAAAAGGTTCGTCTCTTTTGATGAATAAATGGAAATATTACCTTGTAAATTTCTGGGAATGTTATTTTTACATATGGGTTCAACCAAGAAGGATCCATATAAACCAATTATCCAATAATTCTCTTGACTTTCTGGGCTATCTTTCAAGTATACGATTAAAACCTTCAATGGTACGGAGTCAAATGATAGAAAATGCATTTCTAATAGAGAATGCTAGTAAGAAGTTCGATACTCTAGTGCCAATTACTCCAATGATTGAATCATTGTCTAAAGCGAAATTTTGTAACGTGTTAGGACATCCCATGAGTAAGCCAGTTTGGGGCAGTTTATCAGATTCTGATATTATTGAACGATTTGGGCGTATATATAGAAATCTTTCTCATTATTATAGCGGATCATTGAAAAAAATTAGTTTGTATCGAATAAAGTATATACTTCGACTTTCTTGTGCTAGAACTTTGGCACGTAAACACAAAAGTACGGTACGTTCTTTTTTGAAAAGATTAGGAGTGGGATTATTAGAAGAATTTTTTACGGAGGAAGAGCAGGTTTTTTATTTGACCTTCCCAAAAGCTTCTTCGACTTCAAGGAAGTTATATCAAAGGCGGATTTGGTATTTGGATATTTTTTGTATTAATGATACGGCAAATCATGAATGA----------------------------------------------------------------------TTTGTTATGAGACCTTGTAAATGGAAATTATCTTTAAATAATCTTCAATGATGAAGAAATAAG--AAAAAAATTCATTTATTCTATTCTGAAATGTTCATG-----------------TAG--------TATGTAG-TAAGGCT----TAAATCAACTGAGAATTCAATCCTTTTGAAAGCAAAGTCTTGTCTAGAGAAAAAAC--TTGCCCATAGTAT------------------------------GA-----ACTATTAACTAT--------------------A-----------------------------------------------GAACTATTAACTATAGAACTAATAA---------------GCAACTCAT-CACTTCGCATTATCTGGATCCAAAAAACCAGTCAAGAGAGGATATATTGATCCTAT--------CATTGTAGCAACGGAAATTTGTTTTGCATAAAC-AAAAGAAAAACTAATTGGATTCTAAGTTGTCAAG------CAAAATATAG-AAAAAAGATGTGGATAGA-GGGGGGAGAGAAAGAGAGAAAAAGAATATCAATGATATAGAATTCCAATATGTAAGGTCTATGAGTCATCTCATAAAAGGCAATGTAAATAAAGCATCAAGACTTATTGATCTATAATGAAATGCATTTGTCCATACACTAGAATCGAACAAAAAAATCAAGAGACTCGAGCCAATAAAGACTAAGAAGATTGACTCAAGAACAAATTTCATTAAGAGCTCCATTGTCGAATGCAGACCTAACCATTAAATAAGAAGTGATGGGAACGATGGAATCCGTGAATGCAGAAATTCTATTGAAAACAAATCCTAATGATTCATTGGTTGGGATGGCGGAAGTAAGCGAGAATAAATTCATCTATTCTGAGAAGTCATGAGCTAACCCTACAACTGAAATAGATATAGAGCAAATATTCGCCCGCGAAAACTTTATTCCCTTGGATTACTAAAT------TTTAGACAATCCTATGCGAGAAAAGGAAAAAGGGGGTTATGTTGTAAAAAATTTTATTATCTATAATTTATTATCTATAAATAGATATACAT----------------C--------TAAATATATAGTGAATATATTTATAAATCCAAAATATACAAACAAGTTATACAAAGATTCGATGAAATCGAAAAGAATCCAGCGATTTAATCTATTGATTGAATCGAATATTCATTAAACATGTATATCTTAATTCAAATGAAAGATTTTTCATCCTTTTTTATTCGCGAGGAGCTGGATGAGAAGAAACTCTCACGTCCGGTTCTGTAGTAGAGATGG-AATTCAGAAATAACCTACTAAGTGATAACTTTCAAATTCAGAGAAACCCCGG-AAAAAAAAATGGGCAATCCTGAGCCAAATCC------TTTTTTTTTGGCAAACAAACAAAGATTCCGAAAGAAAAAAGGATAGGTGCAGAGACTCAATGGAAGCTGTTCTAACAAATGGAGTTGAC-----TGCGTTGGTAGAAAGAATAGGAATTTTTTCATCGAAACTTTCAAAAAGATGAAAGATAACTCTATATACATACGCATAGGTAATG-------ATTAATAACGACCAAAATCTGTATTCCTATTTTTTTATATGAAAAATAGAAAAATTTTTGTGAATTGATTTCACATTGAATAAATATTTTCATATTTATTGATCAAATCATTTACTCCATCATCTGCTAGTTCTTTTGAAGAACTGATGAATCGCACGAGAATAAAGATAGAGTCCTATTCTACATGTCAATACCGACAAGAATGAAATTTCTTGTAAAAGGAAAATCCGTCGACTTTAGAAATCGTGAGGGTTCAAGTCCCTCTATCCCCAAAAGCCTGTTTGACTCGTTAACTATTTATCCGATCC--------TTTTTTAGTTAGCCG--------------------------------------------------------TTCCAAATTCGTTATCTTTCTCATTCACTCGACTCTTTCAC---AAAACAAACGGATCGGGGCAG-----AAATACTTTACTCATATCACAAACAAGTCTTAGGACATGTGATAGACGTACAAATGAACATCTTTGAGCAAGGAATCTCCATTTGAATGATTCATGATCTATATCATTATTGGGGCTGAAACTCAAAAAGTTTTC------TTTTTTTTTATCCAAGAAATTACAAGGCGAGGGTAAGACTTTGTAATACCCTTTCGTTCTTTTAATTGACATAGACCCAAATCATCTA--------------GTAAAATTGAGAATGCTGCATCAGGATCG-AAAACCTGCCAAGCAG-AAAACCCGCGAACTTGT-A---TAT-ACTCTCGGGGAGGATGTGCGGGTCGTGG-CCCAGTTGCCTCGCCTTCCATT---TT-CCCCTTGCGAGCA---GATGCGCACGGGG-CCCTTCC---GGGCA--ACGTGCTTCGTCTGCTCGTCAAAC-AACGAA-CCCCGGCGCAAAACGCGCCAAGGAAAATTTGAAC-AAAGAGCGCACGT-CC-CTGCCCGTTTTTCGGGTGGTGTTGGCGTACGCAATCTTTCATATAACAACTGAACGACTCTCGGCAACGGATATCTCGGCTCTTGCATCGATGAAGAACGTAGCGAAATGCGATACTTGGTGTGAATTGCAGAATCCCGTGAACCATCGAGTCTTTGAACGCAAGTTGCGCCTGAAGCCATTAGGTTGAAGGCACGTCTGCCTGGGCGTCACGCATTGCGTCACCCACTCCCCCGTGCC----TAAGCGGGCATGTCGGTGCGTGGGCGGATATTGG-CCCCCCGTTCACATCCGTGC--TCGGTCGGCCT-AAAAAAT-GGGTCCCCAATGACGGACATCACGACAAGTGGTGGTTGCCAAACCGTCGCGTCATGTCGTGCATG-CCATCGTCTGTTGCGGGTTGGCCC-ATCGACCCTGAAGTGCCACGGCACCTCAA
Gaultheria_myrsinoides                                    TGACTTCATATAT-CCACTTATTTTTCAGGAGTATATTTATACCCTTGCTCATGATCGTGGTTTAAATAAATCTATTTTTTTTGAAAATACAGATTATGACAATAAATCTAGCTTACTAATTGTGAAACGTTTAATCACTCATTTAATTACTCAAATGTATCAACAGAATCATTTTCTTTTT------TATACTAATGATTTTAAGCCAAATAAATTTTT------------GGGGTACAATACAAATTTGTATTCTCAAATGATATTTGAAGGATTTGCGGTCGTTGTAGAAATTCCATTTTATCTACGATTACTATCTTTTCTAGAAGGGAAAGAAAGAGTCAAATCTCATAATTTACGATCACTTCATTCAATATTTCCGTTTTTAGAGGACAAATTTTCCCATTTAAATTATATCTTAGATATACTAATACCCCATCCCGTCCATCTGGAAATCTTGGTTCAAACTCTTCGCTACTGGGTAAAAGATCCTTCTTCTTTGCATTTATTACGATTTTTTCTCCACGAGTATTCTAATTGGAATAGTCTTATTACTCCAAAGAAATATAGTTCTTCTTTTT------CAAGAAGAAATCAAAAATTCTTCTTGTTCCTATACAATTTTCATGTATGTGAATACGAATCTATCTTCGTTTTTCTTCGGAATCAATCTTCTCATTTATGCTCAATATCTTTTGAAACCTTTCTAGAACGAATCTTGTTCTATAAAAAAATAGAACTAGAAATCTTTGTTAAGGATTTTAAGGCCATTCTATGGGTCTTCAAAGACCCTTTCCTGCATTATGTTAGATATCGCGGAAAATCCATTTTGGCTTCAAAAGGTTCGTCTCTTTTGATGAATAAATGGAAATATTACCTTGTAAATTTCTGGGAATGTTATTTTTACATATGGGTTCAACCAAGAAGGATCCATATAAACCAATTATCCAATAATTCTCTTGACTTTCTGGGCTATCTTTCAAGTATACGATTAAAACCTTCAATGGTACGGAGTCAAATGATAGAAAATGCATTTCTAATAGAGAATGCTAGTAAGAAGTTCGATACTCTAGTGCCAATTACTCCAATGATTGAATCATTGTCTAAAGCGAAATTTTGTAACGTGTTAGGACATCCCATGAGTAAGCCAGTCTGGGGCAGTTTATCAGATTCTGATATTATTGAACGATTTGGGCGTATATATAGAAATCTTTCTCATTATTATAGCGGATCATTGAAAAAAATTAGTTTGTATCGAATAAAGTATATACTTCGACTTTCTTGTGCTAGAACTTTGGCACGTAAACACAAAAGTACGGTACGTTCTTTTTTGAAAAGATTAGGAGTGGGATTATTAGAAGAATTTTTTACGGAGGAAGAGCAGGTTTTTTATTTGACCTTCCCAAAAGCTTCTTCGACTTCAAGGAAGTTATATCAAAGGCGGATTTGGTATTTGGATATTTTTTGTATTAATGATACGGCAAATCATGAATGA----------------------------------------------------------------------TTTGTTATGAGACCTTGTAAATGGAAATTATCTTTAAATAATCTTCAATGATGAAGAAATAAG--AAAAAAATGCATTTATTCTATTCTGAAATGTTCATG-----------------TAG--------TATGTAG-TAAGGCT----TAAATCAACTGAGGATTCAATCCTTTTGAAAGCAAAGTCTTGTCTAGAGAAAAAAC--TTGCCCATAGTAT------------------------------GA-----ACTATTAACTAT--------------------A-----------------------------------------------GAACTATTAACTATAGAACTAATAA---------------GCAACTCAT-CACTTCGCATTATCTGGATCCAAAAAACCAGTCAAGAGAGGATATATTGATCCTAT--------CATTGTAGCAACGGAAATTTGTTTTGCATAAAC-AAAAGAAAAACTAATTGGATTCTAAGTTGTCAAG------CAAAATATAG-AAAAAAGATGTGGATAGA-GGGGGGAGAGAAAGAGAGAAAAAGAATATCAATGATATAGAATTCCAATATGTAAGGTCTATGAGTCATCTCATAAAAGGCAATGTAAATAAAGCATCAAGACTTATTGATCTATAATGAAATGCATTTGTCCATACACTAGAATCGAACAAAAAAATCAAGAGACTCGAGCCAATAAAGACTAAGAAGATTGACTCAAGAACAAATTTCATTAAGAGCTCCATTGTCGAATGCAGACCTAACCATTAAATAAGAAGTGATGGGAACGATGGAATCCGTGAATGCAGAAATTCTATTGAAAACAAATCCTAATGATTCATTGGTTGGGATGGCGGAAGTAAGCGAGAATAAATTCATCTATTCTGAGAAGTCATGAGCTAACCCTACAACTGAAATAGATATAGAGCAAATATTCGCCCGCGAAAACTTTATTCCCTTGGATTACTAAAT------TTTAGACAATCCTATGCGAGAAAAGGAAAAAGGGGGTTATGTTGTAAAAAATTTTATTATCTATAATTTATTATCTATAAATAGATATACAT----------------C--------TAAATATATAGTGAATATATTTATAAATCCAAAATATACAAACAAGTTATACAAAGATTCGATGAAATCGAAAAGAATCCAGCGATTTAATCTATTGATTGAATCGAATATTCATTAAACATGTATATCTTAATTCAAATGAAAGATTTTTCATCCTTTTTTATTCGCGAGGAGCTGGATGAGAAGAAACTCTCACGTCCGGTTCTGTAGTAGAGATGG-AATTCAGAAATAACCTACTAAGTGATAACTTTCAAATTCAGAGAAACCCCGG-AAAAAAAAATGGGCAATCCTGAGCCAAATCC------TTTTTTTTTGGCAAACAAACAAAGATTCCGAAAGAAAAAAGGATAGGTGCAGAGACTCAATGGAAGCTGTTCTAACAAATGGAGTTGAC-----TGCGTTGGTAGAAAGAATAGGAATTTTTTCATCGAAACTTTCAAAAAGATGAAAGATAACTCTATATACATACGCATAGGTAATG-------ATTAATAACGACCAAAATCTGTATTCCTATTTTTTTATATGAAAAATAGAAAAATTTTTGTGAATTGATTTCACATTGAATAAATATTTTCATATTTATTGATCAAATCATTTACTCCATCATCTGCTAGTTCTTTTGAAGAACTGATGAATCGCACGAGAATAAAGATAGAGTCCTATTCTACATGTCAATACCGACAAGAATGAAATTTCTTGTAAAAGGAAAATCCGTCGACTTTAGAAATCGTGAGGGTTCAAGTCCCTCTATCCCCAAAAGCCTGTTTGACTCGTTAACTATTTATCCGATCC--------TTTTTTAGTTAGCCG--------------------------------------------------------TTCCAAATTCGTTATCTTTCTCATTCACTCGACTCTTTCAC---AAAACAAACGGATCGGGGCAG-----AAATACTTTACTCATATCACAAACAAGTCTTAGGACATGTGATAGACGTACAAATGAACATCTTTGAGCAAGGAATCTCCATTTGAATGATTCATGATCTATATCATTATTGGGGCTGAAACTCAAAAAGTTTTC------TTTTTTTTTATCCAAGAAATTACAAGGCGAGGGTAAGACTTTGTAATACCCTTTCGTTCTTTTAATTGACATAGACCCAAATCATCTA--------------GTAAAATTGAGAATGCTGCATCAGGATCG-AAAACCTGCCRAGCAG-AAAACCCGCGAACTTGT-A---TAT-ACTCTCGGGGAGGATGTGCGGGTCGTGG-CCCAGTTGCCTCGCCTTCCATT---TT-CCCCTTGCGAGCA---GATGCGCACGGGG--CCTTCC---GGGCA--ACGTGCTTCGTCTGCTCGTCAAAC-AACGAA-CCCCGGCGCAAAACGCGCCAAGGAAAATTTGAAC-AAAGAGCGCACGT-CC-CTGCCCGTTTTTCGGGTGGTGTCGGCGTACGCAATCTTTCATGT---AACTGAACGACTCTCGGCAACGGATATCTCGGCTCTTGCATCGATGAAGAACGTAGCGAAATGCGATACTTGGTGTGAATTGCAGAATCCCGTGAACCATCGAGTCTTTGAACGCAAGTTGCGCCTGAAGCCATTAGGTTGAAGGCACGTCTGCCTGGGCGTCACGCATTGCGTCACCCACYCCCCCGTGCC----TAAGCGGGCATGTCGGTGCGTGGGCGGATATTGG-CCCCCCGTTCACATCCGTGC--TCGGTCGGCCT-AAAAAAT-GGGTCCCCAATGACGGACATCACGACAAGTGGTGGTTGCCAAACCGTCGCGTCATGTCGCGCATG-CCATCGTCTGTTGCGGGTTGGCCC-ATCGACCCTGAAGTGCCACGGCACCTCAA
Gaultheria_myrtilloides                                   TGACTTCATATAT-CCACTTATTTTTCAGGAGTATATTTATGCTCTTGCTCATGATCGTGGTTTAAATAAATCTATTTTTTTAGAAAATACAGATTATGACAATAAATCTAGCTTACTAATTGTGAAACGTTTAATCACTCATTTAATTACTCAAATGTATCAACAGAATCATTTTCTTTTT------TATACTAATGATTTTAAGCCAAATAAATTTTT------------GGGGTACAATACAAATTTGTATTCTCAAATGATATTTGAAGGATTTGCGCTCGTTGTAGAAATTCCATTTTATCTACGATTACTATCTTTTCTAGAAGGGAAAAAAAGAGTCAAATCTCATAATTTACGATCACTTCATTCAATATTTCCGTTTTTAGAGGACAAATTTTCCCATTTAAATTATATCTTAGATATACTAATACCCCATCCCGTCCATCTGGAAATCTTAGTTCAAACTCTTCGCTACTGGGTAAAAGATCCCTCTTCTTTGCATTTATTACGATTTTTTCTCCACGAGTATTCTAATTGGAATAGTCTTATTACTCCAAAGAAATATAGTTCTTATTTTT------CAAAAAGAAATCAAAAATTCTTCTTGTTCCTATACAATTTTCATGTATGTGAATACGAATCTATCTTCGTTTTTCTTCGGAATCAATCTTCTCATTTATGCTCAATATCTTTTGAAACCTTTCTAGAACGAATCTTGTTCTATAAAAAAATAGAACTAGAAATCTTTGTTAAGGATTTTAAGGCCATTCTATGGGTCTTCAAAGACCCTTTNNNNNNNNNNNNNNNNNNNNNNNNAAAAGCCATTTTGGCTTCAAAAGGTTCGTCTCTTTTGATGAATAAATGGAAATATTATCTTGTAAATTTCTGGGAATGTTATTTTTACATATGGGTTCAACCAAGAAGGATCCATATAAACCAATTATCCAATAATTCCCTTGACTTTCTGGGCTATCTTTCAAGTATACGATTAAAACCTTCAATGGTACGGAGTCAAATGATAGAAAATTCGTTTCTAATAGAGAATGCTAGTAAGAAGTTCGATACTCTAGTGCCAATTACTCCAATGATTGAATCATTGTCTAAAGCGAAATTTTGTAACGTGTTAGGACATCCCATGAGTAAGCCAGTCTGGGGTAGTTTATCAGATTCTGATATTATTGAACGATTCGGGCGTATATATAGAAATCTTTCTCATTATTATAGCGGATCATTGAAAAAAATTAGTTTGTATCGAATAAAGTATATACTTCGACTTTCTTGTGCTAGAACTTTGGCACGTAAACACAAAAGTACGGTACGTTCTTTTTTGAAAAGATTAGGAGTGGGATTATTAGAAGAATTTTTTACGGAGGAAGAGCAGGTTTTTTATTTGACCTTCCCAAAAGCTTCTTCGACTTCAAGGAAGTTATATCAAAGGCGGATTTGGTATTTGGATATTTTTTGTATTAATGATACAGCAAATCATGAATGA----------------------------------------------------------------------TTTGTTATGAGACCTTGTAAACGGAAATTATCTTTAAATAATC-TCAATGATGAAGAAATAAG--AAAAAAATTAATTTATTCTATTCTGAAATGTTCATG-----------------TAG--------TATGTAG-TAAGGCT----TAAATCAACTGAGGATTCAATCCTTTTGAAAGCAAAGTCTTGTCTAGAGAAAAAAC--TTGCCCATAGTAT------------------------------GA-----ACTATTAACTAT--------------------A-----------------------------------------------GAACTATTAACTATAGAACTAATAA---------------CCAACTCAT-CACTTCGCATTATCTGGATCTAAAAAACCAGTCAAGAGAGGATATATTGATCCTAT--------CATTGTAGCAACGGAAATTTGTTTTGCATAAAC-AAAAGAAAAACTAATTGGATTCTAAGTTGTCAAG------CAAAATATAG-AAAAAAGATGTGGATAGA-GGGGGGAGAGAAAGAGAGAAAAAGAATATCAATGATATAGAATTCCAATATGTAAGGTCTATGAGTCATCTCATAAAAGGCAATGTAAATAAAGCATCAAGACTTATTCATCTATAATGAAATGCATTTGTCCATACACTAGAATCGAACAAAAAAATCAAGAGACTCGAGCCAATAAAGACTAAGAAGATTGACTCAAGAACAAATTTCATTAAGAGCTCCATTGTCGAATGCAGACCTAACCATTAAATAAGAAGTGATGGGAACGATGGAATCCGTGAATGCAGAAATTCTATTGAAAAAAAATCCTAATGATTCATTGGTTGGGATGGCGGAAGTAAGCGAGAATAAATTCATCTATTCTGAGAAGTCATGAGCTAATCCTACAACTGAAATAGATATAGAGCAAATATTCGCCCGCGAAAACTTTATTCCCTTGGATTACTAAAT------TTTAGACAATCCTATACGAGAAAAGGAAAAAGGGGGTTATGTTGTAAAAAATTTTATTATCTATAATTTATTATCTATAAATAGATATACAT----------------C--------TAAATATATAGTGAATATATTTATAAATCCAAAATATACAAACAAGTTATACAAAGATTCGATGAAATCTAAAAGAATCCAGCGATTTAATCTATTGATTGAATCGAATATTCATTAAACATGTATATCTTAATTCAAATGAAAGATTTTTCATCCTTTTTTATTCGCGAGGAGCTGGATGAGAAGAAACTCTCACGTCCGGTTCTGTAGTAGAGATGG-AATTCAGAAATAACCTACTAAGTGATAACTTTCAAATTCAGAGAAACCCCGG-AAAAAAAAATGGGCAATCCTGAGCCAAATCC------TTTTTTTTTGGCAAACAAACAAAGATTCCGAAAGAAAAAAGGATAGGTGCAGAGACTCAATGGAAGCTGTTCTAACAAATGGAGTTGAC-----TGCGTTGGTAGAAAGAATAGTAATTTTTTCATCGAAACTTTCTAAAAGATGAAAGATAACTCTATATACATACGCATAGGTAATG-------ATTAATAACGACCAAAATCTGTATTCCTATTTTTTTATATGAAAAATAGACAAATTTTTGTGAATTGATTTCACATTGAATAAAGATTTGCATATTTATTGATCAAATCATTTACTCCATCATCTGCTAGTTCTTTTGAAGAACTGATGAATCGCACGAGAATAAAGATAGAGTCCTATTCTACATGTCAATACCGACAAGAATGAAATTTCTTGTAAAAGGAAAATCCGTCGACTTTAGAAATCGTGAGGGTTCAAGTCCCTCTATCCCCAAAAGCCTGTTTGACTCGTTAACTATTTATCCGATCC--------TTTTTTAGTTAGCCG--------------------------------------------------------TTCCAAATTCGTTATCTTTCTCATTCACTCGACTCTTTCAC---AAAACAAACGGATCGGGGCAG-----AAATACTTTACTCATATCACAAACAAGTCTTAGGACATGTGATAGACGTACAAATGAACATCTTTGAGCAAGGAATCTCCATTTGAATGATTCATGATCTATATCATTATTGGGGCTGAAACTCAAAAAGTTTTC-------TTTTTTTTATACAAGAAATTACAAGGCGAGGGTAAGACTTTGTAATACCCTTTCGTTCTTTTAATTGACATAGACCCAAATCATCTA--------------GTAAAATTGAGAATGCTGCATCAGGATCG-AAAACCTGCCAAGCAG-AAAACCCGCGAACTTGT-A---TAT-ACTCTCGGGGAGGATGTGCGGGTCGTGG-CCCAGTTGCCCCGCCTTCCATT---TT-CCCCTTGCGAGCA---GATGCGCACGGGG--CCTTCC---GGGCA--ACGTGCTTCGTCTGCTCGTCAAAC-AACGAA-CCCCGGCGCAAAACGCGCCAAGGAAAATTTGAAC-AAAGAGCGCACGTCCC-CTGCCCRTTTTTCGGGTGGTGTTGGCGTAYGCRATCTTTCATAT---AACTGAACGACTCTCGGCAACGGATATCTCGGCTCTTGCATCGATGAAGAACGTAGCGAAATGCGATACTTGGTGTGAATTGCAGAATCCCGTGAACCATCGAGTCTTTGAACGCAAGTTGCGCCTGAAGCCATTAGGTTGAAGGCACGTCTGCCTGGGCGTCACGCATTGCGTCACCCACTCCCCCGTGCC----TAAGCGGGCATGTCGGTGCGTGGGCGGATATTGG-CCCCCCGTTCACATCCGTGC--TCGGTCGGCCT-AAAAAAT-GGGTCCCCAATGACGGACATCACGACAAGTGGTGGTTGCCAAACCGTCGCGTCATGTCGTGCATG-CCATYGTCTGTTGCGGGTTGGCCC-ATCGACCCTGAAGTGCCACGGCACCTCAA
Gaultheria_nubigena                                       TGACTTCATATAT-CCACTTATTTTTCAGGAGTATATTTATGCCCTTGCTCATGATCGTGGTTTAAATAAATCTATTTTTTTTGAAAATACAGATTATGACAATAAATCTAGCTTACTAATTGTGAAACGTTTAATCACTCATTTAATTACTCAAATGTATCAACAGAATCATTTTCTTTTT------TATACTAATGATTTTAAGCCAAATAAATTTTT------------GGGGTACAATACAAATTTGTATTCTCAAATGATATTTGAAGGATTTGCGGTCGTTGTAGAAATTCCATTTTATCTACGATTACTATCTTTTCTAGAAGGGAAAGAAAGAGTCAAATCTCATAATTTACGATCACTTCATTCAATATTTCCGTTTTTAGAGGACAAATTTTCCCATTTAAATTATATCTTAGATATACTAATACCCCATCCCGTCCATCTGGAAATCTTGGTTCAAACTCTTCGCTACTGGGTAAAAGATCCTTCTTCTTTGCATTTATTACGATTTTTTCTCCACGAGTATTCTAATTGGAATAGTCTTATTACTCCAAAGAAATATAGTTCTTCTTTTT------CAAAAAGAAATCAAAAATTCTTCTTGTTCCTATACAATTTTCATGTATGTGAATACGAATCTATCTTCGTTTTTCTTCGGAATCAATCTTCTCATTTATGCTCAATATCTTTTGAAACTTTTCTAGAACGAATCTTGTTCTATAAAAAAATAGAACTAGAAATCTTTGTTAAGGATTTTAAGGCCATTCTATGGGTCTTCAAAGACCCTTTCCTGCATTATGTTAGATATCGCGGAAAATCCATTTTGGCTTCAAAAGGTTCGTCTCTTTTGATGAATAAATGGAAATATTACCTTGTAAATTTCTGGGAATGTTATTTTTACATATGGGTTCAACCAAGAAGGATCCATATAAACCAATTATCCAATAATTCTCTTGACTTTCTGGGCTATCTTTCAAGTATACGATTAAAACCTTCAATGGTACGGAGTCAAATGATAGAAAATTCATTTCTAATAGAGAATGCTAGTAAGAAGTTCGATACTCTAGTGCCAATTACTCCAATGATTGAATCATTGTCTAAAGCGAAATTTTGTAACGTGTTAGGACATCCCATGAGTAAGCCAGTCTGGGGCAGTTTATCAGATTCTGATATTATTGAACGATTCGGGCGTATATATAGAAATCTTTCTCATTATTATAGCGGATCATTGAAAAAAATTAGTTTGTATCGAATAAAGTATATACTTCGACTTTCTTGTGCTAGAACTTTGGCACGTAAACACAAAAGTACGGTACGTTCTTTTTTGAAAAGATTAGGAGTGGGATTATTAGAAGAATTTTTTACGGAGGAAGAGCAGGTTTTTTATTTGACCTTCCCAAAAGCTTCTTCGACTTCAAGGAAGTTATATCAAAGGCGGATTTGGTATTTGGATATTTTTTGTATTAATGATACGGCAAATCATGAATGA----------------------------------------------------------------------TTTGTTATGAGACCTTGTAAATGGAAATTATCTTTAAATAATCATCAATGATGAAGAAATAAG--AAAAAAATTCATTTATTCTATTCTGAAATGTTCATG-----------------TAG--------TATGTAG-TAAGGCT----TAAATCAACTGAGGATTCAATCCTTTTGAAAGCAAAGTCTTGTCTAGAGAAAAAAC--TTGCCCATAGTAT------------------------------GA-----ACTATTAACTAT--------------------A-----------------------------------------------GAACTATTAACTATAGAACTAATAA---------------CCAACTCAT-CACTTCGCATTATCTGGATCCAAAAAACCAGTCAAGAGAGGATATATTGATCCTAT--------CATTGTAGCAACGGAAATTTGTTTTGCATAAAC-AAAAGAAAAACTAATTGGATTCTAAGTTGTCAAG------CAAAATATA--AAAAAAGATGTGGATAGA-GGGGGGAGAGAAAGAGAGAAAAAGAATATCAATGATATAGAATTCCAATATGTAAGGTCTATGAGTCATCTCATAAAAGGCAATGTAAATAAAGCATCAAGACTTATTCATCTATAATGAAATGCATTTGTCCATACACTAGAATCGAACAAAAAAATCAAGAGACTCGAGCCAATAAAGACTAAGAAGATTGACTCAAGAACAAATTTCATTAAGAGCTCCATTGTCGAATGCAGACCTAACCATTAAATAAGAAGTGATGGGAACGATGGAATCCGTGAATGCAGAAATTCTATTGAAAACAAATCCTAATGATTCATTGGTTGGGATGGCGGAAGTAAGCGAGAATAAATTCATCTATTCTGAGAAGTCATGAGCTAACCCTACAACTGAAATAGATATAGAGCAAATATTCGCCCGCGAAAACTTTATTCCCTTGGATTACTAAAT------TTTAGACAATCCTATACGAGAAAAGGAAAAAGGGGGTTATGTTGTAAAAAATTTTATTATCTATAATTTATTATCTATAAATAGATATACAT----------------C--------TAAATATATAGTGAATATATTTATAAATCCAAAATATACAAACAAGTTATACAAAGATTCGATGAAATCTAAAAGAATCCAGCGATTTAATCTATTGATTGAATCGAATATTCATTAAACATGTATATCTTAATTCAAATGAAAGATTTTTCATCCTTTTTTATTCGCGAGGAGCTGGATGAGAAGAAACTCTCACGTCCGGTTCTGTAGTAGAGATGG-AATTCAGAAATAACCTACTAAGTGATAACTTTCAAATTCAGAGAAACCCCGG-AAAAAAAAATGGGCAATCCTGAGCCAAATCC-----TTTTTTTTTTGGCAAACAAACAAAGATTCCGAAAGAAAAAAGGATAGGTGCAGAGACTCAATGGAAGCTGTTCTAACAAATGGAGTTGAC-----TGCGTTGGTAGAAAGAATAGGAATTTTTTCATCGAAACTTTCTAAAAGATGAAAGATAACTCTATATACATACGCATAGGTAATG-------ATTAATAACGACCAAAATCTGTATTCCTATTTTTTTATATGAAAAATAGAAAAATTTTTGTGAATTGATTTCACATTGAATAAATATTTGCATATTTATTGATCAAATCATTTACTCCATCATCTGCTAGTTCTTTTGAAGAACTGATGAATCGCACGAGAATAAAGATAGAGTCCTATTCTACATGTCAATACCGACAAGAATGAAATTTCTTGTAAAAGGAAAATCCGTCGACTTTAGAAATCGTGAGGGTTCAAGTCCCTCTATCCCCAAAAGCCTGTTTGACTCGTTAACTATTTATCCGATCC--------TTTTTTAGTTAGCCG--------------------------------------------------------TTCCAAATTCGTTATCTTTCTCATTCACTCGACTCTTTCAC---AAAACAAACGGATCGGGGCAG-----AAATACTTTACTCATATCACAAACAAGTCTTAGGACATGTGATAGACGTACAAATGAACATCTTTGAACAAGGAATCTCCATTTGAATGATTCATGATCTATATCATTATTGGGGCTGAAACTCAAAAAGTTTTC-------TTTTTTTTATCCAAGAAATTACAAGGCGAGGGTAAGACTTTGTAATACCCTTTCGTTCTTTTAATTGACATAGACCCAAATCATCTA--------------GTAAAATTGAGAATGCTGCATCAGGATCG-AAAACCTGCCAAGCAG-AAAACCCGCGAACTTGT-A---TAT-ACTCTCGGGGAGGATGTGCGGGTCGTGG-CCCAGTTGCCTCGCCTTCCATT---TT-CCCCTTGCGAGCA---GATGCGCAC-GGG-GCCTTCC---GGGCA--ACGTGCTTCGTCTGCTCGTCAAAC-AACGAA-CCCCGGCGCAAAACGCGCCAAGGAAAATTTGAAC-AAAGAGCGCACGT-CC-CTGCCCGTTTTTCGGGTGGTGTTGGCGTACGCAATCTTTCATAT---AACTGAACGACTCTCGGCAACGGATATCTCGGCTCTTGCATCGATGAAGAACGTAGCGAAATGCGATACTTGGTGTGAATTGCAGAATCCCGTGAACCATCGAGTCTTTGAACGCAAGTTGCGCCTGAAGCCATTAGGTTGAAGGCACGTCTGCCTGGGCGTCACGCATTGCGTCACCCACTCCCCCGTGCC----TAAGCGGGCATGTCGGTGCGTGGGCGGATATTGG-CCCCCCGTTCACATCCGTGC--TCGGTCGGCCT-AAAAAAC-GGGTCCCCAATGACGGACATCACGACAAGTGGTGGTTGCCAAACCGTCGCGTCATGTCGTGCATG-CCATCGTCTGTTGCGGGTTGGCCC-ATAGACCCTGAAGTGCCACGGCACCTCAA
Gaultheria_ovatifolia                                     TGACTTCATATAT-CCACTTATTTTGCAGGAGTATATTTATGCCCTTGCTCATGATCGTGGTTTAAATAAATCTATTTTTTTTGAAAATGCAGATTATGACAATAAATCTAGCTTACTAATTGTGAAACGTTTAATCACTCATTTAATTACTCAAATGTATCAACAGAATCATTTTCTTTTT------TATACTAATGATTTTAATCCAAATAAATTTTT------------GGGGTACAATACAAATTTGTATTCTCAAATGATATTTGAAGGATTTGCGGTCGTTGTAGAAATTCCATTTTATCTACGATTACTATCTTTTCTAGAAGGGAGAGAAAGAGTCAAATCTCATAATTTACGATCACTTCATTCAATATTTCCGTTTTTAGAGGACAAATTTTCCCATTTAAATTATATCTTAGATATACTAATACCCCATCCCGTCCATCTGGAAATCTTGGTTCAAACTCTTCGCTACTGGGTAAAAGATTCCTCTTCTTTGCATTTATTACGATTTTTTCTCTACGAGTATTCTAATTGGAATAGTCTTATTACTCCAAAGAAATATAGTTCTTCTTTTT------CAAAAAGAAATCAAAAATTTTTCTTGTTCCTATATAATTTTCATGTATGTGAATACGAATCTATCTTCGTTTTTCTTCGGAATCAATCTTGTCATTTCTGCTCAATATCTTTTGAAACCTTTCTAGAACGAATCTTATTCTATAAAAAAATAGAACTAGAAATCTTTGTTAAGGATTTTAAGGCCATTCTATGGGTCTTCAAAGACCCTTTCCTGCATTATGTTAGATATCGCGGAAAATCCATTTTGGCTTCAAAAGGTTCGTCTCTTTTGATGAATAAATGGAAATATTACCTTGTAAATTTCTGGGAATGTTATTTTTACATATGGGTTCAACCAAGAAGGATCCATATAAACCAATTATCCAATAATTCCCTTGACTTTCTGGGCTATCTTTCAAGTATACGGTTAAAACCTTCAATGGTACGGAGTCAAATGATAGAAAATTCATTTCTAATAGAGAATGCTAGTAAGAAGTTCGATACTCTAGTGCCAATTACTCCAATGATTGAATCATTGTCTAAAGCTAAATTTTGTAACGTGTTAGGACATCCCATGAGTAAGCCAGTCTGGGGCGGTTTATCAGATTCTGATATTATTGAACGATTCGGGCGTATATATAGAAATCTTTCTCATTATTATAGCGGATCATTGAAAAAAATTAGTTTGTATCGAATAAAGTATATACTTCGACTTTCTTGTGCTAGAACTTTGGCACGGAAACACAAAAGTACGGTACGTTCTTTTTTGAAAAGATTAGGAGTGGGATTATTAGAAGAATTTTTTACGGAGGAAGAGCAGGTTTTTTATTTGACCTTCCCAAAAGCTTCTTCGACTTCAAGGAAGTTATATCAAAGGCGGATTTGGTATTTGGATATTTTTTGTATTAATGATACGGCAAATCATGAATGA----------------------------------------------------------------------TTTGTTATGCGACCTTGTAAACGGAAATTATCTTTAAATAATC-TCAATGATGAAGAAATAAG--AAAAAAATGCATTTATTCTATTCTGAAATGTTCATG-----------------TAG--------TATGTAG-TAAGGCT----TAAATCAACTGAGGATTCAATCCTTTTGAAAGCAAAGTCTTGTCTAGAGAAAAAAC--TTGCCCATAGCAT------------------------------GA-----ACTATTAACTAT--------------------A-----------------------------------------------GAACTATTAACTATAGAACTAATAA---------------CCAACTCAT-TACTTCGCATTATCTGTATCCAAAAAACCAGTCAAGAGAGGATATATTGATCCTAT--------CATTGTAGCAACGGAAATTTGTTTTGCATAAAC-AAAAGAAAAACTAATTGGATTCTAAGTTGTGAAG------CAAAATATAG-AAAAAAGATGTGGATAGA-GGGGGGAGAGAAAGAGAGAAAAAGAATATCAATGATATAGAATTCCAATATGTAAGGTCTATGAGTCATCTCATAAAAGGCAATGTAAATAAAGCATCAAGACTTATTCATCTATAATGAAATGCATTTGTCCATACACTAGAATCGAACAAAAAAATCAAGAGACTCGAGCCAATAAAGACTAAGAAGATTGACTCAAGAACAAATTTGATTAAGAGCTCCATTGTCGAATGCAGACCTAACCATTAAACAAGAAGTGATGGGAACGATGGAATCCGTGAATGCAGAAATTCTATTGAAAACAAATCCTAATGATTCATTGGTTGGGATGGCGGAAGTAAGCGAGAATAAATTCATCTATTCTGAGAAGTCATGAGCTAACCCTACAACTGAAATAGATATAGAACAAATATTCGCCCGCGAAAACTTTATTCCCTTGGATTACTAAAT------TTTAGACAATCCTATACGAGAAAAGGAAAAAGGGGATTATGTTGTAAAAA--------------AATTTATTATCTATAAATAGATATACAT----------------C--------TAAATATATAGTTAATATATTTAAAAATCCAAAATATCCAAACAAGTTATACAAAGATTCGATGAAATCTAAAAGAATCCAGCGATTTAATCTATTGATTGAATCGAATATTCATTAAACATGTATATCTTAATTCAAATGAAAGATTTTTCATCCTTTTTTATTCGCGAGGAGCTGGATGAGAAGAAACTCTCACGTCCGGTTCTGTAGTAGAGATGG-AATTCAGAAATAACCTACTAAGTGATAACTTTCAAATTCAGAGAAACCCCGG-AAAAAAAAATGGGCAATCCTGAGCCAAATCC------TTTTTTTTTGG----CAAACAAAGATTCCGAAAGAAAAAAGGATAGGTGCAGAGACTCAATGGAAGCTGTTCTAATAAATGGAGTTGAC-----TGCGTTGGTAGAAAGAATAGTAATTCTTTCATCGAAACTTTCTAAAAGATGAAAGATAACTCTATATACATACGCATAGGTAATG-------ATTAATAACGACCAAAATCTGTATTCCTATTTTTTTATATGAAAAATAGACAAATTTTTGTGAATTGATTTCACATTGAATAAAGATTTGCATATTTATTGATCAAATCATTTACTCCATCATCTGCTAGTTCTTTTGAAGAACTGATGAATCGCACGAGAATAAAGATAGAGTCCTATTCTACATGTCAATACCGACAAGAATGAAATTTCTTGTAAGAGGAAAATCCGTCGACTTTAGAAATCGTGAGGGTTCAAGTCCCTCTATCCCCAAAAGCCTGTTTGACTCGTTAACTATTTATACGATCC--------TTTTTTAGTTAGCCG--------------------------------------------------------TTCCAAATTCGTTATCTTTCTCATTCACTCGACTCTTTCAC---AAAACAAACGGATCGGGGCAG-----AAATACTTTACTCATATCACAAACAAGTCTTAGGACATGTGATAGACGTACAAATGAACATCTTTGAGCAAGGAATCTCCATTTGAATGATTCATGATCTATATCATTATTGGGGCTGAAACTCAAAAAGTTTTC-------TTTTTTTTATCCAAGAAATTACAAGGCGAGGGTAAGACTTTGTAATACCCTTTCGTTCTTTTAATTGACATAGACCCAAATCATCTA--------------GTAAAATTGAAAATGCTGCATCAGGATCG-AAAACCTGCCAAGCAG-AAAACCCGCGAACTTGTATA--TAT-ACTCTCGGGGAGGATGTGCGGGTCGTGG-CCCAGTTGCCTCGCCTTCCATT---TT-CCCCTTGCGAGCA---GATGCGCACGGGC---CTTCC---GGGCA--ACGTGCTTCGTCCGCTCGTCAAAC-AACGAA-CCCCGGCGCAAAACGCGCCAAGGAAAATTTGAACAAAAGAGCGCACGT-CC-CCGCCCGTTTTCCGGGCGGTGTTGGCGTACGCAATCTTTCATAT---AACTGAACGACTCTCGGCAACGGATATCTCGGCTCTTGCATCGATGAAGAACGTAGCGAAATGCGATACTTGGTGTGAATTGCAGAATCCCGTGAACCATCGAGTCTTTGAACGCAAGTTGCGCCTGAAGCCATTAGGTTGAAGGCACGTCTGCCTGGGCGTCACGCATTGCGTCACCCACTCCCCCGTGCC----TAAGCGGGCATGCCGGTGCGTGGGCGGATATTGG-CCCCCCGTTCACATCCGTGC--TCGGTCGGCCT-AAAAAAC-GGGTCCCCAATGACGGACATCACGACAAGTGGTGGTTGCCAAACCGTCGCGTCATGTCGTGCATG-CCATCGTTTGTTGTGGGTTGGCCC-ATCGACCCTGAAGTGCCACGGCACCTCAA
Gaultheria_penduliflora                                   TGACTTCATATAT-CCACTTATTTTTCAGGAGTATATTTATGCCCTTGCTCATGATCGTGGTTTAAATAAATCTATTTTTTTTGAAAATGCAGATTATGACAATAAATCTAGCTTACTAATTCTGAAACGTTTAATCACTCATTTAATTACTCAAATGTATCAACAGAATCATTTTCTTTTT------TATACTAATGATTTTAATCCAAAAAAATTTTT------------GGGGTACAATACAAATTTGTATTCTCAAATGATATTGGAAGGATTTGCGGTCGTTGTAGAAATTCCATTTTATCTACGATTACTATCTTTTCTAGAAGGGAAAGAAAGAGTCAAATCTCATAATTTACGATCACTTCATTCAATATTTCCGTTTTTAGAGGACAAATTTTCCCATTTAAATTATATCTTAGATATACTAATACCCCATCCCGTCCATCTGGAAATCTTGGTTCAAACTCTTCGCTACTGGGTAAAAGATCCCTCTTCTTTGCATTTATTACGATTTTTTCTCCACAAGTATTCTAATTGGAATAGTCTTATTACTCCAAAGAAATATAGTTCTTCTTTTT------CAAAAAGAAATAAAAAATTCTTCTTGTTCCTATATAATTTTCATGTATGTGAATACGAATCTATCTTCGTTTTTCTTCGGAATCAATCTTCTCATTTATGCTCAATATCTTTTGAAACCTTTCTGGAACGAATCTTGTTCTATAAAAAAATAGAACTAGAAATCTTTGTTAAGGATTTTAAGGCCATTCTATGGGTCTTCAAAGAACCTTTCCTGCATTATGTTAGATATCGCGGAAAATCCATTTTGGCTTTAAAAGGTTCGTCTCTTTTGATGGATAAATGGAAATATTACCTTGTAAATTTCTGGGAATCTTATTTTTACATATGGGCTCAACCAAGAAAGATCCATATAAACCAATTATCCAATAATTCCTTTGACTTTTTGGGCTATCTTTCAAGTATACGATTAAAACCTTCAATGGTACGGAGTCAAATGATAGAAAATTCATTTCTAATAGAGAATGTTAGTAAGAAGTTCGATACTCTAGTGCCAATTACTCCAATGATTGAATCATTGTCTAAAGCGAAATTTTGTAACGTCTTAGGACATCCCATGAGTAAGTCAGTCTGGGGCGGTTTATCAGATTCTGATATTATTGAACGATTCGGGCGTATATATAGAAATATTTCTCATTATTATAGCGGATCATTGAAAAAAATTACTTTGTATCGAATAAAGTATATACTTCGACTTTCTTGTGCTAGAACTTTGGCACGTAAACACAAGAGTACGGTACGTTCTTTTTTGAAAAGATTAGGAGTGGGATTATTAGAAGAATTTTTTACGGAGGAAGAGCAGGTTTTTTATTTGACCTTCCCAAAAGCTTCTTCGACTTCAAGGAAGTTATATCAAAGGCGGATTTGGTATTTGGATATTTTTTGTATTAATGATACGGCAAATCATGAATGA---------------------------------------------------------TTTGTTATGAGACTTTGTTATGAGACCTTGTAAACGGAAATTATCTTTAAATAATC-TCAATGATGAAGAAATAAG--AAAAAAATTAATTTATTTTATTCTGAAATGTTCATG--------------------------------TAG-TAAGGCT----TAAATCAACTGAGGATTCAATCCTTTTGAAAGCAAAGTCTTGTCTAGAGAAAAAAC--TTGCCCATAGTATGAACTATTAACTATAGAACTATTAACTATAGA-----ACTATTAACTAT--------------------A-----------------------------------------------GAACTATTAACTATAGAACTAATAA---------------CCAACTCAT-CACTTCGCATTATCTGGATCCAAAAAACCAGTCAAGAGAGGATATATTGATCCTAT--------CATTGTAGCAACGGAAATTTGTTTTGCATAAAC-AAAAGAAAAACTAATTGAATTCTAAGTTGTGAAG------CAAAATATAG-AAAAAAGATGTGGATAGA-GGGGGGAGAGAAAGAGAG-AAAAAAATATCAATGATATAGAATTCCAATATGTAAGGTCTATGAGTCATCTCATAAAAGGCAATGTAAATAAAGCATCAAGACTTATTAATCTATAATGAAATGCATTTGTCCATACACTAGAATCGAACAAAAAAATAAAGAGACTCGAGCCAATAAAGACTAAGAAGATTGACTCAAGAACAAATTTCATTAAGAGCTCCATTGTCGAATGCAGACCTAACCATTAAACAAGAAGTGATGGGAACGATGGAATCCGTGAATGCAGAAATTCTATTGAAAACAAATCCTAATGATTCATTGGTTGGGATGGCGGAAGTAAGCGAGAATAAATTCATCTATTCTGAGAAGTCATGAGCTAACCCTACAACTGAAATAGATATAGAGCAAATATTCGCCCGCGAAAACTTTATTCCCTTGGATTACTAAAT------TTTAGACAATCCTATACGAGAAAAGGAAAAAGGGGGTTATGTTGTAAAAA--------------AATTTATTATCTATAAATAGATATACAT----------------T--------TAAATATATAGTGAATATATTTAGAAATCAAAAATATCCAAACAAGTTATACAAAGATTCGATGAAATCTAAAAGAATCCAGCGATTTAATCTATTGATTGAATCGAATATTCATTAAACATATATATCTTAATTCAAATGAAAGATTTTTCATCCTTTTTTATTCGCGAGGAGCTGGATGAGAAGAAACTCTCACGTCCGGTTCTGTAGTAGAGATGG-AATTCAGAAATAACCTACTAAGTGATAACTTTCAAATTCAGAGAAACCCCGG-AAAAAAAAATGGGCAATCCTGAGCCAAATCC----TTTTTTTTTTTTGCAAACAAAGAAAGATTCCG-------AAAGGATAGGTGCAGAGACTCAATGGAAGCTGTTCTAACAAATGGAGTTGAC-----TGTGTTGGTAGAAAGAATAGGAATTCTTTCATCGAAACTTTCTAAAAGATGAAAGATAACTCTATATACATACGCATAGGTAATG-------ATTAATAACGACCAAAATCTGTATTCCTATTTTTTTATATGAAAAATAGACAAATTTTTGTGAATTGATTTCACATTGAATAAAGATTTGCATATTTATTGATCAGATCATTTACTTCATGATCTGCTAGTTCTTTTGAAGAACTGATGAATCGCACGAGAATAAAGATAGAGTCCTATTCTACATGTCAATACCGACAAGAATGAAATTTCTTGTAAGAGGAAAATCCGTCGACTTTAGAAATCGTGAGGGTTCAAGTCCCTCTATCCCCAAAAGCCTGTTTGACTCGTTAACTATTTATCTGATCC--------TTTTTTAGTTATCCG--------------------------------------------------------TTCCAAATTCATTATCTTTCTCATTCACTCGACTCTTTCAC--AAAAAAAAA-GGATCGGGGCAG-----AAATACTTTACTCATATCACAAACAAGTCTTAGGACATGTGATAGACGTACAAATGAACATCTTTAAGCAAGGAATCTCTATTTGAATGATTCATGATCTATATCATTATTGAGGCTGAAACTCAAAAAGTTTTC------TTTTTTTTTATCCAAGAAATTACAAGGCGAGGGTAAGACTTTGTAATACCCTTTCATTCTTTTAATTGACATAGA-CCAAATCATCTA--------------GTAAAATTGAGAATGCTGCATCAGGATCG-AAAACCTGCCAAGCAG-AAAACCCGCGAACATGT-A---TAT-ACTCTTGGGGAGGATGTGCGGGTGGTGG-CCTTGCAGCTTCGCCTTCCATT---TT-CCCCTTGCGAGCA---GATGCGCAC-GGG--ACTTTC---GGGCA--ATGTGTTTCGTCTGCTCGTCAAACAAACGAA-CCCCGGCGCAAAACGCGCCAAGG-AAAATTGAAC-AAAGAGCGCACGT-CC-CTGCCCGTTTTTTGGGCGGTGCTGGCGTACGGAATCTTTCATAT---AACTGAATGACTCTCGGCAACGGATATCTCGGCTCTTGCATCGATGAAGAACGTAGCGAAATGCGATACTTGGTGTGAATTGCAGAATCCCGTGAACCATCGAGTCTTTGAACGCAAGTTGCGCCTGAAGCCATTAGGTTGAAGGCACGTCTGCCTGGGCGTCACGCATTGCATCACCCACTCTCCCGTGCC----TAAGCGGGCATGTTGGTGCGTGGGCGGATATTGGCCCCCCCGTTCACATCCGTGC--TCGGTCGGCCC-AAAAAAC-GGGTCCCCAATGACGGACATCACGCCAAGTGGTGGTTGTTGAACTGTCGCGTCATGTCGTGCATG-CCATCGTTCGTTGCGGGTTGGCCC-ATTGACCCTGAAGTGCCACGGCACCTCAA
Gaultheria_phillyreifolia                                 TGACTTCATATAT-CCACTTATTTTTCAGGAGTATATTTATGCCCTTGCTCATGATCGTGGTTTAAATAAATCTATTTTTTTTGAAAATACAGATTATGACAATAAATCTAGCTTACTAATTGTGAAACGTTTAATCACTCATTTAATTACTCAAATGTATCAACAGAATCATTTTCTTTTT------TATACTAATGATTTTAAGCCAAATAAATTTTT------------GGGGTACAATACAAATTTGTATTCTCAAATGATATTTGAAGGATTTGCGGTCGTTGTAGAAATTCCATTTTATCTACGATTACTATCTTTTCTAGAAGGGAAAGAAAGAGTCAAATCTCATAATTTACGATCACTTCATTCAATATTTCCGTTTTTAGAGGACAAATTTTCCCATTTAAATTATATCTTAGATATACTAATACCCCATCCCGTCCATCTGGAAATCTTGGTTCAAACTCTTCGCTACTGGGTAAAAGATCCTTCTTCTTTGCATTTATTACGATTTTTTCTCCACGAGTATTCTAATTGGAATAGTCTTATTACTCCAAAGAAATATAGTTCTTCTTTTT------CAAAAAGAAATCAAAAATTCTTCTTGTTCCTATACAATTTTCATGTATGTGAATACGAATCTATCTTCGTTTTTCTTCGGAATCAATCTTCTCATTTATGCTCAATATCTTTTGAAACCTTTCTAGAACGAATCTTGTTCTATAAAAAAATAGAACTAGAAATCTTTGTTAAGGATTTTAAGGCCATTCTATGGGTCTTCAAAGACCCTTTNNNNNNNNNNNNNNNNNNNNNNNNAAAATCCATTTTGGCTTCAAAAGGTTCGTCTCTTTTGATGAATAAATGGAAATATTACCTTGTAAATTTCTGGGAATGTTATTTTTACATATGGGTTCAACCAAGAAGGATCCATATAAACCAATTATCCAATAATTCTCTTGACTTTCTGGGCTATCTTTCAAGTATACGATTAAAACCTTCAATGGTACGGAGTCAAATGATAGAAAATGCATTTCTAATAGAGAATGCTAGTAAGAAGTTCGATACTCTAGTGCCAATTACTCCAATGATTGAATCATTGTCTAAAGCGAAATTTTGTAACGTGTTAGGACATCCCATGAGTAAGGCAGTCTGGGGCAGTTTATCAGATTCTGATATTATTGAACGATTCGGGCGTATATATAGAAATCTTTCTCATTATTATAGCGGATCATTGAAAAAAATTAGTTTGTATCGAATAAAGTATATACTTCGACTTTCTTGTGCTAGAACTTTGGCACGTAAACACAAAAGTACGGTACGTTCTTTTTTGAAAAGATTAGGAGTGGGATTATTAGAAGAATTTTTTACGGAGGAAGAGCAGGTTTTTTATTTGACCTTCCCAAAAGCTTCTTCGACTTCAAGGAAGTTATATCAAAGGCGGATTTGGTATTTGGATATTTTTTGTATTAATGATACGGCAAATCATGAATGA----------------------------------------------------------------------TTTGTTATGAGACCTTGTAAATGGAAATTATCTTTAAATAATCTTCAATGATGAAGAAATAAG--AAAAAAATTCATTTATTCTATTCTGAAATGTTCATG-----------------TAG--------TATGTAG-TAAGGCT----TAAATCAACTGAGGATTCAATCCTTTTGAAAGCAAAGTCTTGTCTAGAGAAAAAAC--TTGCCCATAGTAT------------------------------GA-----ACTATTAACTAT--------------------A-----------------------------------------------GAACTATTAACTATAGAACTAATAA---------------GCAACTCAT-CACTTCGCATTATCTGGATCCAAAAAACCAGTCAAGAGAGGATATATTGATCCTAT--------CATTGTAGCAACGGAAATTTGTTTTGCATAAAC-AAAAGAAAAACGAATTGGATTCTAAGTTGTCAAG------CAAAATATAG-AAAAAAGATGTGGATAGA-GGGGGGAGAGAAAGAGAGAAAAAGAATATCAATGATATAGAATTCCAATATGTAAGGTCTATGAGTCATCTCATAAAAGGCAATGTAAATAAAGCATCAAGACTTATTCATCTATAATGAAATGCATTTGTCCATACACTAGAATCGAACAAAAAAATCAAGAGACTCGAGCCAATAAAGACTAAGAAGATTGACTCAAGAACAAATTTCATTAAGAGCTCCATTGTCGAATGCAGACCTAACCATTAAATAAGAAGTGATGGGAACGATGGAATCCGTGAATGCAGAAATTCTATTGAAAACAAATCCTAATGATTCATTGGTTGGGATGGCGGAAGTAAGCGAGAATAAATTCATCTATTCTGAGAAGTCATGAGCTAACCCTACAACTGAAATAGATATAGAGCAAATATTCGCCCGCGAAAACTTTATTCCCTTGGATTACTAAAT------TTTAGACAATCCTATACGAGAAAAGGAAAAAGGGGGTTATGTTGTAAAAAATTTTATTATCTATAATTTATTATCTATAAATAGATATACAT----------------C--------TAAATATATAGTGAATATATTTATAAATCCAAAATATACAAACAAGTTATACAAAGATTCGATGAAATCTAAAAGAATCCAGCGATTTAATCTATTGATTGAATCGAATATTCATTAAACATGTATATCTTAATTCAAATGAAAGATTTTTCATCCTTTTTTATTCGCGAGGAGCTGGATGAGAAGAAACTCTCACGTCCGGTTCTGTAGTAGAGATGG-AATTCAGAAATAACCTACTAAGTGATAACTTTCAAATTCAGAGAAACCCCGG-AAAAAAAAATGGGCAATCCTGAGCCAAATCC------TTTTTTTTTGGCAAACAAACAAAGATTCCGAAAGAAAAAAGGATAGGTGCAGAGACTCAATGGAAGCTGTTCTAACAAATGGAGTTGAC-----TGCGTTGGTAGAAAGAATAGGCATTTTTTCATCGAAACTTTCTAAAAGATGAAAGATAACTCTATATACATACGCATAGGTAATG-------ATTAATAACGACCAAAATCTGTATTCCTATTTTTTTATATGAAAAATAGAAAAATTTTTGTGAATTGATTTCACATTGAATAAATATTTTCATATTTATTGATCAAATCATTTACTCCATCATCTGCTAGTTCTTTTGAAGAACTGATGAATCGCACGAGAATAAAGATAGAGTCCTATTCTACATGTCAATACCGACAAGAATGAAATTTCTTGTAAAAGGAAAATCCGTCGACTTTAGAAATCGTGAGGGTTCAAGTCCCTCTATCCCCAAAAGCCTGTTTGACTCGTTAACTATTTATCCGATCC--------TTTTTTAGTTAGCCG--------------------------------------------------------TTCCAAATTCGTTATCTTTCTCATTCACTCGACTCTTTCAC---AAAACAAACGGATCGGGGCAG-----AAATACTTTACTCATATCACAAACAAGTCTTAGGACATGTGATAGACGTACAAATGAACATCTTTGAGCAAGGAATCTCCATTTGAATGATTCATGATCTATATCATTATTGGGGCTGAAACTCAAAAAGTTTTC-------TTTTTTTTATCCAAGAAATTACAAGGCGAGGGTAAGACTTTGTAATACCCTTTCGTTCTTTTAATTGACATAGACCCAAATCATCTA--------------GTAAAATTGAGAATGCTGCATCAGGATCG-AAAACCTGCCAAGCAG-AAAACCCGCGAACTTGT-A---TAT-ACTCTCGGGGAGGATGTGCGGGTCGTGG-CCCAGTTGCCTCGCCTTCCATT---TT-CCCCTTGCGAGCA---GATGCGCAC-GGG-GCCTTCC---GGGCA--ACGTGCTTCGTCTGCTCGTCAAAC-AACRAA-CCCCGGCGCAAAACGCGCCAAGGAAAATTTGAAC-AAAGAGCGCACGT-CC-CTGCCCGTTTTTCGGGTGGTGTTGGCGTACGCAATCTTTCATAT---AACTGAACGACTCTCGGCAACGGATATCTCGGCTCTTGCATCKATGAAGAACGTAGCGAAATGCGATACTTGGTGTGAATTGCAGAATCCCGTGAACCATCGAGTCTTTGAACGCAAGTTGCGCCTGAAGCCATTAGGTTGAAGGCACGTCTGCCTGGGCGTCACGCATTGCGTCACCCACTCCCCCGTGCC----TAAGCGGGCATGTCGGTGCGTGGGCGGATATTGG-CCCCCCGTTCACATCCGTGC--TCGGTCGGCCT-AAAAAAT-GGGTCCCCAATGACGGACATCACGACAAGTGGTGGTTGCCAAACCGTCGCGTCATGTCGTGCATG-CCATCGTCTGTTGCGGGTTGGCCC-ATCGACCCTGAAGTGCCACGGCACCTCAA
Gaultheria_pinifolia                                      TGACTTCATATAT-CCACTTATTTTTCAGGAGTATATTTATGCCCTTGCTCATGATCGTGGTTTAAATAAATCTATTTTTTTTGAAAATGCAGATTATGACAATAAATCTAGCTTACTAATTCTGAAACGTTTAATCACTCATTTAATTACTCAAATGTATCAACAGAATCATTTTCTTTTT------TATACTAATGATTTTAATCCAAAAAAATTTTT------------GGGGTACAATACAAATTTGTATTCTCAAATAATATTGGAAGGATTTGCGGTCGTTGTAGAAATTCCATTTTATCTACGATTACTATCTTTTCTAGAAGGGAAAGAAAGAGTCAAATCTCATAATTTACGATCACTTCATTCAATATTTCCGTTTTTAGAGGACAAATTTTCCCATTTAAATTATATATTAGATATACTAATACCCCATCCCGTCCATCTGGAAATCTTGGTTCAAACTCTTCGCTACTGGGTAAAAGATCCCTCTTCTTTGCATTTATTACGATTTTTTCTCCACAAGTATTCTAATTGGAATAGTCTTATTACTCCAAAGAAATATAGTTCTTCTATTT------CAAAAAGAAATAAAAAATTCTTCTTGTTCCTATATAATTTTCATGTATGTGAATACGAATCTATCTTCGTTTTTCTTCGGAATCAATCTTCTCATTTACGCTCAATATCTTTTGAAACCTTTCTGGAACGAATCTTGTTCTATAAAAAAATAGAACTAGAAATCTTTGTTAAGGATTTTAAGGCCATTCTATGGGTCTTCAAAGAACCTTTCCTGCATTATGTTAGATATCGCGGAAAATCCATTTTGGCTTTAAAAGGTTCGTCTCTTTTGATGGATAAATGGAAATATTACCTTGTAAATTTCTGGGAATCTTATTTTTACATATGGGCTCAACCAAGAAGGATCCATATAAACCAATTATCCAATAATTCCCTTGACTTTTTGGGCTATCTTTCAAGTATACGATTAAAACCTTCAATGGTACGGAGTCAAATGATAGAAAATTCATTTCTAATAGAGAATGTTAGTAAGAAGTTCGATACTCTAGTGCCAATTACTCCAATGATTGAATCATTGTCTAAAGCGAAATTTTGTAACGTCTTAGGACATCCCATGAGTAAGTCAGTCTGGGGCGGTTTATCAGATTCTGATATTATTGAACGATTCGGGCGTATATATAGAAATCTTTCTCATTATTATAGCGGATCATTGAAAAAAATTACTTTGTATCGAATAAAGTATATACTTCGACTTTCTTGTGCTAGAACTTTGGCACGTAAACACAAGAGTACGGTACGTTCTTTTTTGAAAAGATTAGGAGTGGGATTATTAGAAGAATTTTTTACGGAGGAAGAGCAGGTTTTTTATTTGACCTTCCCAAAAGCTTCTTCGACTTCAAGGAAGTTATATCAAAGGCGGATTTGGTATTTGGATATTTTTTGTATTAATGATACGGCAAATCATGAATGA---------------------------------------------------------TTTGTTATGAGACTTTGTTATGAGACCTTGTAAACGGAAATTATCTTTAAATAATC-TCAATGATGAAGAAATAAG--AAAAAAATTCATTTATTCTATTCTGAAATGTTCATG--------------------------------TAG-TAAGGCT----TAAATCAACTGAGGATTCAATCCTTTTGAAAGCAAAGTCTTGTCTAGAGAAAAAAC--TTGCCCATAGTAT---------------GAACTATTAACTATAGA-----ACTATTAACTAT--------------------A-----------------------------------------------GAACTATTAACTATAGAACTAATAA---------------CCAACTCAT-CACTTCGCATTATCTGGATCCAAAAAACCAGTCAAGAGAGGATATATTGATCCTAT--------CATTGTAGCAACGGAAATTTGTTTTGCATAAAC-AAAAGAAAAACTAATTGAATTCTAAGTTGTGAAG------CAAAATATAG-AAAAAAGATGTGGATAGA-GGGGAGAGAGAAAGAGAG-AAAAAAATATCAATGATATAGAATTCCAATATGTAAGGTCTATGAGTCATCTCATAAAAGGCAATGTAAATAAAGCATCAAGACTTATTAATCTATAATGAAATGCATTTGTCCATACACTAGAATCGAACAAAAAAATAAAGAGACTCGAGCCAATAAAGACTAAGAAGATTGACTCAAGAACAAATTTCATTAAGAGCTCCATTGTCGAATGCAGACCTAACCATTAAACAAGAAGTGATGGGAACGATGGAATCCGTGAATGCAGAAATTCTATTGAAAACAAATCCTAATGATTCATTGGTTGGGATGGCGGAAGTAAGCGAGAATAAATTCATCTATTCTGAGAAGTCATGAGCTAACCCTACAACTGAAATAGATATAGAGCAAATATTCGCCCGCGAAAACTTTATTCCCTTGGATTACTAAAT------TTTAGACAATCCTATACGAGAAAAGGAAAAAGGGGGTTATGTTGTAAAAA--------------AATTTATTATCTATAAATAGATATACAT----------------T--------TAAATATATAGTGAATATATTTAGAAATCCAAAATATCCAAACAAGTTATACAAAGATTCGATGAAATCTAAAAGAATCCAGCGATTTAATCTATTGATTGAATCGAATATTCATTAAACATATATATCTTAATTCAAATGAAAGATTTTTCATCCTTTTTTATTCGCGAGGAGCTGGATGAGAAGAAACTCTCACGTCCGGTTCTGTAGTAGAGATGG-AATTCAGAAATAACCNNNNNNNNNNNNNNNNNNNNNNNNAGAGAAACCCCGG-AAAAAAAAATGGGCAATCCTGAGCCAAATCC--TTTTTTTTTTTTTTGCAAACAAAGAAAGATTCCG-------AAAGGATAGGTGCAGAGACTCAATGGAAGCTGTTCTAACAAATGGAGTTGAC-----TGTGTTGGTAGAAAGAATAGGAATTCTTTCATCGAAACTTTCTAAAAGATGAAAAATAACTCTATATACATACGCATAGGTAATG-------ATTAATAACGACCAAAATCTGTATTCCTATTTTTTTATATGAAAAATAGACAAATTTTTGTGAATTGATTTCACATTGAATAAAGATTTGCATATTTATTGATCAAATCATTTACTTCATCATCTGCTAGTTCTTTTGAAGAACTGATGAATTGCACGAGAATAAAGATAGAGTCCTATTCTACATGTCAATACCGACAAGAATGAAATTTCTTGTAAGAGGAAAATCCGTCGACTTTTTAAATCGTGAGGGTTCAAGTCCCTCTATCCCCAAAAGCCTGTTTGACTCGTTAACTATTTATCTGATCC--------TTTTTTAGTTATCCG--------------------------------------------------------TTCCAAATTCATTATCTTTCTCATTCACTCAACTCTTTCAC--AAAAAAAAACGGATCGGGGCAG-----AAATACTTTACTCATATCACAAACAAGTCTTAGGACATGTGATAGACGTACAAATGAACATCTTTAAGCAAGGAATCTCTATTTGAATGATTCATGATCTATATCATTATTGGGGCTGAAACTCAAAAAGTTTTC------TTTTTTTTTATCCAAGAAATTACAAGGCGAGGGTAAGACTTTGTAATACCCTTTCATTCTTTTAATTGACATAGACCCAAATCATCTA--------------GTAAAATTGAGAATGCTGCATCAGGATCG-AAAACCTGCCAAGCAG-AAAACCCGCGAACATGT-A---TAT-ACTCTTGGGGAGGATGTGCGGGTGGTGGCCCTAGCAGCTTCGCCTTCCATT---TT-CCCATTGCGAGCA---GATGCGCAC-GGG--ACTTTC---GGGCA--ATGTGTTTCGTCTGCTCGTCAAAC-AACGAA-CCCCGGCGCAAAACGCGCCAAGG-AAAATTGAAC-AAAGAGCGCACGT-CC-CTGCCCGTTTTTCGGGTGGCGCTGGCGTACGAAAACTTTCATAT---AACTGAACGACTCTCGGCAACGGATATCTCGGCTCTTGCATCGATGAAGAACGTAGCGAAATGCGATACTTGGTGTGAATTGCAGAATCCCGTGAACCATCGAGTCTTTGAACGCAAGTTGCGCCTGAAGCCATTAGGTTGAAGGCACGTCTGCCTGGGCGTCACGCATTGCATCACCCACTCCCCCGTGCC----TATGCGGGCATGTCGGTGCGTGGGCGGATATTGGCCCCCCCGTTCACATCCGTGC--TCGGTCGGCCC-AAAAAAC-GGGTCCCCAATGATGGACATCACGCCAAGTGGTGGTTGCTGAACCGTCGCGTCATGTCGTGCATG-CCATTGTTCGTTGCGGGTTGGCCC-ATTGACCCTGAAGTGCCACGGCACCTCAA
Gaultheria_poeppigii                                      TGACTTCATATAT-CCACTTATTTTTCAGGAGTATATTTATACCCTTGCTCATGATCGTGGTTTAAATAAATCTATTTTTTTTGAAAATACAGATTATGACAATAAATCTAGCTTACTAATTGTGAAACGTTTAATCACTCATTTAATTACTCAAATGTATCAACAGAATCATTTTCTTTTT------TATACTAATGATTTTAAGCCAAATCAATTTTT------------GGGGTACAATACAAATTTGTATTCTCAAATGATATTTGAAGGATTTGCGGTCGTTGTAGAAATTCCATTTTATCTACGATTACTATCTTTTCTAGAAGGGAAAGAAAGAGTCAAATCTCATAATTTACGATCACTTCATTCAATATTTCCGTTTTTAGAGGACAAATTTTCCCATTTAAATTATATCTTAGATATACTAATACCCCATCCCGTCCATCTGGAAATCTTGGTTCAAACTCTTCGCTACTGGGTAAAAGATCCTTCTTCTTTGCATTTATTACGATTTTTTCTCCACGAGTATTCTAATTGGAATAGTCTTATTACTCCAAAGAAATATAGTTCTTCTTTTT------CAAGAAGAAATCAAAAATTCTTCTTGTTCCTATACAATTTTCATGTATGTGAATACGAATCTATCTTCGTTTTTCTTCGGAATCAATCTTCTCATTTATGCTCAATATCTTTTGAAACCTTTCTAGAACGAATCTTGTTCTATAAAAAAATAGAACTAGAAATCTTTGTTAAGGATTTTAAGGCCATTCTATGGGTCTTCAAAGACCCTTTCCTGCATTATGTTAGATATCGCGGAAAATCCATTTTGGCTTCAAAAGGTTCGTCTCTTTTGATGAATAAATGGAAATATTACCTTGTAAATTTCTGGGAATGTTATTTTTACATATGGGTTCAACCAAGAAGGATCCATATAAACCAATTATCCAATAATTCTCTTGACTTTCTGGGCTATCTTTCAAGTATACGATTAAAACCTTCAATGGTACGGAGTCAAATGATAGAAAATGCATTTCTAATAGAGAATGCTAGTAAGAAGTTCGATACTCTAGTGCCAATTACTCCAATGATTGAATCATTGTCTAAAGCGAAATTTTGTAACGTGTTAGGACATCCCATGAGTAAGCCAGTTTGGGGCAGTTTATCAGATTCTGATATTATTGAACGATTTGGGCGTATATATAGAAATCTTTCTCATTATTATAGCGGATCATTGAAAAAAATTAGTTTGTATCGAATAAAGTATATACTTCGACTTTCTTGTGCTAGAACTTTGGCACGTAAACACAAAAGTACGGTACGTTCTTTTTTGAAAAGATTAGGAGTGGGATTATTAGAAGAATTTTTTACGGAGGAAGAGCAGGTTTTTTATTTGACCTTCCCAAAAGCTTCTTCGACTTCAAGGAAGTTATATCAAAGGCGGATTTGGTATTTGGATATTTTTTGTATTAATGATACGGCAAATCATGAATGA----------------------------------------------------------------------TTTGTTATGAGACCTTGTAAATGGAAATTATCTTTAAATAATCTTCAATGATGAAGAAATAAG--AAAAAAATTCATTTATTCTATTCTGAAATGTTCATG-----------------TAG--------TATGTAG-TAAGGCT----TAAATCAACTGAGAATTCAATCCTTTTGAAAGCAAAGTCTTGTCTAGAGAAAAAAC--TTGCCCATAGTAT------------------------------GA-----ACTATTAACTAT--------------------A-----------------------------------------------GAACTATTAACTATAGAACTAATAA---------------GCAACTCAT-CACTTCGCATTATCTGGATCCAAAAAACCAGTCAAGAGAGGATATATTGATCCTAT--------CATTGTAGCAACGGAAATTTGTTTTGCATAAAC-AAAAGAAAAACTAATTGGATTCTAAGTTGTCAAG------CAAAATATAG-AAAAAAGATGTGGATAGA-GGGGGGAGAGAAAGAGAGAAAAAGAATATCAATGATATAGAATTCCAATATGTAAGGTCTATGAGTCATCTCATAAAAGGCAATGTAAATAAAGCATCAAGACTTATTGATCTATAATGAAATGCATTTGTCCATACACTAGAATCGAACAAAAAAATCAAGAGACTCGAGCCAATAAAGACTAAGAAGATTGACTCAAGAACAAATTTCATTAAGAGCTCCATTGTCGAATGCAGACCTAACCATTAAATAAGAAGTGATGGGAACGATGGAATCCGTGAATGCAGAAATTCTATTGAAAACAAATCCTAATGATTCATTGGTTGGGATGGCGGAAGTAAGCGAGAATAAATTCATCTATTCTGAGAAGTCATGAGCTAACCCTACAACTGAAATAGATATAGAGCAAATATTCGCCCGCGAAAACTTTATTCCCTTGGATTACTAAAT------TTTAGACAATCCTATGCGAGAAAAGGAAAAAGGGGGTTATGTTGTAAAAAATTTTATTATCTATAATTTATTATCTATAAATAGATATACAT----------------C--------TAAATATATAGTGAATATATTTATAAATCCAAAATATACAAACAAGTTATACAAAGATTCGATGAAATCGAAAAGAATCCAGCGATTTAATCTATTGATTGAATCGAATATTCATTAAACATGTATATCTTAATTCAAATGAAAGATTTTTCATCCTTTTTTATTCGCGAGGAGCTGGATGAGAAGAAACTCTCACGTCCGGTTCTGTAGTAGAGATGG-AATTCAGAAATAACCTACTAAGTGATAACTTTCAAATTCAGAGAAACCCCGG-AAAAAAAAATGGGCAATCCTGAGCCAAATCC------TTTTTTTTTGGCAAACAAACAAAGATTCCGAAAGAAAAAAGGATAGGTGCAGAGACTCAATGGAAGCTGTTCTAACAAATGGAGTTGAC-----TGCGTTGGTAGAAAGAATAGGAATTTTTTCATCGAAACTTTCAAAAAGATGAAAGATAACTCTATATACATACGCATAGGTAATG-------ATTAATAACGACCAAAATCTGTATTCCTATTTTTTTATATGAAAAATAGAAAAATTTTTGTGAATTGATTTCACATTGAATAAATATTTTCATATTTATTGATCAAATCATTTACTCCATCATCTGCTAGTTCTTTTGAAGAACTGATGAATCGCACGAGAATAAAGATAGAGTCCTATTCTACATGTCAATACCGACAAGAATGAAATTTCTTGTAAAAGGAAAATCCGTCGACTTTAGAAATCGTGAGGGTTCAAGTCCCTCTATCCCCAAAAGCCTGTTTGACTCGTTAACTATTTATCCGATCC--------TTTTTTAGTTAGCCG--------------------------------------------------------TTCCAAATTCGTTATCTTTCTCATTCACTCGACTCTTTCAC---AAAACAAACGGATCGGGGCAG-----AAATACTTTACTCATATCACAAACAAGTCTTAGGACATGTGATAGACGTACAAATGAACATCTTTGAGCAAGGAATCTCCATTTGAATGATTCATGATCTATATCATTATTGGGGCTGAAACTCAAAAAGTTTTC------TTTTTTTTTATCCAAGAAATTACAAGGCGAGGGTAAGACTTTGTAATACCCTTTCGTTCTTTTAATTGACATAGACCCAAATCATCTA--------------GTAAAATTGAGAATGCTGCATCAGGATCG-AAAACCTGCCAAGCAG-AAAACCCGCGAACTTGT-A---TAT-ACTCTCGGGGAGGATGTGCGGGTCGTGG-CCCAGTTGCCTCGCCTTCCATT---TT-CCCCTTGCGAGCA---GATGCGCACGGGG-CCCTTCC---GGGCA--ACGTGCTTCGTCTGCTCGTCAAAC-AACGAA-CCCCGGCGCAAAACGCGCCAAGGAAAATTTGAAC-AAAGAGCGCACGT-CC-CTGCCCGTTTTTCGGGTGGTGTTGGCGTACGCAATCTTTCATATAACAACTGAACGACTCTCGGCAACGGATATCTCGGCTCTTGCATCGATGAAGAACGTAGCGAAATGCGATACTTGGTGTGAATTGCAGAATCCCGTGAACCATCGAGTCTTTGAACGCAAGTTGCGCCTGAAGCCATTAGGTTGAAGGCACGTCTGCCTGGGCGTCACGCATTGCGTCACCCACTCCCCCGTGCC----TAAGCGGGCATGTCGGTGCGTGGGCGGATATTGG-CCCCCCGTTCACATCCGTGC--TCGGTCGGCCT-AAAAAAT-GGGTCCCCAATGACGGACATCACGACAAGTGGTGGTTGCCAAACCGTCGCGTCATGTCGTGCATG-CCATCGTCTGTTGCGGGTTGGCCC-ATCGACCCTGAAGTGCCACGGCACCTCAA
Gaultheria_praticola                                      TGACTTCATATAT-CCACTTATTTTTCAGGAGTATATTTATGCCCTTGCTCATGATCGTGGTTTAAATAAATCTATTTTTTTTGAAAATGCAGATTATGACAATAAATCTAGCTTACTAATTGTGAAACGTTTAATCACTCATTTAATTACTCAAATGTATCAACAGAATAATTTTCTTTTT------TATACTAATGCTTTTAAGCCAAATAAATTTTT------------TGGGTACAATACAAATTTGTATTCTCAAATGATATTTGAAGGATTTGCGGTCGTTGTAGAAATTCCATTTTATCTACGATTACTATCTTTTCTAGAAGGTAAAGAAAGAGTAAAATCTCATAATTTACGATCACTTCATTCAATATTTCCGTTTTTAGAGGACAAATTTTCCCATTTAAATTATATCTTAGATATACTAATACCCCATCCCGTCCATCTGGAAATCTTGGTTCAAACTCTTCGCTACTGGGTAAAAGATCCCTCTTCTTTGCATTTATTACGATTTTTTCTCCACGAGTATTCTAATTGGAATAGTCTTATTACTCCAAAGAAATATAGTTCTTCTTTTT------CAAAAAGAAATCAAAAATTATTCTTGTTCCTATATAATTCTCATGTATGTGAATACGAATCTATCTTCATTTTTCTTCGGAATAAATCTTCTCATTTATGCTCAATATCTTTTGAAACCTTTCTAGAACGAATCTTGTTCTATAAAAAAATAGAACTCAAAATCTTTGTTAAGGATTTTAAAGCCATTCTATGGGTTTTCAAAGACCCTTTCCTCCATTATGTTAGATATCGCGGAAAATCCATTTTGGCTTCAAAAGGTTCGTCTCTTTTGATGAATAAATGGAAATATTACCTTGTAAATTTCTGGGAATGTTATTTTTACATATGGGTTCAACCAAGAAGGATCCATATAAACCAATTATCCAATAATTCCCTTGACTTTCTGGGCTATCTTTCAAGTATACGATTAAAACCTTCAATGGTACGGAGTCAAATGATAGAAAATTCATTTCTAATAGAGAATGCTAGTAAGAAGTTCGATACTCTAGTGCCAATTACTCCAATGATTGAATCATTGTTTAAAGCGAAATTTTGTAACGTGTTAGGACATCCCATGAGTAAGCCAGTCTGGGGCGGTTTATCAGATTCTGATATTATTGAACGATTCGGGCGTATATATAGAAATCTTTCTCATTATTATAGCGGATCATTGAAAAAAATTAGTTTGTATCGAATAAAGTATATACTTCGACTTTCTTGTGCTAGAACTTTGGCACGTAAACACAAAAGTACGGTACGTTCTTTTTTGAAAAGATTAGGAGTGGGATTATTAGAAGAATTTTTTACGGAGGAAGAGCAGGTTTTTTATTTGACCTTCCCAAAAGCTTCTTCGACTTCAAGGAAGTTATATCAAAGTCGGATTTGGTATTTGGATATTTTTTGTATTAATGATACGGCAAATCATGAATGA----------------------------------------------------------------------TTTGTTATGAGACCTTGTAAACGGAAATTATCTTTAAATAATC-TCAATGATGAAGAAATAAG-AAAAAAAATGCATTTATTCTATTCTGAAATGTTCATG-----------------TAGTATGTAGTTATGTAG-TAAGGCT----TAAATCAACTGAGGATTCAATCCTTTTGAAAGCAAAGTCTTGTCTAGAGAAAAAAC--TTGCCCATAGTAT------------------------------GA-----ACTATTAACTAT--------------------AGAACTAT-------------TAACTATAGAAATATTAACTATA----GAAATATTAACTATAGAACTAATAA---------------CCAACTCAT-CACTTCGCATTATCTGGATCCAAAAAACCAGTCAAGAGAGGATATATTGATCCTAT--------CATTGTAGCAACGGAAATTTGTTTTGCATAAAC-AAAAGAAAAACTAATTGGATTCTAAGTTGTGAAG------CAAAATATAG-AAAAAAGATGTGGATAGA-GGGGGGAGAGAAAGAGAGAAAAAGAATATCAATGATATAGAATTCCAATATGTAAGGTCTATGAGTCATCTCATAAAAGGCAATGTAAATAAAGCATCAAGACTTATTCATCTATAATGAAATGCATTTGTCCATACACTAGAATCGAAC-AAAAAATCAAGAGACTCGAGCCAATAAAGACTAAGAAGATTGACTCAAGAACAAATTTAATTAAGAGCTCCATTGTCGAATGCAGACCTAACCATTAAACAAGAAGTGATGGGAACGATGGAATCCGTGAATGCAGAAATTCTATTTAAAACAAATCCTAATGATTCATTGGTTGGGATGGCGGAAGTAAGCGAGAATAAATTAATCTATTCTGAGAAGTCATGAGCTAACCCTACAACTGAAATAGATATAGAGCAAATATTCGCCCGCGAAAACTTTATTCCCTTGGATTACTAAAT------TTTAGACAATCCTATACGAGAAAAGGAAAAAGGGGGTTATGTTGTAAAAA--------------AATTTATTATCTATAAATAGATATACAT----------------CTAAATA--TAAATATATAGTGAATATATTTAGAAATCCAAAATATCCAAACAAGTTATACAAAGATTCGATGAAATCTAAAAGAATCCAGCGATTTAATCTATTGATTGAATCGAATATTCATTAAACATGTATATCTTAATTCAAATGAAAGATTTTTCATCCTTTTTTATTCGCGAGGAGCTGGATGAGAAGAAACTCTCACGTCCGGTTCTGTAGTAGAGATGG-AATTCAGAAATAACCTACTAAGTGATAACTTTCAAATTCAGAGAAACCCCGG-AAAAAAAAATGGGCAATCCTGAGCCAAATCC--------TTTTTTTTGCAAACAAACAAAGATTCCGAAAGAAAAAAGGATAGGTGCAGAGACTCAATGGAAGCTGTTCTAACAAATGGAGTTGAC-----TGCGTTGGTAGAAAGAATAGGAATTCTTTCATCGAAACTTTATAAAAGATGAAAGATAACTCTATATACATACGCATAGGTAATG-------ATTAATAACGACCAAAATCTGTATTCCTATTTTTTTATATGAAAAATAGACAAATTTTTGTGAATTGATTTAACATTGAATAAAGATTTGCATATTTATTGATCAAATCATTTACTCCATCATCTGCTAGTTCTTTTGAAGAACTGATGAATCGCACGAGAATAAAGATAGAGTCCTATTATACATGTCAATACCGACAAGAATGAAATTTCTTGTAAGAGGAAAATCCGTCGACTTTAGAAATCGTGAGGGTTCAAGTCCCTCTATCCCCAAAAGCCTGTTTGACTCGTTAACTATTTATCCGATCC--------TTTTTTAGTTAGCCG--------------------------------------------------------TTCCAAATTCGTTATCTTTCTCATTCACTCGACTCTTTCAC---AAAACAAACGGATCGGGGCAG-----AAATACTTTACTCATATCACAAACAAGTCTTAGGACATGTGATAGACATACAAATAAACATCTTTGAGCAAGGAATCTCCATTTGAATGATTCATGATCTATATCATTATTGGGGCTGAAACTCAAAAAGTTTTC-------TTTTTTTTATCCAAGAAATTACAAGGCGAGGGTAAGACTTTGTAATACCCTTTCGTTCTTTTAATTGACATAGACCCAAATCATCTA--------------GTAAAATTGAGAATGCTGCATCAGGATCG-AAAACCTGCCAAGCAG-AAAACCCGCGGACTTGT-A---CAT-ACTCCCGGGGAGGATGTGCGGGTCGTGG-CCTCGTTGCCTCGCCTTCCATT---TT-CCCCCTGCGAGCA---GATGCGCGC-GGG--TCTTTC---GGGCA--ACGCGTTTCGTCTGCTCGTCAAAC-AACGAA-CCCCGGCGCAAAACGCGCCAAGGAAAAATTGAAC-AAAGAGCGCACGT-CC-CTGCCCGTTTTCCGGGTGGTGTCGGCGTACGCAATCTTTCATGT---AACCAAACGACTCTCGGCAACGGATATCTCGGCTCTTGCATCGATGAAGAACGTAGCGAAATGCGATACTTGGTGTGAATTGCAGAATCCCGTGAACCATCGAGTCTTTGAACGCAAGTTGCGCCTGAAGCCATTAGGTTGAAGGCACGTCTGCCTGGGCGTCACGCATTGCGTCACCCACTCCCCCGTGCC----TGAGCGGGCATGTCGGTGCGTGGGCGGATATTGG-CCCCCCGTTCACATCCGTGC--TCGGTCGGCCT-AAAAAGC-GGGTCCCCAATGACGGACATCACGACGAGTGGTGGTTGCCAAACCGTCGCGTCGCGTCGTGCGTG-CCATCGTTTGTTGCGGGTTGGCCC-ATCGACCCCGAAGTGCCACGGCACCTCAA
Gaultheria_prostrata                                      TGACTTCATATAT-CCACTTATTTTTCAGGAGTATATTTATGCCCTTGCTCATGATCGTGGTTTAAATAAATCTATTTTTTTTGAAAATGCAGATTATGACAATAAATCTAGCTTACTAATTGTGAAACGTTTAATCACTCATTTAATTACTCAAATGTATCAACAGAATCATTTTCTTTTTTTTATATATACTAATGATTTTAAGACAAATAAATTTTT------------GGGGTACAATACAAATTTGTATTCTCAAATGATATTTGAAGGATTTGCGGTCGTTGTAGAAATTCCATTTTATCTACGATTACTATCTTTTCTAGAAGGGAAAGAAAGAGTCAAATCTCATAATTTACGATCACTTCATTCAATATTTCCGTTTTTAGAGGACAAATTTTCCCATTTAAATTATATCTTAGATATACTAATACCCCATCCCGTCCATCTGGAAATCTTGGTTCAAACTCTTCGCTACTGGGTAAAAGATTCCTCTTCTTTGCATTTATTACGATTTTTTCTCCACGAGTATTCTAATTGGAATAGTCTTATTACTCCAAAGAAATATAGTTCTTCTTTTT------CAAAAAGAAATCAAAAATTCTTCTTGTTCCTATATAATTTTCATGTATGTGAATACGAATCTATCTTCGTTTTTCTTCGGAATCAATCTTCTCATTTATGCTCAATATCTTTTGAAACCTTTCTAGAACGAATCTTGTTCTATAAAAAAATAGAACTAGAAATCTTTGTTAAGGATTTTAAGGCCATTCTATGGGTCTTCAAAGACCCTTTCCTGCATTATGTTAGATATCGCGGAAAATCCATTTTGGCTTCAAAAGGTTCGTCTCTTTTGATGAATAAATGGAAATATTACCTTGTAAATTTCTGGGAATGTTATTTTTACATATGGGTTCAACCAAGAAGGATCCATATAAACCAATTATCCAATAATTCCCTTGACTTTCTGGGCTATCTTTCAAGTATACGATTAAAACCTTCAATGGTACGGAGTCAAATGATAGAAAATTCATTTCTAATAGAGAATGCTAGTAAGAAGTTCGATACTCTAGTGCCAATTACTCCAATGATTGAATCATTGTCTAAAGCGAAATTTTGTAACGTGTTAGGACATCCCATGAGTAAGCCAGTCTGGGGCAGTTTATCAGATTCTGATATTATTGAACGATTCGGGCGTATATATAGAAATCTTTCTCATTATTATAGCGGATCATTGAAAAAAATTAGTTTGTATCGAATAAAGTATATACTTCGACTTTCTTGTGCTAGAACTTTGGCACGTAAACACAAAAGTACGGTACGTTCTTTTTTGAAAAGATTAGGAGTGGGATTATTAGAAGAATTTTTTACGGAGGAAGAGCAGGTTTTTTATTTGACCTTCCCAAAAGCTTCTTCGACTTCAAGGAAGTTATATCAAAGGCGGATTTGGTATTTGGATATTTTTTGTATTAATGATACGGCAAATCATGAATGA----------------------------------------------------------------------TTTGTTATGAGACCTTGTAAACGGAAATTATCTTTAAATAATC-TCAATGATGAAGAAATAAG--AAAAAAATGCATTTATTATATTCTGAAATGTTCATG-----------------TAG--------TATGTAG-TAAGGCT----TAAATCAACTGAGGATTCAATCCTTTTGAAAGCAAAGTCTTGTCTAGAGAAAAAAC--TTGCCCATAGTAT---------------------------------------------------------------------------------------------------------------------GAACTATTAACTATAGAACTAATAA---------------CCAACTCAT-CACTTCGCATTATCTGGATCCAAAAAACCAGTCAAAAGAGGATATATTTATCCTAT--------CATTGTAGCAACGGAAATTTGTTTTGCATAAAC-AAAAGAAAAACTAATTGAATTCTAAGTTGTGAAG------CAAAATATAG-AAAAAAGATGTGGATAGA-GGGGGGAGAGAAAGAGAGAAAAAGAATATCAATGATATAGAATTCCAATATGTAAGGTCTATGAGTCATCTCATGAAAGGCAATGTAAATAAAGCATCAAGACTTATTCATCTATAATGAAATGCATTTGTCCATACACTAGAATCGAACAAAAAAATCAAGAGACTCGAGCCAATAAAGACTAAGAAGATTGACTCAAGAACAAATTTAATTAAGAGCTCCATTGTCGAATGCAGACCTAACCATTAAACAAGAAGTGATGGGAACGATGGAATCCGTGAATGCAGAAATTCTATTGAAAACAAATCCTAATGATTCATTGGTTGGGATGGCGGAAGTAAGCGAGAATAAATTCATCTATTCTGAGAAGTCATGAGCTAACCTTACAACTGAAATAGATATAGAGCAAATATTCGCCCGCGAAAACTTTATTCCCTTGGATTACTAAAT------TTTAGACAATCCTATACGAGAAAAGGAAAAAGGGGGTTATGTTGT-AAAA--------------AATTTATTATCTATAAATAGATATACAT----------------A--------TAAATATATAGTGAATATATTTCGAAATCCAAAATATCCAAACAAGTTATACAAAGATTCGATGAAATCTAAAAGAATCTAGCGATTTAATCTATTGATTGAATCGAATATTCATTAAACATGTATATCTTAATTCAAATGAAAGATTTTTCATCCTTTTTTATTCGCGAGGAGCTGGATGAGAAGAAACTCTCACGTCCGGTTCTGTAGTAGAGATGG-AATTCAGAAATAACCTACTAAGTGATAACTTTCAAATTCAGAGAAACCCCGG-AAAAAAAAATGGGCAATCCTGAGCCAAATCC------TTTTTTTTTGGCAAACAAACAAAGATTCCGAAAGAAAAAAGGATAGGTGCAGAGACTCAATGGAAGCTGTTCTAACAAATGGAGTTGAC-----TGGGTTGGTAGAAAGAATAGGAATTCTTTCATCGAAACTTTCTAAAAGATGAAAGATAACTCTATATACATACGCATAGATAATG-------ATTAATAACGACCAAAATCTGTATTCCTATTTTTTTATATGAAAAATAGACAAATTTTTGTGAATTGATTTCACATTGAATAAAGATTTGCATATTTATTGATCAACTCATTTACTCCATCATCTGCTAGTTCTTTTGAAGAACTGATGAATCGCACGAGAATAAAGATAGAGTCCTATTCTACATGTCAATACCGACAAGAATGAAATTTCTTGTAAGAGGAAAATCCGTCGACTTTAGAAATCGTGAGGGTTCAAGTCCCTCTATCCCCAAAAGCCTGTTTGACTCGTTAACTATTTATCCGATCCTTTTTTAGTTTTTTAGTTAGCCG--------------------------------------------------------TTCCAAATTCGTTATCTTTCTCATTCACTCGACTCTTTCAC---AAAACAAACGGATCGGGGCAG-----AAATACTTTACTCATATCACAAACAAGTCTTAGGACATGTGATAGACGTACAAATGAACATCTTTGAGCAAGGAATCCCCATTTGAATGATTCATGATCTATATCATTATTGGGGCTGAAACTCAAAAAGTTTTC-------TTTTTTTTATCCAAGAAATTACAAGGCGAGGGTAAGACTTTGTAATACCCTTTCGTTCTTTTAATTGACATAGACCCAAATCATCTA--------------GTAAAATTGAGAATGCTGCATCAGGATCG-AAAACCTGCCAAGCAG-AAAACCCGCGAACTTGT-A---TAT-ACTCTCGGGGAGGATGTGYGGGTCGTGG-CCCAGTTGCCTCGCCTTCCATT---TT-CCCCTCGCGAGCA---GATGCGCACGGGC---CTTCC---GGGCG--ACGTGCTTCGTCTGCTCGTCAAAC-AACGAA-CCCCGGCGCAAAACGCGCCAAGGAAAAATTGAAC-AAAGAGCGCACGT-CC-CTGCCCGTTTTTCGGGTGGTGTTGGCGTACGCAATCTTTCATAT---AACTGAACGACTCTCGGCAACGGATATCTCGGCTCTTGCATCGATGAAGAACGTAGCGAAATGCGATACTTGGTGTGAATTGCAGAATCCCGTGAACCATCGAGTCTTTGAACGCAAGTTGCGCCTGAAGCCATTAGGTTGAAGGCACGTCTGCCTGGGCGTCACGCATTGCGTCACCCACTCCCCCGTGCC----TAAGAGGGCATGCCGGTGCGTGGGCGGATATTGG-CCCCCCGTTCACATCCGTGC--TCGGTCGGCCT-AAAAAAC-GGGTCCCCAATGACGGACATCACGACAAGTGGTGGTTGCCAAACCGTCGCGTCATGTCGTGCATG-CCATCGTCTGTTGCGGGTTGGCCC-ATCGACCCTGGAGTGCCACGGCACCTCAA
Gaultheria_pumila                                         TGACTTCATATAT-CCACTTATTTTTCAGGAGTATATTTATGCCCTTGCTCATGATCGTGGTTTAAATAAATCTATTTTTTTTGAAAATACAGATTATGACAATAAATCTAGCTTACTAATTGTGAAACGTTTAATCACTCATTTAATTACTCAAATGTATCAACAGAATCATTTTCTTTTT------TATACTAATGATTTTAAGCCAAATAAATTTTT------------GGGGTACAATACAAATTTGTATTCTCAAATGATATTTGAAGGATTTGCGGTCGTTGTAGAAATTCCATTTTATCTACGATTACTATCTTTTCTAGAAGGGAAAGAAAGAGTCAAATCTCATAATTTACGATCACTTCATTCAATATTTCCGTTTTTAGAGGACAAATTTTCCCATTTAAATTATATCTTAGATATACTAATACCCCATCCCGTCCATCTGGAAATCTTGGTTCAAACTCTTCGCTACTGGGTAAAAGATCCTTCTTCTTTGCATTTATTACGATTTTTTCTCCACGAGTATTCTAATTGGAATAGTCTTATTACTCCAAAGAAATATAGTTCTTCTTTTT------CAAAAAGAAATCAAAAATTCTTCTTGTTCCTATACAATTTTCATGTATGTGAATACGAATCTATCTTCGTTTTTCTTCGGAATCAATCTTCTCATTTATGCTCAATATCTTTTGAAACCTTTCTAGAACGAATCTTGTTCTATAAAAAAATAGAACTAGAAATCTTTGTTAAGGATTTTAAGGCCATTCTATGGGTCTTCAAAGACCCTTTCCTGCATTATGTTAGATATCGCGGAAAATCCATTTTGGCTTCAAAAGGTTCGTCTCTTTTGATGAATAAATGGAAATATTACCTTGTAAATTTCTGGGAATGTTATTTTTACATATGGGTTCAACCAAGAAGGATCCATATAAACCAATTATCCAATAATTCTCTTGACTTTCTGGGCTATCTTTCAAGTATACGATTAAAACCTTCAATGGTACGGAGTCAAATGATAGAAAATGCATTTCTAATAGAGAATGCTAGTAAGAAGTTCGATACTCTAGTGCCAATTACTCCAATGATTGAATCATTGTCTAAAGCGAAATTTTGTAACGTGTTAGGACATCCCATGAGTAAGGCAGTCTGGGGCAGTTTATCAGATTCTGATATTATTGAACGATTCGGGCGTATATATAGAAATCTTTCTCATTATTATAGCGGATCATTGAAAAAAATTAGTTTGTATCGAATAAAGTATATACTTCGACTTTCTTGTGCTAGAACTTTGGCACGTAAACACAAAAGTACGGTACGTTCTTTTTTGAAAAGATTAGGAGTGGGATTATTAGAAGAATTTTTTACGGAGGAAGAGCAGGTTTTTTATTTGACCTTCCCAAAAGCTTCTTCGACTTCAAGGAAGTTATATCAAAGGCGGATTTGGTATTTGGATATTTTTTGTATTAATGATACGGCAAATCATGAATGA----------------------------------------------------------------------TTTGTTATGAGACCTTGTAAATGGAAATTATCTTTAAATAATCTTCAATGATGAAGAAATAAG--AAAAAAATTCATTTATTCTATTCTGAAATGTTCATG-----------------TAG--------TATGTAG-TAAGGCT----TAAATCAACTGAGGATTCAATCCTTTTGAAAGCAAAGTCTTGTCTAGAGAAAAAAC--TTGCCCATAGTAT------------------------------GA-----ACTATTAACTAT--------------------A-----------------------------------------------GAACTATTAACTATAGAACTAATAA---------------GCAACTCAT-CACTTCGCATTATCTGGATCCAAAAAACCAGTCAAGAGAGGATATATTGATCCTAT--------CATTGTAGCAACGGAAATTTGTTTTGCATAAAC-AAAAGAAAAAGTAATTGGATTCTAAGTTGTCAAG------CAAAATATAG-AAAAAAGATGTGGATAGA-GGGGGGAGAGAAAGAGAGAAAAAGAATATCAATGATATAGAATTCCAATATGTAAGGTCTATGAGTCATCTCATAAAAGGCAATGTAAATAAAGCATCAAGACTTATTCATCTATAATGAAATGCATTTGTCCATACACTAGAATCGAACAAAAAAATCAAGAGACTCGAGCCAATAAAGACTAAGAAGATTGACTCAAGAACAAATTTCATTAAGAGCTCCATTGTCGAATGCAGACCTAACCATTAAATAAGAAGTGATGGGAACGATGGAATCCGTGAATGCAGAAATTCTATTGAAAACAAATCCTAATGATTCATTGGTTGGGATGGCGGAAGTAAGCGAGAATAAATTCATCTATTCTGAGAAGTCATGAGCTAACCCTACAACTGAAATAGATATAGAGCAAATATTCGCCCGCGAAAACTTTATTCCCTTGGATTACTAAAT------TTTAGACAATCCTATATGAGAAAAGGAAAAAGGGGGTTATGTTGTAAAAAATTTTATTATCTATAATTTATTATCTATAAATAGATATACAT----------------C--------TAAATATATAGTGAATATATTTATAAATCCAAAATATACAAACAAGTTATACAAAGATTCGATGAAATCTAAAAGAATCCAGCGATTTAATCTATTGATTGAATCGAATATTCATTAAACATGTATATCTTAATTCAAATGAAAGATTTTTCATCCTTTTTTATTCGCGAGGAGCTGGATGAGAAGAAACTCTCACGTCCGGTTCTGTAGTAGAGATGG-AATTCAGAAATAACCTACTAAGTGATAACTTTCAAATTCAGAGAAACCCCGG-AAAAAAAAATGGGCAATCCTGAGCCAAATCC-----TTTTTTTTTTGGCAAACAAACAAAGATTCCGAAAGAAAAAAGGATAGGTGCAGAGACTCAATGGAAGCTGTTCTAACAAATGGAGTTGAC-----TGCGTTGGTAGAAAGAATAGGAATTTTTTCATCGAAACTTTCTAAAAGATGAAAGATAACTCTATATACATACGCATAGGTAATG-------ATTAATAACGACCAAAATCTGTATTCCTATTTTTTTATATGAAAAATAGAAAAATTTTTGTGAATTGATTTCACATTGAATAAATATTTTCATATTTATTGATCAAATCATTTACTCCATCATCTGCTAGTTCTTTTGAAGAACTGATGAATCGCACGAGAATAAAGATAGAGTCCTATTCTACATGTCAATACCGACAAGAATGAAATTTCTTGTAAAAGGAAAATCCGTCGACTTTAGAAATCGTGAGGGTTCAAGTCCCTCTATCCCCAAAAGCCTGTTTGACTCGTTAACTATTTATCCAATCC--------TTTTTTAGTTAGCCG--------------------------------------------------------TTCCAAATTCGTTATCTTTCTCATTCACTCGACTCTTTCAC---AAAACAAACGGATCGGGGCAG-----AAATACTTTACTCATATCACAAACAAGTCTTAGGACATGTGATAGACGTACAAATGAACATCTTTGAGCAAGGAATCTCCATTTGAATGATTCATGATCTATATCATTATTGGGGCTGAAACTCAAAAAGTTTTC--------TTTTTTTATCCAAGAAATTACAAGGCGAGGGTAAGACTTTGTAATACCCTTTCGTTCTTTTAATTGACATAGACCCAAATCATCTA--------------GTAAAATTGAGAATGCTGCATCAGGATCG-AAAACCTGCCAAGCAG-AAAACCCGCGAACTTGT-A---TAT-ACTCTCGGGGAGGATGTGCGGGTCGTGG-CCCAGTTGCCTCGCCTTCCATT---TT-CCCCTTGCGAGCA---GATGCGCACGGGG-CCCTTCC---GGGCA--ACGTGCTTCGTCTGCTCGTCAAAC-AACGAA-CCCCGGCGCAAAACGCGCCAAGGAAAATTTGAAC-AAAGAGCGCACGT-CC-CTGCCCGTTTTTCGGGTGGTGTTGGCGTACGCAATCTTTCATAT---AACTGAACGACTCTCGGCAACGGATATCTCGGCTCTTGCATCGATGAAGAACGTAGCGAAATGCGATACTTGGTGTGAATTGCAGAATCCCGTGAACCATCGAGTCTTTGAACGCAAGTTGCGCCTGAAGCCATTAGGTTGAAGGCACGTCTGCCTGGGCGTCACGCATTGCGTCACCCACTCCCCCGTGCC----TAAGCGGGCATGTCGGTGCGTGGGCGGATATTGG-CCCCCCGTTCACATCCGTGC--TCGGTCGGCCT-AAAAAAT-GGGTCCCCAATGACGGACATCACGACAAGTGGTGGTTGCCAAACCGTCGCGTCATGTCGTGCATG-CCATCGTCTGTTGCGGGTTGGCCC-ATCGACCCTGAAGTGCCACGGCACCTCAA
Gaultheria_punctulata                                     TGACTTCATATATCCCACTTATTTTTCAGGAGTATATTTATGCCCTTGCTCATGATCGTGGTTTAAATAAATCTATTTTTTTTGAAAATGCAGATTATGACAATAAATCTAGCTTACTAATTCTGAAACGTTTAATCACTCATTTAATTACTCAAATGTATCAACAGAATCATTTTCTTTTT------TATACTAATGATTTTAATCCAAAAAAATTTTT------------TGGGTACAATACAAATTTGTATTCTCAAATAATATTGGAAGGATTTGCGGTCGTTGTAGAAATTCCATTTTATCTACGATTACTATCTTTTCTAGAAGGGAAAGAAAGAGTCAAATCTCATAATTTACGATCACTTCATTCAATATTTCCGTTTTTAGAGGACAAATTTTCCCATTTAAATTATATCTTAGATATACTAATACCCCATCCCGTCCATCTGGAAATCTTGGTTCAAACTCTTCGCTACTGGGTAAAAGATCCCTCTTCTTTGCATTTATTACGATTTTTTCTCCACAAGTATTCTAATTGGAATAGTCTTATTACTCCAAAGAAATATAGTTCTTCTATTT------CAAAAAGAAATAAAAAATTCTTCTTGTTCCTATATAATTTTCATGTATGTGAATACGAATCTATCTTCGTTTTTCTTCGGAATCAATCTTCTCATTTACGCTCAATATCTTTTGAAACCTTTCTGGAACGAATCTTGTTCTATAAAAAAATAGAACTAGAAATCTTTGTTAAGGATTTTAAGGCCATTCTATGGGTCTTCAAAGAACCTTTCCTGCATTATGTTAGATATCGCGGAAAATCCATTTTGGCTTTAAAAGGTTCGTCTCTTTTGATGGATAAATGGAAATATTACCTTGTAAATTTCTGGGAATCTTATTTTTACATATGGGCTCAACCAAGAAGGATCCATATAAACCAATTATCCAATAATTCCCTTGACTTTTTGGGCTATCTTTCAAGTATACGATTAAAACCTTCAATGGTACGGAGTCAAATGATAGAAAATTCATTTCTAATAGAGAATGTTAGTAAGAAGTTCGATACTCTAGTGCCAATTACTCCAATGATTGAATCATTGTCTAAAGCGAAATTTTGTAACGTCTTAGGACATCCCATGAGTAAGTCAGTCTGGGGCGGTTTATCAGATTCTGATATTATTGAACGATTCGGGCGTATATATAGAAATCTTTCTCATTATTATAGCGGATCATTGAAAAAAATTACTTTGTATCGAATAAAGTATATACTTCGACTTTCTTGTGCTAGAACTTTGGCACGTAAACACAAGAGTACGGTACGTTCTTTTTTGAAAAGATTAGGAGTGGGATTATTAGAAGAATTTTTTACGGAGGAAGAGCAGGTTTTTTATTTGACCTTCCCAAAAGCTTCTTCGACTTCAAGGAAGTTATATCAAAGGCGGATTTGGTATTTGGATATTTTTTGTATTAATGATACGGCAAATCATGAATGA---------------------------------------------------------TTTGTTATGAGACTTTGTTATGAGACCTTGTAAACGGAAATTATCTTTAAATAATC-TCAATGATGAAGAAATAAG--AAAAAAATTCATTTATTCTATTCTGAAATGTTCATG--------------------------------TAG-TAAGGCT----TAAATCAACTGAGGATTCAATCCTTTTGAAAGCAAAGTCTTGTCTAGAGAAAAAAC--TTGCCCATAGTAT------------------------------GA-----ACTATTAACTAT--------------------A-----------------------------------------------GAACTATTAACTATAGAACTAATAA---------------CCAACTCAT-CACTTCGCATTATCTGGATCCAAAAAACCAGTCAAGAGAGGATATATTGATCCTAT--------CATTGTAGCAACGGAAATTTGTTTTGCATAAAC-AAAAGAAAAACTAATTGAATTCTAAGTTGTGAAG------CAAAATATAG-AAAAAAGATGTGGATAGA-GGGGAGAGAGAAAGAGAG-AAAAAAATATCAATGATATAGAATTCCAATATGTAAGGTCTATGAGTCATCTCATAAAAGGCAATGTAAATAAAGCATCAAGACTTATTAATCTATAATGAAATGCATTTGTCCATACACTAGAATCGAACAAAAAAATAAAGAGACTCGAGCCAATAAAGACTAAGAAGATTGACTCAAGAACAAATTTCATTAAGAGCTCCATTGTCGAATGCAGACCTAACCATTAAACAAGAAGTGATGGGAACGATGGAATCCGTGAATGCAGAAATTCTATTGAAAACAAATCCTAATGATTCATTGGTTGGGATGGCGGAAGTAAGCGAGAATAAATTCATCTATTCTGAGAAGTCATGAGCTAACCCTACAACTGAAATAGATATAGAGCAAATATTCGCCCGCGAAAACTTTATTCCCTTGGATTACTAAAT------TTTAGACAATCCTATACGAGAAAAGGAAAAAGGGGGTTATGTTGTAAAAA--------------AATTTATTATCTATAAATAGATATACAT----------------T--------TAAATATATAGTGAATATATTTAGAAATCCAAAATATCCAAACAAGTTATACAAAGATTCGATGAAATCTAAAAGAATCCAGCGATTTAATCTATTGATTGAATCGAATATTCATTAAACATATATATCTTAATTCAAATGAAAGATTTTTCATCCTTTTTTATTCGCGAGGAGCTGGATGAGAAGAAACTCTCACGTCCGGTTCTGTAGTAGAGATGG-AATTCAGAAATAACCTACTAAGTGATAACTTTCAAATTCAGAGAAACCCCGG-AAAAAAAAATGGGCAATCCTGAGCCAAATCCTTTTTTTTTTTTTTTTGCAAACAAAGAAAGATTCCG-------AAAGGATAGGTGCAGAGACTCAATGGAAGCTGTTCTAACAAATGGAGTTGAC-----TGTGTTGGTAGAAAGAATAGGAATTCTTTCATCGAAACTTTCTAAAAGATGAAAGATAACTCTATATACATACGCATAGGTAATG-------ATTAATAACGACCAAAATCTGTATTCCTATTTTTTTATATGAAAAATAGACAAATTTTTGTGAATTGATTTCACATTGAATAAAGATTTGCATATTTATTGATCAAATCATTTACTTCATCATCTGCTAGTTCTTTTGAAGAACTGATGAATCGCACGAGAATAAAGATAGAGTCCTATTCTACATGTCAATACCGACAAGAATGAAATTTCTTGTAAGAGGAAAATCCGTCGACTTTTTAAATCGTGAGGGTTCAAGTCCCTCTATCCCCAAAAGCCTGTTTGACTCGTTAACTATTTATCTGATCC--------TTTTTTAGTTATCCG--------------------------------------------------------TTCCAAATTCATTATCTTTCTCATTCACTCAACTCTTTCAC--AAAAAAAAACGGATCGGGGCAG-----AAATACTTTACTCATATCACAAACAAGTCTTAGGACATGTGATAGACGTACAAATGAACATCTTTAAACAAGGAATCTCTATTTGAATGATTCATGATCTATATCATTATTGGGGCTGAAACTCAAAAAGTTTTC-----TTTTTTTTTTATCCAAGAAATTACAAGGCGAGGGTAAGACTTTGTAATACCCTTTCATTCTTTTAATTGACATAGACCCAAATCATCTA--------------GTAAAATTGAGAATGCTGCATCAGGATCG-AAAACCTGCCAAGCAG-AAAACCCGCGAACATGT-A---TAT-ACTCTTGGGGTGGATGTGCGGGTGGTGG-CCTAGCAGCTTCGCCTTCCATT---TT-CCCATTGCGAGCA---GATGCGCAC-GGG--ACTTTC---GGGCA--ATGTGTTTCGTCTGCTCGTCAAAC-AACGAA-CCCCGGCGCAAAACGCGCCAAGG-AAAATTGAAC-AAAGAGCGCACGT-CC-CTGCCCGTTTTTCGGGTGGCGCTGGCGTACGGAAWCTTTCATAT---AACTGAACGACTCTCGGCAACGGATATCTCGGCTCTTGCATCGATGAAGAACGTAGCGAAATGCGATACTTGGTGTGAATTGCAGAATCCCGTGAACCATCGAGTCTTTGAACGCAAGTTGCGCCTGAAGCCATTAGGTTGAAGGCACGTCTGCCTGGGCGTCACGCATTGCATCACCCACTCCCCCGTGCC----TATGCGGGCATGTCGGTGCGTGGGYGGATATTGG-CCCCCCGTTCACATCCGTGC--TCGGTCGGCCC-AAAAAAT-GGGTCCCCAATGATGGACATCACGCCAAGTGGTGGTTGCTGAACCGTCGCGTCATGTCGTGCATG-CCATTGTTCGTTGCGGGTTGGCCC-ATTGACCCTGAAGTGCCACGGCACCTCAA
Gaultheria_pyrolifolia                                    TGACTTCATATAT-CCACTTATTTTTCAGGAGTATATTTATGCCCTTGCTCACGATCGTGGTTTAAATAAATCTATTTTTTTTGAAAATGCAGATTATGACAATAAATCTAGCTTACTAATTGTGAAACGTTTAATCACTCATTTAATTACTCAAATGTATCAACAGAATAATTTTATTTTT------TATACTAATGATTTTAAGCCAAATAAATTTTT------------GGGGTACAATACAAATTTGTATTCTCAAATGATATTTGAAGGATTTGCGGTCGTTGTAGAAATTCCATTTTATCTACGATTACTATCTTTTCTAGAAGGTAAAGAAAGAGTCAAATCTCATAATTTACGATCACTTCATTCAATATTTCCATTTTTAGAGGACAAATTTTCCCATTTAAATTATATCTTAGATATACTAATACCCCATCCCGTCCATCTGGAAATCTTGGTTCAAACTCTTCGCTACTGGGTAAAAGATCCCTCTTCTTTGCATTTATTACGATTTTTTCTCCACGAGTATTCTAATTGGAATAGTCTTATTACTCCAAAGAAATATAGTTCTTCTTTTT------CAAAAAGAAATCAAAAATTATTCTTGTTCCTATATAATTCTCATGTATGTGAATACGAATCTATCTTCATTTTTCTTCGGAATCAATCTTCTCATTTATGCTCAATATCTTTTGAAACCTTTCTAGAACGAATCTTGTTCTATAAAAAAATAGAACTCAAAATCTTTGTTAAGGATTTTAAAGCCATTCTATGGGTTTTCAAAGACCCTTTCCTGCATTATGTTAGATATCGCGGAAAATCCATTTTGGCTTCAAAAGGTTCGTCTCTTTTGATGAATAAATGGAAATATTACCTTGTAAATTTCTGGGAATGTTATTTTTACATATGGGTTCAACCAAGAAGGATCCATATAAACCAATTATCCAATAATTCCCTTGACTTTCTGGGCTATCTTTCAAGTATACGATTAAAAGCTTCAATGGTACGGAGTCAAATGATAGAAAATTCATTTCTAATAGAGAATGCTAGTAAGAAGTTCGATACTCTAGTGCCAATTACTCCAATGATTGAATCATTGTTTAAAGCTAAATTTTGTAACGTGTTAGGACATCCCATGAGTAAGCCAGTCTGGGGCGGTTTATCAGATTCTGATATTATTGAACGATTCGGGCGTATATATAGAAATCTTTCTCATTATTATAGCGGATCATTGAAAAAAATTAGTTTGTATCGAATAAAGTATATACTTCGACTTTCTTGTGCTAGAACTTTGGCACGTAAACACAAAAGTACGGTACGTTCTTTTTTGAAAAGATTAGGAGTGGGATTATTAGAAGAATTTTTTACGGAGGAAGAGCAGGTTTTTTATTTGACCTTCCAAAAAGCTTCTTCGACTTCAAGGAAGTTATATCAAAGTCGGATTTGGTATTTGGATATTTTTTGTATT-------------------AATGA----------------------------------------------------------------------TTTGTTATGAGACCTTGTAAACGGAAATTATCTTTAAATAATC-TCAATGATGAAGAAATAAG-AAAAAAAATGCATTTATTCTATTCTGAAATGTTCATG-----------------TAGTATGTAGTTATGTAG-TAAGGCT----TAAATTAACTGAGGATTCAATCCTTTTGAAAGCAAAGTCTTGTCTAGAGAAAAAAC-----------------------------------------------------------------------------------------------------------------------TTGCCCATAGTATGAACTATTAACTATAGAACTAATAA---------------CCAACTCAT-CACTTCGCATTATCTGGATCCAAAAAACCAGTCAAGAGAGGATATATTGATCCTAT--------CATTGTAGCAACGGAAATTTGTTTTGCATAAAC-AAAAGAAAAACTAATTGGATTCTAAGTTGTGAAG------CAAAATATAG-AAAAAAGATGTGGATAGA-GGGGGGAGAGAAAGAGAGAAAAAGAATATCAATGATATAGAATTCCAATATGTAAGGTCTATGAGTCATCTCATAAAAGGCAATGTAAATAAAGCATCAAGACTTATTCATCTATAATGAAATGCATTTGTCCATACACTAGAATCGAAC-AAAAAATCAAGAGACTCGAGCCAATAAAGACTAAGAAGATTGACTCAAGAACAAATTTAATTAAGAGCTCCATTGTCGAATGCAGACCTAACCATTAAACAAGAAGTGATGGGAACGATGGAATCCGTGAATGCAGAAATTCTATTTAAAACAAATCCTAATGATTCATTGGTTGGGATGGCGGAAGTAAGCGAGAATAAATTAATCTATTCTGAGAAGTCATGAGCTAACCCTACAACTGAAATAGATATAGAGCAAATATTCGCCCGCGAAAACTTTATTCCCTTGGATTACTAAAT------TTTAGACAATCCTATACGAGAAAAGGAAAAAGGGGGTTATGTTGTAAAAA--------------AATTTATTATCTATAAATAGATATACAT----------------CTAAATA--TAAATATATAGTGAATATATTTAGAAATCCAAAATATCCAAACAAGTTATACAAAGATTCGATGAAATCTAAAAGAATCCAGCGATTTAATCTATTGATTGAATCGAATATTCATTAAACATGTATATCTTAATTCAAATGAAAGATTTTTCATCCTTTTTTATTCGCGAGGAGCTGGATGAGAAGAAACTCTCACGTCCGGTTCTGTAGTAGAGATGG-AATTCAGAAATAACCTACTAAGTGATAACTTTCAAATTCAGAGAAACCCCGG-AAAAAAAAATGGGCAATCCTGAGCCAAATCC--------TTTTTTTTGCAAACAAACAAAGATTCCGAAAGAAAAAAGGATAGGTGCAGAGACTCAATGGAAGCTGTTCTAACAAATGGAGTTGAC-----TGCGTTGGTAGAAAGAATAGGAATTCTTTCATCGAAACTTTCTAAAAGATGAAAGATAACTCTATATACATACGCATAGGTAATG-------ATTAATAACGACCAAAATCTGTATTCCTATTTTTTTATATGAAAAATAGACAAATTTTTGTGAATTGATTTAACATTGAATAAAGATTTGCATATTTATTGATCAAATCATTTACTCCATCATCTGCTAGTTCTTTTGAAGAACTGATGAATCGCACGAGAATAAAGATAGAGTCCTATTATACATGTCAATACCGACAAGAATGAAATTTCTTGTAAGAGGAAAATCCGTCGACTTTAGAAATCGTGAGGGTTCAAGTCCCTCTATCCCCAAAAGCCTGTTTGACTCGTTAACTATTTATCCGATCC--------TTTTTTAGTTAGCCG--------------------------------------------------------TTCCAAATTCGTTATCTTTCTCATTCACTCGACTCTTTCAC---AAAACAAACGGATCGGGGCAG-----AAATACTTTACTCATATCACAAACAAGTCTTAGGACATGTGATAGACATACAAATAAACATCTTTGAGCAAGGAATCTCCATTTGAATGATTCATGATCTATATCATTATTGGGGCTGAAACTCAAAAAGTTTTC-------TTTTTTTTATCCAAGAAATTACAAGGCGAGGGTAAGACTTTGTAATACCCTTTCGTTCTTTTAATTGACATAGACCCAAATCATCTA--------------GTAAAATTGAGAATGCTGCATCAGGATCG-AAAACCTGCCAAGCAG-AAAACCCGMGGACTTGT-A---CAT-ACTCCCGGGGAGGATGTGCGGGTCGTGG-CCTCGTTGCCTCGCCTTCCATT---TT-CCCCCTGCGAGCA---GATGCGCGC-GGG--CCTTCC---GGGCA--ACGCGTTTCGTCTGCTCGTCAAAC-AACGAA-CCCCGGCGCAAAACGCGCCAAGGAAAAATTGAAC-AAAGAGCGCACGT-CC-CTGCCCGTTTTCCGGGTGGTGTCGGCGTACGCAATCTTTCATGT---AACCAAACGACTCTCGGCAACGGATATCTCGGCTCTTGCATCGATGAAGAACGTAGCGAAATGCGATACTTGGTGTGAATTGCAGAATCCCGTGAACCATCGAGTCTTTGAACGCAAGTTGCGCCTGAAGCCATTAGGTTGAAGGCACGTCTGCCTGGGCGTCACGCATTGCGTCACCCACTCCCCCGTGCC----TGAGCGGGCATGTCGGTGCGTGGGCGGATATTGG-CCCCCCGTTCACATCCGTGC--TCGGTCGGCCT-AAAAAGC-GGGTCCCCAATGACGGACATCACGACGAGTGGTGGTTGCCAAACCGTCGCGTCGCGTCGTGCGTG-CCATCGTTTGTTGCGGGTTGGCCC-ATCGACCCCGAAGTGCCACGGCACCTCAA
Gaultheria_pyroloides                                     TGACTTCATATAT-CCACTTATTTTTCAGGAGTATATTTATGCCCTTGCTCATGATCGTGGTTTAAATAAATCTATTTTTTTTGAAAATGCAGATTATGACAATAAATCTAGCTTACTAATTGTGAAACGTTTAATCACTCATTTAATTACTCAAATGTATCAACAGAATCATTTTCTTTTTTTTATATATACTAATGATTTTAAGCCAAATAAATTTTT------------GGGGTACAATACAAATTTGTATTCTCAAATGATATTTGAAGGATTTGCGGTCGTTGTAGAAATTCCATTTTATCTACGATTACTATCTTTTCTAGAAGGGAAAGAAAGAGTCAAATCTCATAATTTACGATCACTTCATTCAATATTTCCGTTTTTAGAGGACAAATTTTCCCATTTAAATTATATATTAGATATACTAATACCCCATCCCGTCCATCTGGAAATCTTGGTTCAAACTCTTCGCTACTGGGTAAAAGATTCCTCTTCTTTGCATTTATTACGATTTTTTCTCCACGAGTATTCTAATTGGAATAGTCTTATTACTCCAAAGAAATATAGTTCTTCTTTTT------CAAAAAGAAATCCAAAATTCTTCTTGTTCCTATATAATTTTCATGTATGTGAATACGAATCTATCTTCGTTTTTCTTCGGAATCAATCTTCTCATTTATGCTCAATATCTTTTGAAAGCTTTCTAGAACGAATCTTGTTCTATAAAAAAATAGAACTAGAAATCTTTGTTAAGGATTTTAAGGCCATTCTATGGGTCTTCAAAGACCCTTTCCTGCATTATGTTAGATATCGCGGAAAATCCATTTTGGCTTCAAAAGGTTCGTCTCTTTTGATGAATAAATGGAAATATTACCTTGTAAATTTCTGGGAATGTTATTTTTACATATGGGTTCAACCAAGAAGAATCCATATAAACCAATTATCCAATAATTCCCTTGACTTTCTGGGCTATCTTTCAAGTATACGATTAAAACCTTCAATGGTACGGAGTCAAATGATAGAAAATTCATTTCTAATAGAGAATGCTAGTAAGAAGTTCGATACTCTAGTGCCAATTACTCCAATGATTGAATCATTGTCTAAAGCGAAATTTTGTAACGTGTTAGGACATCCCATGAGTAAGCCAGTCTGGGGCAGTTTATCAGATTCTGATATTATTGAACGATTCGGGCGTATATATAGAAATCTTTCTCATTATTATAGCGGATCATTGAAAAAAATTAGTTTGTATCGAATAAAGTATATACTTCGACTTTCTTGTGCTAGAACTTTGGCACGTAAACACAAAAGTACGGTACGTTCTTTTTTGAAAAGATTAGGAGTGGGATTATTAGAAGAATTTTTTACGGAGGAAGAGCAGGTTTTTTATTTGACCTTCCCAAAAGCTTCTTCGACTTCAAGGAAGTTATATCAAAGGCGGATTTGGTATTTGGATATTTTTTGTATTAATGATACGGCAAATCATGAATGA----------------------------------------------------------------------TTTGTTATGAGACCTTGTAAACGGAAATTATCTTTAAATAATC-TCAATGATGAAGAAATAAG--AAAAAAATGCATTTATTATATTCTGAAATGTTCATG-----------------TAG--------TATGTAG-TAAGGCT----TAAATCAACTGAGGATTCAATCCTTTTGAAAGCAAAGTCTTGTCTAGAGAAAAAAC--TTGCCCATAGTAT---------------------------------------------------------------------------------------------------------------------GAACTATTAACTATAGAACTAATAA---------------CCAACTCAT-CACTTCGCATTATCTGGATCCAAAAAACCAGTCAAAAGAGGATATATTTATCCTAT--------CATTGTAGCAACGGAAATTTGTTTTGCATAAAC-AAAAGAAAAACTAATTGAATTCTAAGTTGTGAAG------CAAAATATAG-AAAAAAGATGTGGATAGA-GGGGGGAGAGAAAGAGAGAAAAAGAATATCAATGATATAGAATTCCAATATGTAAGGTCTATGAGTCATCTCATAAAAGGCAATGTAAATAAAGCATCAAGACTTATTCATCTATAATGAAATGCATTTGTCCATACACTAGAATCGAACAAAAAAATCAAGAGACTCGAGCCAATAAAGACTAAGAAGATTGACTCAAGAACAAATTTCATTAAGAGCTCCATTGTCGAATGCAGACCTAACCATTAAACAAGAAGTGATGGGAACGATGGAATCCGTGAATGCAGAAATTCTATTGAAAACAAATCCTAATGATTCATTGGTTGGGATGGCGGAAGTAAGCGAGAATAAATTCATCTATTCTGAGAAGTCATGAGCTAACCTTACAACTGAAATAGATATAGAGCAAATATTCGCCCGCGAAAACTTTATTCCCTTGGATTACTAAAT------TTTAGACAATCCTATACGAGAAAAGGAAAAAGGGGGTTATGTTGT-AAAA--------------AATTATTTATCTATAAATAGATATACAT----------------C--------TAAATATATAGTGAATATATTTCGAAATACAAAATATCCAAACAAGTTATACAAAGATTCGATGAAATCTAAAAGAATCTAGCGATTTAATCTATTGATTGAATCGAATATTCATTAAACATGTATATCTTAATTCAAATGAAAGATTTTTCATCCTTTTTTATTCGCGAGGAGCTGGATGAGAAGAAACTCTCACGTCCGGTTCTGTAGTAGAGATGG-AATTCAGAAATAACCTACTAAGTGATAACTTTCAAATTCAGAGAAACCCCGG-AAAAAAAAATGGGCAATCCTGAGCCAAATCC------TTTTTTTTTGGCAAACAAACAAAGATTCCGAAAGAAAAAAGGATAGGTGCAGAGACTCAATGGAAGATGTTCTAACAAATGGAGTTGAC-----TGCGTTGGTAGAAAGAATAGGAATTCTTTCATCGAAACTTTCTAAAAGATGAAAGATAACTCTATATACATACGCATAGATAATG-------ATTAATAACGACCAAAATCTGTATTCCTATTTTTTTATATGAAAAATAGACAAATTTTTGTGAATTGATTTCACATTGAATAAAGATTTTCATATTTATTGATCAACTCATTTACTCCATCATCTGCTAGTTCTTTTGAAGAACTGATGAATCGCACGAGAATAAAGATAGAGTCCTATTCTACATGTCAATACCGACAAGAATGAAATTTCTTGTAAGAGGAAAATCCGTCGACTTTATAAATCGTGAGGGTTCAAGTCCCTCTATCCCCAAAAGCCTGTTTGACTCGTTAACTATTTATCCGATCCTTTTTTAGTTTTTTAGTTAGCCG--------------------------------------------------------TTCCAAATTCGTTATCTTTCTCATTCACTCGACTCTTTCAC---AAAACAAACGGATCGGGGCAG-----AAATACTTTACTCATATCACAAACAAGTCTTAGGACATGTGATAGACGTACAAATGAACATCTTTGAGCAAGGAATCCCCATTTGAATGATTCATGATCTATATCATTATTGGGGCTGAAACTCAAAAAGTTTTC-------TTTTTTTTATCCAAGAAATTACAAGGCGAGGGTAAGACTTTGTAATACCCTTTCGTTCTTTTAATTGACATAGACCCAAATCATCTA--------------GTAAAATTGAGAATGCTGCATCAGGATCG-AAAACCTGCCAAGCAG-AAAACCCGCGAACTTGT-A---TAT-ACTCTCGGGGAGGATGTGCCGGTCGTGG-CCCAGCTGCCTCGCCTTCCGTT---TT-CCCCTTGCGAGCA---GATGCGCACGGGC---CTTCC---GGGGG--ACGTGCTTCGTCTGCTCGTCAAAC-AACGAA-CCCCGGCGCAAAACGCGCCAAGGAAAAATTGAAC-AAAGAGCGCGCGT-CC-CCGCCCGTTCTTCGGGCGGTGTTGGCGTACGCAATCTTTCATAT---AACTGAACGACTCTCGGCAACGGATATCTCGGCTCTTGCATCGATGAAGAACGTAGCGAAATGCGATACTTGGTGTGAATTGCAGAATCCCGTGAACCATCGAGTCTTTGAACGCAAGTTGCGCCTGAAGCCATTAGGTTGAAGGCACGTCTGCCTGGGCGTCACGCATTGCGTCACCCACTCCCCCGTGCC----TAAGAGGGCATGCCGGTGCGTGGGCGGATATTGG-CCCCCCGTTCACATCCGTGC--TCGGTCGGCCT-AAAAAAC-GGGTCCCCAATGACGGACATCACGACAAGTGGTGGTTGCCAAACCGTCGCGTCATGTCGTGCATG-CCATCGTCTGTTGCGGGTTGGCCC-ATCGACCCTGGAGTGCCACGGCACCTCAA
Gaultheria_reticulata                                     TGACTTCATATAT-CCACTTATTTTTCAGGAGTATATTTATGCCCTTGCTCATGATCGTGGTTTAAATAAATCTATTTTTTTTGAAAATTCAGATTATGACAATAAATCTAGCTTACTAATTGTGAAACGTTTAATCACTCATTTAATTACTCAAATGTATCAACAGAATCATTTTCTTTTT------TATACTAATGATTTTAATCCAAATAAATTTTT------------GGGGTACAATACAAATTTGTATTCTCAAATGATATTTGAAGGATTTGCGGTCGTTGTAGAAATTCCATTTTATCTACGATTACTATCTTTTCTAGAAGGGAAAGAAAGAGTCAAATCTCATAATTTACGATCACTTCATTCAATATTTCCGTTTTTAGAGGACAAATTTTCCCATTTAAATTATATCTTAGATATACTAATACCCCATCCCGTCCATCTGGAAATCTTGGTTCAAACTCTTCGCTACTGGGTAAAAGATCCCTCTTCTTTGCATTTATTACGATTTTTTCTCCACGAGTATTCTAATTGGAATAGTCTTATTACTCCAAAGAAATATAGTTCTTCTTTTT------CAAAAAGAAATCAAAAATTCTTCTTGTTCCTATATAATTTTCATGTATGTGAATACGAATCTATCTTCGTTTTTCTTCGGAATCAATCTTATCATTTATGCTCAATATCTTTTGAAACCTTTCTAGAACGAATCTTTTTCTATAAAAAAATAGAACTAGAAATCTTTGTTAAGGATTTTAAGGCCATTCTATGGGTCTTCAAAGACCCTTTCCTGCATTATGTTAGATATCGCGGAAAATCCATTTTGGCTTCAAAAGGTTCGTCTCTTTTGATGAATAAATGGAAATATTACCTTGTAAATTTCTGGGAATCTTATTTTTACATATGGGTTCAACCAAGAAGGATCCATATAAACCAATTATCCAATAATTCCCTTGACTTTCTGGGCTATCTTTCAAGTATACGATTAAAACCTTCAATAGTACGGAGTCAAATGATAGAAAATGCATTTCTAATAGAGAATGCTAGTAACAAGTTCGATACTCTAGTGCCAATTACTCCAATGATTGAATCATTGTCTAAAGCGAAATTTTGTAACGTGTTAGGACATCCCATGAGTAAGCCAGTCTGGGGCGATTTATCAGATTCTGATATTATTGAACGATTCGGGCGTATATATAGAAATCTTTCTCATTATTATAGCGGATCATTGAAAAAAATTAGTTTGTATCGAATAAAGTATATACTTCGACTTTCTTGTGCTAGAACTTTGGCACGGAAACACAAAAGTACGGTACGTTCTTTTTTGAAAAGATTAGGAGTGAGATTATTAGAAGAATTTTTTACGGAGGAGGAGCAGGTTTTTTATTTGACCTTCCCAAAAGCTTCTTCGACTTCAAGGAAGTTATATCAAAGGCGGATTTGGTATTTGGATATTTTTTGTATTAATGATATGGCAAATCATGAATGA----------------------------------------------------------------------TTTGTTATGAGACCTTGTAAACGGAAATTTTCTTTAAATAATC-TCAATGATGAAGAAATAAG--AAAAAAAAGCATTTATTCTATTCTGAAATGTTCATG-----------------TAG--------TATGTAG-TAAGGCTNNNNNNNNNNNNNNNNNNNNNNNNNNNNNNNNNNNNNNNNNNNNNNNNNNNNN-NNNNNN--TTGCCCATAGTAT---------------------------------------------------------------------------------------------------------------------GAACTATTAACTATAGAACTAATAA---------------CCAACTCAT-CACTTCGCATTATCTGGATCCAAAAAACCAGTCAAAAGAGGATATATTTATCCTAT--------CATTGTAGCAACGGAAATTTGTTTTGCATAAAC-AAAAGAAAAACTAATTGGATTCTAAGTTGTGAAG------CAAAATATAG-AAAAAAGATGTGGATAGA-GGGGGGAGAGAAAGAGAGAAAAAGAATATCAATGATATAGAATTCCAATATGTAAGGTCTATGAGTCATCTCATAAAAGGCAATGTAAATAAAGCATCAAGACTTATTCATCTATAATGAAATGCATTTGTCCATACACTAGAATCGAACAAAAAAATCAAGAGACTCGAGCCAATAAAGACTAAGAAGATTGACTCAAGAACAAATTTCATTAAGAGCTCCATTGTCGAATGCAGACCTAACCATTAAACAAGAAGTGATGGGAACGATGGAATCCGTGAATGCAGAAATTCTATTGAAAACAAATCCTAATGATTCATTGGTTGGGATGGCGGAAGTAAGCGAGAATAAATTCATCTATTCTGAGAAGTCATGAGCTAACCCTACAACTGAAATAGATATAGAGCAAATATTCGCCCGCGAAAACTTTATTCCCTTGGATTACTAAAT------TTTAGACAATCCTATACGAGAAAAGGAAAAAGGGGGTTATGTTGTAAAAA--------------AATTGATTATCTATAAGTAGATATACAT----------------C--------TAAATATATAGTGAATATATTTTAAAATCCAAAATATCCAAACAAGTTATACAAAGATTCGATGAAATCTAAAAGAATCTAGCGATTTAATCTATTGATTGAATCGAATATTCATTAAACATGTATATCTTAATTCAAATGAAAGATTTTTCATCCTTTTTTATTCGCGAGGAGCTGGATGAGAAGAAACTCTCACGTCCGGTTCTGTAGTAGAGATGG-AATTCAGAAATAACCTACTAAGTGATAACTTTCAAATTCAGAGAAACCCCGG-AAAAAAAAATGGGCAATCCTGAGCCAAATCC------TTTTTTTTTGGCGAACAAACAAAGATTCCGAAAGAAAAAAGGATAGGTGCAGAGACTCAATGGAAGCTGTTCTAACAAATGGAGTTGAC-----TGCGTTGGTAGAAAGAATAGGAATTCTTTCATCGAAACTTTCTAAAAGATGAAAGATAACTCTATATACATATGCATAGATAATG-------ATTAATAACGACCAAAATCTGTATTCCTATTTTTTTATATGAAAAATAGACAAATTTTTGTGAATTGATTTCACATTGAATAAAGATTTTCATATTTATTGATCAAATCATTTACTCCATCATCTGCTAGTTCTTTTGAAGAACTGATGAATCGCACGAGAATAAAGATAGAGTCCTATTCTACATGTCAATACCGACAAGAATGAAATTTCTTGTAAGAGGAAAATCCGTCGACTTTAGAAATCGTGAGGGTTCAAGTCCCTCTATCCCCAAAAGCCTGTTTGACTCGTTAACTATTTATCCGATCC--------TTTTTTAGTTAGCCG--------------------------------------------------------TTCCAAATTCGTTATCTTTCTTATTCACTCGACTCTTTCAC---AAAACAAACGGATCGGGGCAG-----AAATACTTTACTCATATCACAAACAAGTCTTAGGACATGTGATAGACGTACAAATGAACATCTTTGAGCAAGGAATCCCCATTTGAATGATTCATGATCTATATCATTATTGGGGCTGAAACTCAAAAAGTTTTC-------TTTTTTTTATCCAAGAAATTACAAGGCGAGGGTAAGGCTTTGTAATACCCTTTCGTTCTTTTAATTGACATAGACCCAAATCATCTA--------------GTAAAATTGAGAATGCTGCATCAGGATCG-AAAATCTGCCAAGCAG-AAAACCCGCGAACTTGT-A---TAT-ACTCTCGGGGAGGATGTGCGGGCCGTGG-CCCAGTTGCCTCGCCTTCCATT---TT-CCCCTTGCGAGCG---GATGCGCACGGGGGCCCTTCC---GGGCA--ACGTGCTTCGTCTGCTCGTCAAAC-AACGAA-CCCCGGCGCAAACCGCGCCAAGGAAAATTTGAAC-AAAGAGCGCACGT-CC-CTGCCCGTTTTTCGGGTGGTGTTGGCGTACGCAATCTTTCATAT---AACTGAACGACTCTCGGCAACGGATATCTCGGCTCTTGCATCGATGAAGAACGTAGCGAAATGCGATACTTGGTGTGAATTGCAGAATCCCGTGAACCATCGAGTCTTTGAACGCAAGTTGCGCCTGAAGCCATTAGGTTGAAGGCACGTCTGCCTGGGCGTCACGCATTGCGTCACCCACTCCCCCGTGCC----TAAGCAGGCATGTCGGTGCGTGGGCGGATATTGG-CCCCCCGTTCACATCCGTGC--TCGGTCGGCCT-AAAAAAT-GGGTCCCCAATGACGGACATCACGACAAGTGGTGGTTGCCAAACCGTCGCGTCATGTCGTGCATG-CCATCGTCTGTTGCGGGTTGGCCC-ATCGACCCTGAAGTGCCACGGCACCTCAA
Gaultheria_rupestris                                      TGACTTCATATAT-CCACTTATTTTTCAGGAGTATATTTATGCCCTTGCTCATGATCGTGGTTTAAATAAATCTATTTTTTTAGAAAATACAGATTATGACAATAAATCTAGCTTACTAATTGTGAAACGTTTAATCACTCATTTAATTACTCAAATGTATCAACAGAATCATTTTCTTTTT------TATACTAATGATTTTAAGCCAAATAAATTTTT------------GGGGTACAATACAAATTTGTATTCTCAAATGATATTTGAAGGATTTGCGGTCGTTGTAGAAATTCCATTTTATCTACGATTACTATCTTTTCTAGAAGGGAAAGAAAGAGTCAAATCTCATAATTTACGATCACTTCATTCAATATTTCCGTTTTTAGAGGACAAATTTTCCCATTTAAATTATATCTTAGATATACTAATACCCCATCCCGTCCATCTGGAAATCTTGGTTCAAACTCTTCGCTACTGGGTAAAAGATCCCTCTTCTTTGCATTTATTACGATTTTTTCTCCACGAGTATTCTAATTGGAATAGTCTTATTACTCCAAAGAAATATAGTTCTTCTTTTT------CAAAAAGAAATCAAAAATTCTTCTTGTTCCTATACAATTTTCATGTATGTGAATACGAATCTATCTTCGTTTTTCTTCGGAATCAATCTTCTCATTTATGCTCAATATCTTTTGAAACCTTTCTAGAACGAATCTTGTTCTATAAAAAAATAGAACTAGAAATCTTTGTTAAGGATTTTAAGGCCATTCTATGGGTCTTCAAAGACCCTTTCCTGCATTATGTTAGATATCGCGGAAAATCCATTTTGGCTTCAAAAGGTTCGTCTCTTTTGATGAATAAATGGAAATATTACCTTGTAAATTTCTGGGAATGTTATTTTTACATATGGGTTCAACCAAGAAGGATCCATATAAACCAATTATCCAATAATTCCCTTGACTTTCTGGGCTATCTTTCAAGTATACGATTAAAACCTTCAATGGTACGGAGTCAAATGATAGAAAATTCATTTCTAATAGAGAATGCTAGTAAGAAGTTCGATACTCTAGTGCCAATTACTCCAATGATTGAATCATTGTCTAAAGCGAAATTTTGTAACGTGTTAGGACATCCCATGAGTAAGCCAGTCTGGGGCAGTTTATCAGATTCTGATATTATTGAACGATTCGGGCGTATATATAGAAATCTTTCTCATTATTATAGCGGATCATTGAAAAAAATTAGTTTGTATCGAATAAAGTATATACTTCGACTTTCTTGTGCTAGAACTTTGGCACGTAAACACAAAAGTACGGTACGTTCTTTTTTGAAAAGATTAGGAGTGGGATTATTAGAAGAATTTTTTACGGAGGAAGAGCAGGTTTTTTATTTGACCTTCCCAAAAGCTTCTTCGACTTCAAGGAAGTTATATCAAAGGCGGATTTGGTATTTGGATATTTTTTGTATTAATGATACGGCAAATCATGAATGA----------------------------------------------------------------------TTTGTTATGAGACCTTGTAAACGGAAATTATCTTTAAATAATC-TCAATGATGAAGAAATAAG--AAAAAAATGCATTTATTCTATTCTGAAATGTTCATG-----------------TAG--------TATGTAG-TAAGGCT----TAAATCAACTGAGGATTAAATCCTTTTGAAAGCAAAGTCTTGTCTAGAGAAAAAAC--TTGCCCATAGTAT------------------------------GA-----ACTATTAACTAT--------------------A-----------------------------------------------GAACTATTAACTATAGAACTAATAA---------------CCAACTCAT-CACTTCGCATTATCTGGATCCAAAAAACCAGTCAAGAGAGGATATATTGATCCTAT--------CATTGTAGCAACGGAAATTTGTTTTGCATAAAC-AAAAGAAAAACTAATTGGATTCTAAGTTGTCAAG------CAAAATATAG-AAAAAAGATGTGGATAGA-GGGGGGAGAGAAAGAGAGAAAAAGAATATCAATGATATAGAATTCCAATATGTAAGGTCTATGAGTCATCTCATAAAAGGCAATGTAAATAAAGCATCAAGACTTATTCATCTATAATGAAATGCATTTGTCCATACACTAGAATCGAACAAAAAAATCAAGAGACTCGAGCCAATAAAGACTAAGAAGATTGACTCAAGAACAAATTTCATTAAGAGCTCCATTGTCGAATGCAGACCTAACCATTAAATAAGAAGTGATGGGAACGATGGAATCCGTGAATGCAGAAATTTTATTGAAAACAAATCCTAATGATTCATTGGTTGGGATGGCGGAAGTAAGCGAGAATAAATTCATCTATTCTGAGAAGTCATGAGCTAACCCTACAACTGAAATAGATATAGAGCAAATATTCGCCCGCGAAAACTTTATTACCTTGGATTACTAAAT------TTTAGACAATCCTATACGAGAAAAGGAAAAAGGGGGTTATGTTGTAAAAAATTTTATTATCTATAATTTATTATCTATAAATAGATATACAT----------------C--------TAAATATATAGTGAATATATTTATAAATCCAAAATATACAAACAAGTTATACAAAGATTCGATGAAATCTAAAAGAATCCAGCGATTTAATCTATTGATTGAATCGAATATTCATTAAACATGTATATCTTAATTCAAATGAAAGATTTTTCATCCTTTTTTATTCGCGAGGAGCTGGATGAGAAGAAACTCTCACGTCCGGTTCTGTAGTAGAGATGG-AATTCAGAAATAACCTACTAAGTGATAACTTTCAAATTCAGAGAAACCCCGG-AAAAAAAAATGGGCAATCCTGAGCCAAATCC------TTTTTTTTTGGCAAACAAACAAAGATTCCGAAAGAAAAAAGGATAGGTGCAGAGACTCAATGGAAGCTGTTCTAACAAATGGAGTTGAC-----TGCGTTGGTAGAAAGAATAGGAATTTTTTCATCGAAACTTTCTAAAAGATGAAAGATAACTCTATATACATACGCATAGGTAATG-------ATTAATAACGACCAAAATCTGTATTCCTATTTTTTTATATGAAAAATAGACAAATTTTTGTGAATTGATTTCACATTGAATAAAGATTTGCATATTTATTGATCAAATCATTTACTCCATCATCTGCTAGTTCTTTTGAAGAACTGATGAATCGCACGAGAATAAAGATAGAGTCCTATTCTACATGTCAATACCGACAAGAATGAAATTTCTTGTAAAAGGAAAATCCGTCGACTTTAGAAATCGTGAGGGTTCAAGTCCCTCTATCCCCAAAAGCCTGTTTGACTCGTTAACTATTTATCCGATCC--------TTTTTTAGTTAGCCG--------------------------------------------------------TTCCAAATTCGTTATCTTTCTCATTCACTCGACTCTTTCAC---AAAACAAACGGATCGGGGCAG-----AAATACTTTACTCATATCACAAACAAGTCTTAGGACATGTGATAGACGTACAAATGAACATCTTTGAGCAAGGAATCTCCATTTGAATGATTCATGATCTATATCATTATTGGGGCTGAAACTCAAAAAGTTTTC-------TTTTTTTTATCCAAGAAATTACAAGGCGAGGGTAAGACTTTGTAATACCCTTTCGTTCTTTTAATTGACATAGACCCAAATCATCTA--------------GTAAAATTGAGAATGCTGCATCAGGATCGAAAAACCTGCCAAGCAG-AAAACCCGCGAACTTGT-A---TAT-ACTCTCGGGGAGGATGTGCGGGTCGTGG-CCCAGTTGCCTCGCCTTCCATT---TT-CCCCTTGCGAGCA---GATGCGCACGGGG--CCTTCC---GGGCA--ACGTTCTTCGTCTGCTCGTCAAAC-AACGAA-CCCCGGCGCAAAACGCGCCAAGGAAAATTTGAAC-AAAGAGCGCACGT-CC-CTGCCCGTTTTTCGGGTGGTGTTGGCGTACGCAATCTTTCATAT---AACTGAACGACTCTCGGCAACGGATATCTCGGCTCTTGCATCGATGAAGAACGTAGCGAAATGCGATACTTGGTGTGAATTGCAGAATCCCGTGAACCATCGAGTCTTTGAACGCAAGTTGCGCCTGAAGCCATTAGGTTGAAGGCACGTCTGCCTGGGCGTCACGCATTGCGTCACCCACTCCCCCGTGCC----TAAGCGGGCATGTCGGTGCGTGGGCGGATATTGG-CCCCCCGTTCACATCCGTGC--TCGGTCGGCCT-AAAAAAC-GGGTCCCCAATGACGGACATCACGACAAGTGGTGGTTGCCAAACCGTCGCGTCATGTCGTGCATG-CCATCGTCTGCTGCGGGTTGGCCC-ATCGACCCTGAAGTGCCACGGCACCTCAA
Gaultheria_sanguinolenta                                  TGACTTCATATAT-CCACTTATTTTTCAGGAGTATATTTATGCCCTTGCTCATGATCGTGGTTTAAATAAATCTATTTTTTTTGAAAATGCAGATTATGACAATAAATCTAGCTTACTAATTCTGAAACGTTTAATCACTCATTTAATTACTCAAATGTATCAACAGAATCATTTTCTTTTT------TATACTAATGATTTTAATCCAAAAAAATTTTT------------GGGGTACAATACAAATTTCTATTCTCAAATGATATTGGAAGGATTTGCGGTCGTTGTAGAAATTCCATTTTATCTACGATTACTATCTTTTCTAGAAGGGAAAGAAAGAGTAAAATCTCATAATTTACGATCACTTCATTCAATATTTCCGTTTTTAGAGGACAAATTTTCCCATTTAAATTATATCTTAGATATACTAATACCCCATCCCATCCATCTGGAAATCTTGGTTCAAACTCTTCGCTACTGGGTAAAAGATCCCTCTTCTTTGCATTTATTACGATTTTTTCTCCACAAGTATTCTAATTGGAATAGTCTTATTACTCAAAAGAAATATAGTTCTTCTTTTT------CAAAAAGAAATAAAAAATTCTTCTTGTTCCTATATAATTTTCATGTATGTGAATACGAATCTATCTTCGTTTTTCTTCGGAATCAATCTTCTCATTTATGCTCAATATCTTTTGAAACCTTTCTGGAACGAACCTTGTTCTATAAAAAAATAGAACTAGAAATCTTTGTTAAGGATTTTAAGGCCATTCTATGGGTCTTCAAAGAACCTTTCCTGCATTATGTTAGATATCGCGGAAAATCTATTTTGGCTTTAAAAGGTTCGTCTCTTTTGATGGATAAATGGAAATATTACCTTGTAAATTTCTGGGAATCTTATTTTTACATATGGGCTCAACCAAGAAGGATCCATATAAACCAATTATCCAATAATTCCTTTGACTTTTTGGGCTATCTTTCAAGTATACGATTAAAACCTTCAATGGTACGGAGTCAAATGATAGAAAATTCATTTCTAATAGAGAATGTTAGTAAGAAGTTCGATACTCTAGTGCCAATTACTCCAATGATTGAATCATTGTCTAAAGCGAAATTTTGTAACGTCTTAGGACATCCCATGAGTAAGTCAGTCTGGGGCGGTTTATCAGATTCTGATATTATTGAACGATTCGGGCGTATATATAGAAATCTTTCTCATTATTATAGCGGATCATTGAAAAAAATTACTTTGTATCGAATAAAGTATATACTTCGACTTTCTTGTGCTAGAACTTTGGCACGTAAACACAAGAGTACGGTACGTTCTTTTTTGAAAAGATTAGGAGTGGTATTATTAGAAGAATTTTTTACGGAGGAAGAGCAGGTTTTTTATTTGACCTTCCCAAAAGCTTCTTCGACTTCAAGGAAGTTATATCAAAGGCGGATTTGGTATTTGGATATTTTTTGTATTAATGATACGGCAAATCATGAATGA---------------------------------------------------------TTTGTTATGAGACTTTGTTATGAGACCTTGTAAAGGGAAATTATCTTTAAATAATC-TCAATGATGAAGAAATAAG--AAAAAAATTCATTTATTCTATTCTGAAATGTTCATG--------------------------------TAG-TAAGGCT----TAAATCAACTGAGGATTCAATCCTTTTGAAAGCAAAGTCTTGTCTAGAGAAAAAAC--TTGCCCATAGTAT---------------GAACTATTAACTATAGA-----ACTATTAACTAT--------------------A-----------------------------------------------GAACTATTAACTATAGAACTAATAA---------------CCAACTCAT-CACTTCGCATTATCTGGATCCAAAAAACCAGTCAAGAGAGGATATATTGATCCTAT--------CATTGTAGCAACGGAAATTTGTTTTGCATAAAC-AAAAGAAAAACTAATTGAATTCTAAGTTGTGAAG------CAAAATATAG-AAAAAAGATGTGGATAGA-GGGGGGAGAGAAAGAGAG-AAAAAAATATCAATGATATAGAATTCCAATATGTAAGGTCTATGAGTCATCTCATAAAAGGCAATGTAAATAAAGCATCAAGACTTATTAATCTATAATGAAATGCATTTGTCCATACACTAGAATCGAACAAAAAAATAAAGAGACTCGAGCCAATAAAGACTAAGAAGATTGACTCAAGAACAAATTTCATTAAGAGCTCCATTGTCGAATGCAAACCTAACCATTAAACAAGAAGTGATGGGAACGATGGAATCCGTGAATGCAGAAATTCTATTGAAAACAAATCCTAATGATTCATTGGTTGGGATGGCGGAAGTAAGCGAGAATAAATTCATCTATTCTGAGAAGTCATGAGCTAACCCTACAACTGAAATAGATATAGAGCAAATATTCGCCCGCGAAAACTTTATTCCCTTGGATTACTAAAT------TTTAGACAATCCTATACGAGAAAAGGAAAAAGGGGGTTATGTTGTAAAAA--------------AATTTATTATCTATAAATAGATATACAT----------------T--------TAAATATATAGTGAATATATTTAGAAATCCAAAATATCCAAACAAGTTATACAAAGATTCGATGAAATCTAAAAGAATCCAGCGATTTAATCTATTGATTGAATCGAATATTCATTAAACATATATATCTTAATTCAAATGAAATATTTTTCATCCTTTTTTATTCGCGAGGAGCTGGATGAGAAGAAACTCTCACGTCCGGTTCTGTAGTAGAGATGG-AATTCAGAAATAACCTACTAAGTGATAACTTTCAAATTCAGAGAAACCCCGG-AAAAAAAAATGGGCAATCCTGAGCCAAATCC---TTTTTTTTTTTTTGCAAACAAAGAAAGATTCCG-------AAAGGATAGGTGCAGAGACTCAATGGAAGCTGTTCTAACAAATGGAGTTGAC-----TGTGTTGGTAGAAAGAATAGGAATTCTTTCATCGAAACTTTCTAAAAGATGAAAGATAACTCTATATACATACGCATAGGTAATG-------ATTAATAACGACCAAAATCTATATTCCTATTTTTTTATATGAAAAATAGACAAATTTTTGTGAATTGATTTCACATTGAATAAAGATTTGCATATTTATTGATCAAATCATTTACTTCATGATCTGCTAGTTCTTTTGAAGAACTGATGAATCGCACGAGAATAAAGATAGAGTCCTATTCTACATGTCAATACCGACAAGAATGAAATTTCTTGTAAGAGGAAAATCCGTCGACTTTAGAAATCGTGAGGGTTCAAGTCCCTCTATCCCCAAAAGCCTGTTTGACTCGTTAACTATTTATCTGATCC--------TTTTTTAGTTATCCG--------------------------------------------------------TTCCAAATTCATTATCTTTCTCATTCACTCGACTCTTTCAC--AAAAAAAAACGGATCGGGGCAG-----AAATACTTTACTCATATCACAAACAAGTCTTAGGACATGTGATAGACGTACAAATGAACATCTTTAAGCAAGGAATCTCTATTTGAATGATTCATGATCTATATCATTATTGGGGCTGAAACTCAAAAAGTTTTC------TTTTTTTTTATCCAAGAAATTACAAGGCGAGGGTAAGACTTTGTAATACCCTTTCATTCTTTTAATTGACATAGA-CCAAATCATCTA--------------GTAAAATTGAGAATGCTGCATCAGGATCG-AAAACCTGCCAAGCAG-AAAACCCGCGAACATGT-A---TAT-ACTCTTGGGGAGGATGTGCGGGTGGTGG-CCTTGCAGCTTCGCCTTCCATT---TT-CCCCTTGCGAGCA---GATGCGCAC-GGG--ACTTTC---GGGCA--ATGTGTTTYGTCTGCTCGTCAAACAAACGAA-CCCCGGCGCAAAACGCGCCAAGG-AAAATTGAAC-AAAGAGCGCACGT-CC-CTGCCCATTTTTTGGGTGGTGCTGGCGTACGGAATCTTTCATGT---AACTGAATGACTCTCGGCAACGGATATCTCGGCTCTTGCATCGATGAAGAACGTAGCGAAATGCGATACTTGGTGTGAATTGCAGAATCCCGTGAACCATCGAGTCTTTGAACGCAAGTTGCGCCTGAAGCCATTAGGTTGAAGGCACGTCTGCCTGGGCGTCACGCATTGCATCACCCACTCTCCCGTGCC----TAAGCGGGCATGTTGGTGCGTGGGYGGATATTGGCCCCCCCGTTCACATCCGTGC--TCGGTCGGCCC-AAAAAAC-RGGTCCCCAATGACGGACATCACGCCAAGTGGTGGTTGCTGAACTGTCGCGTCATGTCGTGCATG-CCATCGTTCGTTGCGGGTTGGCCC-ATTGACCCTGAAGTGCCACGGCACCTCAA
Gaultheria_schultesii                                     TGACTTCATATAT-CCACTTATTTTTCAGGAGTATATTTATGCCCTTGCTCATGATCGTGGTTTAAAGAAATCTATTTTTTTTGAAAATGCAGATTATGACAATAAATCTAGCTTACTAATTGTGAAACGTTTAATCACTCATTTAATTACTCAAATGTATCAACAGAATCATTTTCTTTTT------TATACTAATGATTTTAATCCAAATAAATTTTT------------GGGGTACAATACAAATTTGTATTCTCAAATGATATTTGAAGGATTTGCGGTCGTTGTAGAAATTCCATTTTATCTACGATTACTATCTTTTCTAGAAGGGAAAGAAAGAGTAAAATCTCATAATTTACAATCACTTCATTCAATATTTCCGTTTTTAGAGGACAAATTTTCCCATTTAAATTATATCTTAGATATACTAATACCCCATCCCGTCCATCTGGAAATCTTGGTTCAAACTCTTCGCTACTGGGTAAAAGATCCCTCTTCTTTGCATTTATTACGATTTTTTCTCCACGAGTATTCTAATTGGAATAGTCTTATTACTCCAAAGAAATATAGTTCTTCTTTTT------CAAAAAGAAATCAAAAATTATTCTTGTTCCTATATAATTTTCATGTATGTGAATACGAATCTATCTTCGTTTTTCTTCGGAATCAATCTTATCATTTATGCTCAATATCTTTTGAAACCTTTCTAGAACGAATCTTTTTCTATAAAAAAATAGAACTAGAAATCTTTGTTAAGGATTTTAAGGCCATTCTATGGGTCTTCAAAGACCCTTTCCTGCATTATGTTAGATATCGCGGAAAATCCATTTTAGCTTCAAAAGGTTCGTCTCTTTTGATGAATAAATGGAAATATTACCTTGTAAATTTCTGGGAATGTTATTTTTACATATGGGTTCAACCAAGAAGGATCCATATAAACCAATTATCCAATAATTCCCTTGACTTTCTGGGCTATCTTTCAAGTATACGATTAAAACCTTCAATAGTACGGAGTCAAATGATAGAAAATTCATTTCTAATAGAGAATGCTAGTAAGAAGTTCGATACTCTAGTGCCAATTACTCCAATGATTGAATCATTGTCTAAAGCGAAATTTTGTAACGTGTTAGGACATCCCATGAGTAAGCCAGTCTGGGGCGATTTATCAGATTCTGATATTATTGAACGATTCGGGCGTATATATAGAAATCTTTCTCATTATTATAGCGGATCATTGAAAAAAATTAGTTTGTATCGAATAAAGTATATACTTCGACTTTCTTGTGCTAGAACTTTGGCACGGAAACACAAAAGTACGGTACGTTCTTTTTTGAAAAGATTAGGAGTGGGATTATTAGAAGAATTTTTTACGGAGGAGGAGCAGGTTTTTTATTTGACCTTCCCAAAAGCTTCTTCGACTTCAAGGAAGTTATATCAAAGGCGGATTTGGTATTTGGATATTTTTTGTATTAATGATACGGCAAATCATGAATGA----------------------------------------------------------------------TTTGTTATGAGACCTTGTAAACGGAAATTATCTTTAAATAATC-TCAATGATGAAGAAATAAGAAAAAAAAAAGCATTTATTCTATTCTGAAATGTTCATG-----------------TAG--------TATGTAG-TAAGGCT----TAAATCAACTGAGGATTCAATCCTTTTGAAAGCAAAGTCTTGTCTAGAG-AAAAAC--TTGCCCATAGTAT---------------------------------------------------------------------------------------------------------------------GAACTATTAACTATAGAACTAATAA---------------CCAACTCAT-CACTTCGCATTATCTGGATCCAAAAAACCAGTCAAAAGAGGATATATTTATCCTAT--------CATTGTAGCAACGGAAATTTGTTTTGCATAAAC-AAAAGAAAAACTAATTGGATTCTAAGTTGTGAAG------CAAAATATAG-AAAAAAGATGTGGATAGA-GGGGGGAGAGAAAGAGAGAAAAAGAATATCAATGATATAGAATTCCAATATGTAAGGTCTATGAGTCATCTCATAAAAGGCAATGTAAATAAAGCATCAAGACTTATTCATCTATAATGAAATGCATTTGTCCATACACTAGAATCGAACAAAAAAATCAAGAGACTCGAGCCAATAAAGACTAAGAAGATTGACTCAAGAACAAATTTCATTAAGAGCTCCATTGTCGAATGCAGACCTAACCATTAAACAAGAAGTGATGGGAACGATGGAATCCGTGAATGCAGAAATTCTATTGAAAACAAATCCTAATGATTCATTGGTTGGGATGGCGGAAGTAAGCGAGAATAAATTCATCTATTCTGAGAAGTCATGAGCTAACCCTACAACTGAAATAGATATAGAGCAAATATTCGCCCGCGAAAACTTTATTCCCTTGGATTACTAAAT------TTTAGACAATCCTATACGAGAAAAGGAAAAAGGGGGTTATGTTGTAAAAA--------------AATTTATTATCTATAAGTAGATATACAT----------------C--------TAAATATATAGTGAATATATTTTAAAATCCAAAATATCCAAACAAGTTATACAAAGATTCGATGAAATCTAAAAGAATCTAGCGATTTAATCTATTGATTGAATCGAATATTCATTAAACATGTATATCTTAATTCAAATGAAAGATTTTTCATCCTTTTTTATTCGCGAGGAGCTGGATGAGAAGAAACTCTCACGTCCGGTTCTGTAGTAGAGATGG-AATTCAGAAATAACCTACCAAGTGATAACTTTCAAATTCAGAGAAACCCCGG-AAAAAAAAATGGGCAATCCTGAGCCAAATCC------TTTTTTTTTGGCAAACAAACAAAGATTCCGAAAGAAAAAAGGATAGGTGCAGAGACTCAATGGAAGCTGTTCTAACAAATGGAGTTGGC-----TGCGTTGGTAGAAAGAATAGGAATTCTTTCATCGAAACTTTCTAAAAGATGAAAGATAACTCTATATACATATGCATAGATAATG-------ATTAATAACGACCAAAATCTGTATTCCTATTTTTTTATATGAAAAATAGACAAATTTTTGTCAATTGATTTCACATTGAATAAAGATTTGCATATTTATTGATCAAATCATTTACTCCATCATCTGCTAGTTCTTTTGAAGAACTGATGAATCGCACGAGAATAAAGATAGAGTCCTATTCTACATGTCAATACCGACAAGAATGAAATTTCTTGTAAGAGGAAAATCCGTCGACTTTAGAAATCGTGAGGGTTCAAGTCCCTCTATCCCCAAAAGCCTGTTTGACTCGTTAACTATTTATCCGATCC--------TTTTTTAGTTAGCCG--------------------------------------------------------TTCCAAATTCGTTATCTTTTTCATTCACTCGACTCTTTCAC---AAAACAAACGGATCGGGGCAG-----AAATACTTTACTCATATCACAAACAAGTCTTAGGACATGTGATAGACGTACAAATGAACATCTTTGAGCAAGGAATCCCCATTTGAATGATTCATGATCTATATCATTATTGGGGCTGAAACTCAAAAAGTTTTC-------TTTTTTTTATCCAAGAAATTACAAGGCGAGGGTAAGGCTTTGTAATACCCTTTCGTTCTTTTAATTGACATAGACCCAAATCATCTA--------------GTAAAATTGAGAATGCTGCATCAGGATCG-AAAACCTGCCGAGCAG-AAAACCCGCGAACTTGT-A---TAT-ACTCTCGGGGAGGATGTGCGGGTCGTGG-CCCAGTTGCCTCGCCTTCCGTT---TT-CCCCTTGCGAGCG---GATGCGCACGGGCC--CTTCC---GGGCA--ACGTGCTTCGTCTGCTCGTCAAAC-AACGAA-CCCCGGCGCAAAACGCGCCAAGGAAAATTTGATC-AAAGAGCGCACGT-CC-CCGCCCGTTCTTCGGGTGGTGTTGGCGTACGCAATCTTTCATGT---AACTGAACGACTCTCGGCAACGGATATCTCGGCTCTTGCATCGATGAAGAACGTAGCGAAATGCGATACTTGGTGTGAATTGCAGAATCCCGTGAACCATCGAGTCTTTGAACGCAAGTTGCGCCTGAAGCCATTAGGTTGAAGGCACGTCTGCCTGGGCGTCACGCATTGCGTCACCCACT-CCCCGTGCC----TTAGCGGGCATGTCGGTGCGTGGGCGGATATTGG-CCCCCCGTTCACATCCGTGC--TCGGTCGGCCT-AAAAAAT-GGGTCCCCAATGACGGACATCACGACAAGTGGTGGTTGCCAAACCGTCGCGTCATGTCGTGCGTG-CCATCGTTTGTTGTGGGTTGGCCC-ATCGACCCTGGAGTGCCACGGCACCTCAA
Gaultheria_semiinfera                                     TGACTTCATATAT-CCACTTATTTTTCAGGAGTATATTTATGCCCTTGCTCATGATCGTGGTTTAAATAAATCTATTTTTTTTGAAAATGCAGATTATGACAATAAATCTAGCTTACTAATTGTGAAACGTTTAATCACTCATTTAATTACTCAAATGTATCAACAGAATAATTTTCTTTTT------TATACTAATGATTTTAAGCCAAATAAATTTTT------------GGGGTACAATACAAATTTGTATTCTCAAATGATATTTGAAGGATTTGCGGTCGTTGTAGAAATTCCATTTTATCTACGATTACTATCTTTTCTAGAAGGTAAAGAAAGAGTAAAATCTCATAATTTACGATCACTTCATTCAATATTTCCGTTTTTAGAGGACAAATTTTCCCATTTAAATTATATATTAGATATACTAATACCCCATCCCGTCCATCTGGAAATCTTGGTTCAAACTCTTCGCTACTGGGTAAAAGATCCCTCTTCTTTGCATTTATTACGATTTTTTCTCCACGAGTATTCTAATTGGAATAGTCTTATTACTCCAAAGAAATATAGTTCTTCTTTTT------CAAAAAGAAATCAAAAATTATTCTTGTTCCTATATAATTCTCATGTATGTGAATACGAATCTATCTTCATTTTTCTTCGGAATCAATCTTCTCATTTATGCTCAATATCTTTTGAAACCTTTCTAGAACGAATCTTGTTCTATAAAAAAATAGAACTCAAAATCTTTGTTAAGGATTTTAAAGCCATTCTATGGGTTTTCAAAGACCCTTTCCTGCATTATGTTAGATATCGCGGAAAATCCATTTTGGCTTCAAAAGGTTCGTCTCTTTTGATGAATAAATGGAAATATTACCTTGTAAATTTCTGGGAATGTTATTTTTACATATGGGTTCAACCAAGAAGGATCCATATAAACCAATTATCCAATAATTCCCTTGACTTTCTGGGCTATCTTTCAAGTATACGATTAAAACCTTCAATGATACGGAGTCAAATGATAGAAAATTCATTTCTAATAGAGAATGCTAGTAAGAAGTTCGATACTCTAGTGCCAATTACTCCAATGATTGAATCATTGTTTAAAGCGAAATTTTGTAACGTGTTAGGACATCCTATGAGTAAGCCAGTCTGGGGCGGTTTATCAGATTCTGATATTATTGAACGATTCGGGCGTATATATAGAAATCTTTCTCATTATTATAGCGGATCATTGAAAAAAATTAGTTTGTATCGAATAAAGTATATACTTCGACTTTCTTGTGCTAGAACTTTGGCACGTAAACACAAAAGTACGGTACGTTCTTTTTTGAAAAGATTAGGAGTGGGATTATTAGAAGAATTTTTTACGGAGGAAGAGCAGGTTTTTTATTTGACCTTCCCAAAAGCTTCTTCGACTTCAAGGAAGTTATATCAAAGTCGGATTTGGTATTTGGATATTTTTTGTATTAATGATACGGCAAATCATGAATGA----------------------------------------------------------------------TTTGTTATGAGACCTTGTAAACGGAAATTATCTTTAAATAATC-TCAATGATGAAGAAATAAG--AAAAAAATGCATTTATTCTATTCTGAAATGTTCATG-----------------TAGTATGTAGTTATGTAG-TAAGGCT----TAAATCAACTGAGGATTCAATCCTTTTGAAAGCAAAGTCTTGTCTAGAGAAAAAAC--TTGCCCATAGTAT------------------------------GA-----ACTATTAACTAT--------------------AGAACTTTTTTAGGCTTAGGATTCAAAAAAAACTATTGCCCATAGTATGAACTATTAACTATAGAACTAATAA---------------CCAACTCAT-CACTTCGCATTATCTGGATCCAAAAAACCAGTCAAGAGAGGATATATTGATCCTAT--------CATTGTAGCAACGGAAATTTGTTTTGCATAAAC-AAAAGAAAAACTAATTGGATTCTAAGTTGTGAAG------CAAAATATAG-AAAAAAGATGTCGATAGA-GGGGGGAGAGAAAGAGAGAAAAAGAATATCAATGATATAGAATTCCAATATGTAAGGTCTATGAGTCATCTCATAAAAGGCAATGTAAATAAAGCATCAAGACTTATTCATCTATAATGAAATGCATTTGTCCATACACTAGAATCGAAC-AAAAAATCAAGAGACTCGAGCCAATAAAGACTAAGAAGATTGACTCAAGAACAAATTTAATTAAGAGCTCCATTGTCGAATGCAGACCTAACCATTAAACAAGAAGTGATGGGAACGATGGAATCCGTGAATGCAGAAATTCTATTTAAAACAAATCCTAATGATTCATTGGTTGGGATGGCGGAAGTAAGCGAGAATAAATTAATCTATTCTGAGAAGTCATGAGCTAACCCTACAACTGAAATAGATATAGAGCAAATATTCGCCCGCGAAAACTTTATTCCCTTGGATTACTAAAT------TTTAGACAATCCTATACGAGAAAAGGAAAAAGGGGGTTATGTTGTAAAAA--------------AATTTATTATCTATAAATAGATATACAT----------------CTAAATA--TAAATATATAGTGAATATATTTAGAAATCCAAAATATCCAAACAAGTTATACAAAGATTCGATGAAATCTAAAAGAATCCAGCGATTTAATCTATTGATTGAATCGAATATTCATTAAACATGTATATCTTAATTCAAATGAAAGATTTTTCATCCTTTTTTATTCGCGAGGAGCTGGATGAGAAGAAACTCTCACGTCCGGTTCTGTAGTAGAGATGG-AATTCAGAAATAACCTACTAAGTGATAACTTTCAAATTCAGAGAAACCCCGG-AAAAAAAAATGGGCAATCCTGAGCCAAATCC---------TTTTTTTGCAAACAAACAAAGATTCCGAAAGAAAAAAGGATAGGTGCAGAGACTCAATGGAAGCTGTTCTAACAAATGGAGTTGAC-----TGCGTTGGTAGAAAGAATAGGAATTCTTTCATCGAAACTTTCTAAAAGATGAAAGATAACTCTATATACATACGCATAGGTAATG-------ATTAATAACGACCAAAATCTGTATTCCTATTTTTTTATATGAAAAATAGACAAATTTTTGTGAATTGATTTAACATTGAATAAAGATTTGCATATTTATTGATCAAATCATTTACTCCATCATCTGCTAGTTCTTTTAAAGAACTGATGAATCGCACGAGAATAAAGATAGAGTCCTATTATACATGTCAATACCGACAAGAATGAAATTTCTTGTAAGAGGAAAATCCGTCGACTTTATAAATCGTGAGGGTTCAAGTCCCTCTATCCCCAAAAGCCTGTTTGACTCGTTAACTATTTATCCGATCC--------TTTTTTAGTTAGCCG--------------------------------------------------------TTCCAAATTCGTTATCTTTCTCATTCACTCGACTCTTTCAC---AAAACAAACGGATCGGGGCAG-----AAATACTTTACTCATATCACAAACAAGTCTTAGGACATGTGATAGACATACAAATAAACATCTTTGAGCAAGGAATCTCCATTTGAATGATTCATGATCTATATCATTATTGGGGCTGAAACTCAAAAAGTTTTA-------TTTTTTTTATCCAAGAAATTACAAGGCGAGGGTAAGACTTTGTAATACCCTTTCGTTCTTTTAATTGACATAGACCCAAATCATCTA--------------GTAAAATTGAGAATGCTGCATCAGGATCG-AAAACCTGCCAAGCAG-AAAACCCGCGGACTTGT-A---CAT-ACTCCCGGGGAGGATGTGCGGGTCGTGG-CCTCGTTGCCTCGCCTTCCATT---TT-CCCCCTGCGAGCA---GATGCGCGC-GGG--CCTTCC---GGGCA--ACGCGTTTCGTCTGCTCGTCAAAC-AACGAA-CCCCGGCGCAAAACGCGCCAAGGAAAAATTGAAC-AAAGAGCGCACGT-CC-CTGCCCGTTTTCCGGGTGGWGTCGGCGTACGCAATCTTTCATGT---AACCAAACGACTCTCGGCAACGGATATCTCGGCTCTTGCATCGATGAAGAACGTAGCGAAATGCGATACTTGGTGTGAATTGCAGAATCCCGTGAACCATCGAGTCTTTGAACGCAAGTTGCGCCTGAAGCCATTAGGTTGAAGGCACGTCTGCCTGGGCGTCACGCATTGCGTCACCCACTCCCCCGTGCC----TGAGCGGGCATGTCGGTGCGTGGGCGGATATTGG-CCCCCCGTTCACATCCGTGC--TCGGTCGGCCT-AAAAAGC-GGGTCCCCAATGACGGACATCACGACGAGTGGTGGTTGCCAAACCGTCGCGTCGCGTCGTGCGTG-CCATCGTTTGTTGCGGGTTGGCCC-ATCGACCCCGAAGTGCCACGGCACCTCAA
Gaultheria_shallon                                        TGACTTCATATAT-CCACTTATTTTTCAGGAGTATATTTATGCCCTTGCTCATGATCGTGGTTTAAATAAATCTATTTTTTTTGAAAATGCAGATTATGACAATAAATCTAGCTTACTAATTGTGAAACGTTTAATCACTCATTTAATTACTCAAATGTATCAACAGAATCATTTTCTTTTT------TATACTAATGATTTTAATCCAAATAAATTTTT------------GGGGTACAATACAAATTTTTATTCTCAAATGATATTTGAAGGATTTGCGGTCGTTGTAGAAATTCCATTTTATCTACGATTACTATCTTTTCTAGAAGGGAAAGAAAGAGTCAAATCTCATAATTTACGATCACTTCATTCAATATTTCCGTTTTTAGAGGACAAATTTTCCCATTTAAATTATATCTTAGATATACTAATACCCCATCCCGTCCATCTGGAAATCTTGGTTCAAACTCTTCGCTACTGGGTAAAAGATCCCTCTTCTTTGCATTTATTACGATTTTTTCTCCACGAGTATTCTAATTGGAATAGTCTTATTACTCCAAAGAAATATAGTTCTTCTTTTT------CAAAAAGAAATAAAAAATTCTTCTTGTTCCTATATAATTTTCATGTATGTGAATACGAATCTATCTTCGTTTTTCTTCGGAATCAATCTTATCATTTATGCTCAATATCTTTTGAAACCTTTCTAGAACGAATCTTTTTCTATAAAAAAATAGAACTAGAAATCTTTGTTAAGGATTTTAAGGCCATTCTATGGGTCTTCAAAGACCCTTTCCTGCATTATGTTAGATATCGCGGAAAATCCATTTTGGCTTCAAAAGGTTCGTCTCTTTTGATGAATAAATGGAAATATTACCTTGTAAATTTCTGGGAATGTTATTTTTACATATGGGTTCAACCAAGAAGGATCCATATAAACCAATTATCCAATAATTCCCTTGACTTTCTGGGCTATCTTTCAAGTATACGATTAAAACCTTCAATAGTACGGAGTCAAATGATAGAAAATTCATTTCTAATAGAAAATGCTAGTAAGAAGTTCGATACTCTAGTGCCAATTACTCCAATGATTGAATCATTGTCTAAAGCGAAATTTTGTAACGTGTTAGGACATCCCATGAGTAAGCCAGTCTGGGGCGATTTATCAGATTCTGATATTATTGAACGATTCGGGCGTATATATAGAAATCTTTCTCATTATTATAGCGGATCATTGAAAAAAATTAGTTTGTATCGAATAAAGTATATACTTCGACTTTCTTGTGCTAGAACTTTGGCACGGAAACACAAAAGTACGGTACGTTCTTTTTTGAAAAGATTAGGAGTGGGATTATTAGAAGAATTTTTTACGGAGGAGGAGCAGGTTTTTTATTTGACCTTCCCAAAAGCTTCTTCGACTTCAAGGAAGTTATATCAAAGGCGGATTTGGTATTTGGATATTTTTTGTATTAATGATACGGCAAATCATGAATGA----------------------------------------------------------------------TTTGTTATGAGACCTTGTAAACGGAAATTCTCTTTAAATAATC-TCAATGATGAAGAAATAAGAAAAAAAAAAGCATTTATTCTATTCTGAAATGTTCATG-----------------TAG--------TATGTAG-TAAGGCT----TAAATCAACTGAGGATTCAATCCTTTTGAAAGCAAAGTCTTGTCTAGAG-AAAAAC--TTGCCCATAGTAT---------------------------------------------------------------------------------------------------------------------GAACTATTAACTATAGAACTAATAA---------------CCAACTCAT-CACTTCGCATTATCTGGATCCAAAAAACCAGTCAAAAGAGGATATATTTATCCTAT--------CATTGTAGCAACGGAAATTTGTTTTGCATAAAC-AAAAGAAAAACTAATTGGATTCTAAGTTGTGAAG------CAAAATATAG-AAAAAAGATGTGGATAGA-GGGGGGAGAGAAAGAGAGAAAAAGAATATCAATGATATAGAATTCCAATATGTAAGGTCTATGAGTCATCTCATAAAAGGCAATGTAAATAAAGCATCAAGACTTATTCATCTATAATGAAATGCATTTGTCCATACACTAGAATCGAACAAAAAAATCAAGAGACTCGAGCCAATAAAGACTAAGAAGATTGACTCAAGAACAAATTTCATTAAGAGCTCCATTGTCGAATGCAGACCTAACCATTAAACAAGAAGTGATGGGAACGATGGAATCCGTGAATGCAGAAATTCTATTGAAAACAAATCCTAATGATTCATTGGTTGGGATGGCGGAAGTAAGCGAGAATAAATTCATCTATTCTGAGAAGTCATGAGCTAACCCTACAACTGAAATAGATATAGAGCAAATATTCGCCCGCGAAAACTTTATTCCCTTGGATTACTAAAT------TTTAGACAATCCTATACGAGAAAAGGAAAAAGGGGGTTATGTTGTAAAAA--------------AATTTATTATCTATAAGTAGATATACAT----------------C--------TAAATATATAGTGAATATATTTTAAAATCCAAAATATCCAAACAAGTTATACAAAGATTCGATGAAATCTAAAAGAATATAGCGATTTAATCTATTGATTGAATCGAATATTCATTAAACATGTATATCTTAATTCAAATGAAAGATTTTTCATCCTTTTTTATTCGCGAGGAGCTGGATGAGAAGAAACTCTCACGTCCGGTTCTGTAGTAGAGATGG-AATTCAGAAATAACCTACTAAGTGATAACTTTCAAATTCAGAGAAACCCCGG-AAAAAAAAATGGGCAATCCTGAGCCAAATCC------TTTTTTTTTTGCAAACAAACAAAGATTCCGAAAGAAAAAAGGATAGGTGCAGAGACTCAATGGAAGCTGTTCTAACAAATGGAGTTGAC-----TGCGTTGGTAGAAAGAATAGGAATTCTTTCATCGAAACTTTCTAAAAGATGAAAGATAACTCTATATACATATGCATAGATAATG-------ATTAATAACGACCAAAATCTGTATTCCTATTTTTTTATATGAAAAATAGACAAATTTTTGTGAATTGATTTCACATTGAATAAAGATTTGCATATTTATTGATCAAATCATTTACTCCATCATCTGCTAGTTCTTTTGAAGAACTGATGAATCGCACGAGAATAAAGATAGAGTCCTATTCTACATGTCAATACCGACAAGAATGAAATTTCTTGTAAGAGGAAAATCCGTCGACTTTAGAAATCGTGAGGGTTCAAGTCCCTCTATCCCCAAAAGCCTGTTTGACTCGTTAACTATTTATCCGATCC--------TTTTTTAGTTAGCCG--------------------------------------------------------TTCCAAATTCGTTATCTTTCTCATTCACTCGACTCTTTCAC---AAAACAAACGGATCGGGGCAG-----AAATACTTTACTCATATCACAAACAAGTCTTAGGACATGTGATAGACGTACAAATGAACATCTTTGAGCAAGGAATCCCCATTTGAATGATTCATGATCTATATCATTATTGGGGCTGAAACTCAAAAAGTTTTC-------TTTTTTTTATCCAAGAAATTACAAGGCGAGGGTAAGGCTTTGTAATACCCTTTCGTTCTTTTAATTGACATAGA-CCAAATCATCTA--------------GTAAAATTGAGAATGCTGCATCAGGATCG-AAAACCTGCCGAGCAG-AAAACCCGCGAACTTGT-A---TAT-ACTCTCGGGGAGGATGTGCGGGTCGTGG-CCCAGTTGCCTCGCCTTCCATTTTCTT-CCCCTCGCGAGCA---GATGCGCACGGGGCC-CTTCC---GGGCG--ACGTGCTTCGTCTGCTCGTCGAAC-AACGAA-CCCCGGCGCAAAACGCGCCAAGGAAAATTTGAAC-AAAGAGCGCGCGT-CC-CCGCCCGTTTTTCGGGTGGTGTTGGCGTACGCAATCTTTCATAT---AACTGAACGACTCTCGGCAACGGATATCTCGGCTCTTGCATCGATGAAGAACGTAGCGAAATGCGATACTTGGTGTGAATTGCAGAATCCCGTGAACCATCGAGTCTTTGAACGCAAGTTGCGCCTGAAGCCATTAGGTTGAAGGCACGTCTGCCTGGGCGTCACGCATTGCGTCACCCACTCCCCCGTGCC----TTAGCGGGCATGCCGGTGCGTGGGCGGATATTGG-CCCCCCGTTCACATCCGTGC--TCGGTCGGCCT-AAAAAAC-GGGTCCCCAATGACGGACATCACGACAAGTGGTGGTTGCCAAACCGTCGCGYCATGTCGTGCATG-CCATCGTTTGTTGCGGGTTGGCCC-ATCGACCCTGGAGTGCCACGGCACCTCAA
[truncated: 32,564 more chars]
