# Supplementary material for: Patterns of genetic variation and morphology support the recognition of five species in the Gaultheria leucocarpa Blume (Ericaceae) group from mainland China
Source: Ecol Evol. 2023 Jun 9;13(6):e10178. doi: 10.1002/ece3.10178 (PMC10251198; doi:10.1002/ece3.10178)
Supplement: Supplementary file 2 — Appendix S2 [file ECE3-13-e10178-s004.phy]

110 1268
Gaultheria_leucocarpa_var_crenulata_WD1          TTCCCCTTTTTTTCATTTTAGTTATTGTATTGACACGGCAAGGAATGAAGAAGATTAGAGATACAATCAAATATCTGTGTGACTAATCCCTCTCCCTTTCTTTTCTCTTTTTTCCCTTTTTGTAGAAAAAATATGAAGGAGAAAAGAATAAAGGTGTATTCGATATTTTCAAAACTCGGATTCACGTTCGAATTAAATTCAAATTAATAATAGAGGAATAGGGATAGAGCGTCAAATTTGAATCTAGGGCAAGAGTATTTTACAAGATAGTAAAATCAAATATTGTACTAGGATTCAAAATATAGTTTCGAAATTATTGTATCACTTATTTTTTACCATTACTTTATTGGTTGTAATGAAATCTTTCCTAATTCGATTTCGAATTAGTAACTTCGACCTTTTTATTTCCTTTCTTCTTCTTCGTTTCGGATCAAAATATAGAAGAAGGGTTGAGGAAAAAAAATCCAAAGGAGGTTCATGGACAAGGGTAAAGATGTCCGAGTAACGGTTATTTTGGAATGTACCAGTTGTGTCCGAAACGGTGTTAACCGAAACCGTGTTAATAGGGGCATTAACAGATATATTACTCAAAAGAATCGACACACGACGCCTAAGCGATTGGAATTGAGAAAATTCTGTCCTTATTGTTACAAACATACAATTCATGGGCTCAATCTCGTATTTTTTAGGAAAGATTCAAATTGATGAATAATAATTGATAAGGATTTGAAGGTTCATTATTTTCGTTTATACGGGATCCGTTTTACTTAATTTCAACCTTTCGTCTAGTTTATGATCTTCTGGGATTGAATTGTTGTAACTGGATAGTTCTACCCCCTATCCAGGGATAGAACTAAAAAAATGTCCTTTCTCATTTTCATTTTTTAATGATTCATTTCTCATTTCTTTATTGTTTTTTCGAAGAAAAGTTTTTTTTTTAGAATTCAGTAAACAGAAGAGTTCTTAATTCTACAAATCATAAGAGCGAGGAGAATTA-------------------------------AATTTCATATTGATTAGTCCAAAACAAATTGAATTTCATATTGATTAGTCCAAAACAGTAGGTAATGGAAATTATGAATTTTCTATTCGAAATGAAATTCCAAAACTTTAAACTTTTTGAGTCAAGTCGATTCAGATTATTACAACTTTTGATTACTTATTTGTTTGTCGCACAAAAAAACCTTTTGCATTTTCGGTCGAATTTTTTTGTCCCACACAAAAACTTTTTGAATTTCCGGTC
Gaultheria_leucocarpa_var_crenulata_WD2          TTCCCCTTTTTTTCATTTTAGTTATTGTATTGACACGGCAAGGAATGAAGAAGATTAGAGATACAATCAAATATCTGTGTGACTAATCCCTCTCCCTTTCTTTTCTCTTTTTTCCCTTTTTGTAGAAAAAATATGAAGGAGAAAAGAATAAAGGTGTATTCGATATTTTCAAAACTCGGATTCACGTTCGAATTAAATTCAAATTAATAATAGAGGAATAGGGATAGAGCGTCAAATTTGAATCTAGGGCAAGAGTATTTTACAAGATAGTAAAATCAAATATTGTACTAGGATTCAAAATATAGTTTCGAAATTATTGTATCACTTATTTTTTACCATTACTTTATTGGTTGTAATGAAATCTTTCCTAATTCGATTTCGAATTAGTAACTTCGACCTTTTTATTTCCTTTCTTCTTCTTCGTTTCGGATCAAAATATAGAAGAAGGGTTGAGGAAAAAAAATCCAAAGGAGGTTCATGGACAAGGGTAAAGATGTCCGAGTAACGGTTATTTTGGAATGTACCAGTTGTGTCCGAAACGGTGTTAACCGAAACCGTGTTAATAGGGGCATTAACAGATATATTACTCAAAAGAATCGACACACGACGCCTAAGCGATTGGAATTGAGAAAATTCTGTCCTTATTGTTACAAACATACAATTCATGGGCTCAATCTCGTATTTTTTAGGAAAGATTCAAATTGATGAATAATAATTGATAAGGATTTGAAGGTTCATTATTTTCGTTTATACGGGATCCGTTTTACTTAATTTCAACCTTTCGTCTAGTTTATGATCTTCTGGGATTGAATTGTTGTAACTGGATAGTTCTACCCCCTATCCAGGGATAGAACTAAAAAAATGTCCTTTCTCATTTTCATTTTTTAATGATTCATTTCTCATTTCTTTATTGTTTTTTCGAAGAAAAGTTTTTTTTTTAGAATTCAGTAAACAGAAGAGTTCTTAATTCTACAAATCATAAGAGCGAGGAGAATTA-------------------------------AATTTCATATTGATTAGTCCAAAACAAATTGAATTTCATATTGATTAGTCCAAAACAGTAGGTAATGGAAATTATGAATTTTCTATTCGAAATGAAATTCCAAAACTTTAAACTTTTTGAGTCAAGTCGATTCAGATTATTACAACTTTTGATTACTTATTTGTTTGTCGCACAAAAAAACCTTTTGCATTTTCGGTCGAATTTTTTTGTCCCACACAAAAACTTTTTGAATTTCCGGTC
Gaultheria_leucocarpa_var_crenulata_WD3          TTCCCCTTTTTTTCATTTTAGTTATTGTATTGACACGGCAAGGAATGAAGAAGATTAGAGATACAATCAAATATCTGTGTGACTAATCCCTCTCCCTTTCTTTTCTCTTTTTTCCCTTTTTGTAGAAAAAATATGAAGGAGAAAAGAATAAAGGTGTATTCGATATTTTCAAAACTCGGATTCACGTTCGAATTAAATTCAAATTAATAATAGAGGAATAGGGATAGAGCGTCAAATTTGAATCTAGGGCAAGAGTATTTTACAAGATAGTAAAATCAAATATTGTACTAGGATTCAAAATATAGTTTCGAAATTATTGTATCACTTATTTTTTACCATTACTTTATTGGTTGTAATGAAATCTTTCCTAATTCGATTTCGAATTAGTAACTTCGACCTTTTTATTTCCTTTCTTCTTCTTCGTTTCGGATCAAAATATAGAAGAAGGGTTGAGGAAAAAAAATCCAAAGGAGGTTCATGGACAAGGGTAAAGATGTCCGAGTAACGGTTATTTTGGAATGTACCAGTTGTGTCCGAAACGGTGTTAACCGAAACCGTGTTAATAGGGGCATTAACAGATATATTACTCAAAAGAATCGACACACGACGCCTAAGCGATTGGAATTGAGAAAATTCTGTCCTTATTGTTACAAACATACAATTCATGGGCTCAATCTCGTATTTTTTAGGAAAGATTCAAATTGATGAATAATAATTGATAAGGATTTGAAGGTTCATTATTTTCGTTTATACGGGATCCGTTTTACTTAATTTCAACCTTTCGTCTAGTTTATGATCTTCTGGGATTGAATTGTTGTAACTGGATAGTTCTACCCCCTATCCAGGGATAGAACTAAAAAAATGTCCTTTCTCATTTTCATTTTTTAATGATTCATTTCTCATTTCTTTATTGTTTTTTCGAAGAAAAGTTTTTTTTTTAGAATTCAGTAAACAGAAGAGTTCTTAATTCTACAAATCATAAGAGCGAGGAGAATTA-------------------------------AATTTCATATTGATTAGTCCAAAACAAATTGAATTTCATATTGATTAGTCCAAAACAGTAGGTAATGGAAATTATGAATTTTCTATTCGAAATGAAATTCCAAAACTTTAAACTTTTTGAGTCAAGTCGATTCAGATTATTACAACTTTTGATTACTTATTTGTTTGTCGCACAAAAAAACCTTTTGCATTTTCGGTCGAATTTTTTTGTCCCACACAAAAACTTTTTGAATTTCCGGTC
Gaultheria_leucocarpa_var_crenulata_WD4          TTCCCCTTTTTTTCATTTTAGTTATTGTATTGACACGGCAAGGAATGAAGAAGATTAGAGATACAATCAAATATCTGTGTGACTAATCCCTCTCCCTTTCTTTTCTCTTTTTTCCCTTTTTGTAGAAAAAATATGAAGGAGAAAAGAATAAAGGTGTATTCGATATTTTCAAAACTCGGATTCACGTTCGAATTAAATTCAAATTAATAATAGAGGAATAGGGATAGAGCGTCAAATTTGAATCTAGGGCAAGAGTATTTTACAAGATAGTAAAATCAAATATTGTACTAGGATTCAAAATATAGTTTCGAAATTATTGTATCACTTATTTTTTACCATTACTTTATTGGTTGTAATGAAATCTTTCCTAATTCGATTTCGAATTAGTAACTTCGACCTTTTTATTTCCTTTCTTCTTCTTCGTTTCGGATCAAAATATAGAAGAAGGGTTGAGGAAAAAAAATCCAAAGGAGGTTCATGGACAAGGGTAAAGATGTCCGAGTAACGGTTATTTTGGAATGTACCAGTTGTGTCCGAAACGGTGTTAACCGAAACCGTGTTAATAGGGGCATTAACAGATATATTACTCAAAAGAATCGACACACGACGCCTAAGCGATTGGAATTGAGAAAATTCTGTCCTTATTGTTACAAACATACAATTCATGGGCTCAATCTCGTATTTTTTAGGAAAGATTCAAATTGATGAATAATAATTGATAAGGATTTGAAGGTTCATTATTTTCGTTTATACGGGATCCGTTTTACTTAATTTCAACCTTTCGTCTAGTTTATGATCTTCTGGGATTGAATTGTTGTAACTGGATAGTTCTACCCCCTATCCAGGGATAGAACTAAAAAAATGTCCTTTCTCATTTTCATTTTTTAATGATTCATTTCTCATTTCTTTATTGTTTTTTCGAAGAAAAGTTTTTTTTTTAGAATTCAGTAAACAGAAGAGTTCTTAATTCTACAAATCATAAGAGCGAGGAGAATTA-------------------------------AATTTCATATTGATTAGTCCAAAACAAATTGAATTTCATATTGATTAGTCCAAAACAGTAGGTAATGGAAATTATGAATTTTCTATTCGAAATGAAATTCCAAAACTTTAAACTTTTTGAGTCAAGTCGATTCAGATTATTACAACTTTTGATTACTTATTTGTTTGTCGCACAAAAAAACCTTTTGCATTTTCGGTCGAATTTTTTTGTCCCACACAAAAACTTTTTGAATTTCCGGTC
Gaultheria_leucocarpa_var_crenulata_WD5          TTCCCCTTTTTTTCATTTTAGTTATTGTATTGACACGGCAAGGAATGAAGAAGATTAGAGATACAATCAAATATCTGTGTGACTAATCCCTCTCCCTTTCTTTTCTCTTTTTTCCCTTTTTGTAGAAAAAATATGAAGGAGAAAAGAATAAAGGTGTATTCGATATTTTCAAAACTCGGATTCACGTTCGAATTAAATTCAAATTAATAATAGAGGAATAGGGATAGAGCGTCAAATTTGAATCTAGGGCAAGAGTATTTTACAAGATAGTAAAATCAAATATTGTACTAGGATTCAAAATATAGTTTCGAAATTATTGTATCACTTATTTTTTACCATTACTTTATTGGTTGTAATGAAATCTTTCCTAATTCGATTTCGAATTAGTAACTTCGACCTTTTTATTTCCTTTCTTCTTCTTCGTTTCGGATCAAAATATAGAAGAAGGGTTGAGGAAAAAAAATCCAAAGGAGGTTCATGGACAAGGGTAAAGATGTCCGAGTAACGGTTATTTTGGAATGTACCAGTTGTGTCCGAAACGGTGTTAACCGAAACCGTGTTAATAGGGGCATTAACAGATATATTACTCAAAAGAATCGACACACGACGCCTAAGCGATTGGAATTGAGAAAATTCTGTCCTTATTGTTACAAACATACAATTCATGGGCTCAATCTCGTATTTTTTAGGAAAGATTCAAATTGATGAATAATAATTGATAAGGATTTGAAGGTTCATTATTTTCGTTTATACGGGATCCGTTTTACTTAATTTCAACCTTTCGTCTAGTTTATGATCTTCTGGGATTGAATTGTTGTAACTGGATAGTTCTACCCCCTATCCAGGGATAGAACTAAAAAAATGTCCTTTCTCATTTTCATTTTTTAATGATTCATTTCTCATTTCTTTATTGTTTTTTCGAAGAAAAGTTTTTTTTTTAGAATTCAGTAAACAGAAGAGTTCTTAATTCTACAAATCATAAGAGCGAGGAGAATTA-------------------------------AATTTCATATTGATTAGTCCAAAACAAATTGAATTTCATATTGATTAGTCCAAAACAGTAGGTAATGGAAATTATGAATTTTCTATTCGAAATGAAATTCCAAAACTTTAAACTTTTTGAGTCAAGTCGATTCAGATTATTACAACTTTTGATTACTTATTTGTTTGTCGCACAAAAAAACCTTTTGCATTTTCGGTCGAATTTTTTTGTCCCACACAAAAACTTTTTGAATTTCCGGTC
Gaultheria_leucocarpa_var_crenulata_WD6          TTCCCCTTTTTTTCATTTTAGTTATTGTATTGACACGGCAAGGAATGAAGAAGATTAGAGATACAATCAAATATCTGTGTGACTAATCCCTCTCCCTTTCTTTTCTCTTTTTTCCCTTTTTGTAGAAAAAATATGAAGGAGAAAAGAATAAAGGTGTATTCGATATTTTCAAAACTCGGATTCACGTTCGAATTAAATTCAAATTAATAATAGAGGAATAGGGATAGAGCGTCAAATTTGAATCTAGGGCAAGAGTATTTTACAAGATAGTAAAATCAAATATTGTACTAGGATTCAAAATATAGTTTCGAAATTATTGTATCACTTATTTTTTACCATTACTTTATTGGTTGTAATGAAATCTTTCCTAATTCGATTTCGAATTAGTAACTTCGACCTTTTTATTTCCTTTCTTCTTCTTCGTTTCGGATCAAAATATAGAAGAAGGGTTGAGGAAAAAAAATCCAAAGGAGGTTCATGGACAAGGGTAAAGATGTCCGAGTAACGGTTATTTTGGAATGTACCAGTTGTGTCCGAAACGGTGTTAACCGAAACCGTGTTAATAGGGGCATTAACAGATATATTACTCAAAAGAATCGACACACGACGCCTAAGCGATTGGAATTGAGAAAATTCTGTCCTTATTGTTACAAACATACAATTCATGGGCTCAATCTCGTATTTTTTAGGAAAGATTCAAATTGATGAATAATAATTGATAAGGATTTGAAGGTTCATTATTTTCGTTTATACGGGATCCGTTTTACTTAATTTCAACCTTTCGTCTAGTTTATGATCTTCTGGGATTGAATTGTTGTAACTGGATAGTTCTACCCCCTATCCAGGGATAGAACTAAAAAAATGTCCTTTCTCATTTTCATTTTTTAATGATTCATTTCTCATTTCTTTATTGTTTTTTCGAAGAAAAGTTTTTTTTTTAGAATTCAGTAAACAGAAGAGTTCTTAATTCTACAAATCATAAGAGCGAGGAGAATTA-------------------------------AATTTCATATTGATTAGTCCAAAACAAATTGAATTTCATATTGATTAGTCCAAAACAGTAGGTAATGGAAATTATGAATTTTCTATTCGAAATGAAATTCCAAAACTTTAAACTTTTTGAGTCAAGTCGATTCAGATTATTACAACTTTTGATTACTTATTTGTTTGTCGCACAAAAAAACCTTTTGCATTTTCGGTCGAATTTTTTTGTCCCACACAAAAACTTTTTGAATTTCCGGTC
Gaultheria_leucocarpa_var_crenulata_WD7          TTCCCCTTTTTTTCATTTTAGTTATTGTATTGACACGGCAAGGAATGAAGAAGATTAGAGATACAATCAAATATCTGTGTGACTAATCCCTCTCCCTTTCTTTTCTCTTTTTTCCCTTTTTGTAGAAAAAATATGAAGGAGAAAAGAATAAAGGTGTATTCGATATTTTCAAAACTCGGATTCACGTTCGAATTAAATTCAAATTAATAATAGAGGAATAGGGATAGAGCGTCAAATTTGAATCTAGGGCAAGAGTATTTTACAAGATAGTAAAATCAAATATTGTACTAGGATTCAAAATATAGTTTCGAAATTATTGTATCACTTATTTTTTACCATTACTTTATTGGTTGTAATGAAATCTTTCCTAATTCGATTTCGAATTAGTAACTTCGACCTTTTTATTTCCTTTCTTCTTCTTCGTTTCGGATCAAAATATAGAAGAAGGGTTGAGGAAAAAAAATCCAAAGGAGGTTCATGGACAAGGGTAAAGATGTCCGAGTAACGGTTATTTTGGAATGTACCAGTTGTGTCCGAAACGGTGTTAACCGAAACCGTGTTAATAGGGGCATTAACAGATATATTACTCAAAAGAATCGACACACGACGCCTAAGCGATTGGAATTGAGAAAATTCTGTCCTTATTGTTACAAACATACAATTCATGGGCTCAATCTCGTATTTTTTAGGAAAGATTCAAATTGATGAATAATAATTGATAAGGATTTGAAGGTTCATTATTTTCGTTTATACGGGATCCGTTTTACTTAATTTCAACCTTTCGTCTAGTTTATGATCTTCTGGGATTGAATTGTTGTAACTGGATAGTTCTACCCCCTATCCAGGGATAGAACTAAAAAAATGTCCTTTCTCATTTTCATTTTTTAATGATTCATTTCTCATTTCTTTATTGTTTTTTCGAAGAAAAGTTTTTTTTTTAGAATTCAGTAAACAGAAGAGTTCTTAATTCTACAAATCATAAGAGCGAGGAGAATTA-------------------------------AATTTCATATTGATTAGTCCAAAACAAATTGAATTTCATATTGATTAGTCCAAAACAGTAGGTAATGGAAATTATGAATTTTCTATTCGAAATGAAATTCCAAAACTTTAAACTTTTTGAGTCAAGTCGATTCAGATTATTACAACTTTTGATTACTTATTTGTTTGTCGCACAAAAAAACCTTTTGCATTTTCGGTCGAATTTTTTTGTCCCACACAAAAACTTTTTGAATTTCCGGTC
Gaultheria_leucocarpa_var_crenulata_WD8          TTCCCCTTTTTTTCATTTTAGTTATTGTATTGACACGGCAAGGAATGAAGAAGATTAGAGATACAATCAAATATCTGTGTGACTAATCCCTCTCCCTTTCTTTTCTCTTTTTTCCCTTTTTGTAGAAAAAATATGAAGGAGAAAAGAATAAAGGTGTATTCGATATTTTCAAAACTCGGATTCACGTTCGAATTAAATTCAAATTAATAATAGAGGAATAGGGATAGAGCGTCAAATTTGAATCTAGGGCAAGAGTATTTTACAAGATAGTAAAATCAAATATTGTACTAGGATTCAAAATATAGTTTCGAAATTATTGTATCACTTATTTTTTACCATTACTTTATTGGTTGTAATGAAATCTTTCCTAATTCGATTTCGAATTAGTAACTTCGACCTTTTTATTTCCTTTCTTCTTCTTCGTTTCGGATCAAAATATAGAAGAAGGGTTGAGGAAAAAAAATCCAAAGGAGGTTCATGGACAAGGGTAAAGATGTCCGAGTAACGGTTATTTTGGAATGTACCAGTTGTGTCCGAAACGGTGTTAACCGAAACCGTGTTAATAGGGGCATTAACAGATATATTACTCAAAAGAATCGACACACGACGCCTAAGCGATTGGAATTGAGAAAATTCTGTCCTTATTGTTACAAACATACAATTCATGGGCTCAATCTCGTATTTTTTAGGAAAGATTCAAATTGATGAATAATAATTGATAAGGATTTGAAGGTTCATTATTTTCGTTTATACGGGATCCGTTTTACTTAATTTCAACCTTTCGTCTAGTTTATGATCTTCTGGGATTGAATTGTTGTAACTGGATAGTTCTACCCCCTATCCAGGGATAGAACTAAAAAAATGTCCTTTCTCATTTTCATTTTTTAATGATTCATTTCTCATTTCTTTATTGTTTTTTCGAAGAAAAGTTTTTTTTTTAGAATTCAGTAAACAGAAGAGTTCTTAATTCTACAAATCATAAGAGCGAGGAGAATTA-------------------------------AATTTCATATTGATTAGTCCAAAACAAATTGAATTTCATATTGATTAGTCCAAAACAGTAGGTAATGGAAATTATGAATTTTCTATTCGAAATGAAATTCCAAAACTTTAAACTTTTTGAGTCAAGTCGATTCAGATTATTACAACTTTTGATTACTTATTTGTTTGTCGCACAAAAAAACCTTTTGCATTTTCGGTCGAATTTTTTTGTCCCACACAAAAACTTTTTGAATTTCCGGTC
Gaultheria_leucocarpa_var_crenulata_WD9          TTCCCCTTTTTTTCATTTTAGTTATTGTATTGACACGGCAAGGAATGAAGAAGATTAGAGATACAATCAAATATCTGTGTGACTAATCCCTCTCCCTTTCTTTTCTCTTTTTTCCCTTTTTGTAGAAAAAATATGAAGGAGAAAAGAATAAAGGTGTATTCGATATTTTCAAAACTCGGATTCACGTTCGAATTAAATTCAAATTAATAATAGAGGAATAGGGATAGAGCGTCAAATTTGAATCTAGGGCAAGAGTATTTTACAAGATAGTAAAATCAAATATTGTACTAGGATTCAAAATATAGTTTCGAAATTATTGTATCACTTATTTTTTACCATTACTTTATTGGTTGTAATGAAATCTTTCCTAATTCGATTTCGAATTAGTAACTTCGACCTTTTTATTTCCTTTCTTCTTCTTCGTTTCGGATCAAAATATAGAAGAAGGGTTGAGGAAAAAAAATCCAAAGGAGGTTCATGGACAAGGGTAAAGATGTCCGAGTAACGGTTATTTTGGAATGTACCAGTTGTGTCCGAAACGGTGTTAACCGAAACCGTGTTAATAGGGGCATTAACAGATATATTACTCAAAAGAATCGACACACGACGCCTAAGCGATTGGAATTGAGAAAATTCTGTCCTTATTGTTACAAACATACAATTCATGGGCTCAATCTCGTATTTTTTAGGAAAGATTCAAATTGATGAATAATAATTGATAAGGATTTGAAGGTTCATTATTTTCGTTTATACGGGATCCGTTTTACTTAATTTCAACCTTTCGTCTAGTTTATGATCTTCTGGGATTGAATTGTTGTAACTGGATAGTTCTACCCCCTATCCAGGGATAGAACTAAAAAAATGTCCTTTCTCATTTTCATTTTTTAATGATTCATTTCTCATTTCTTTATTGTTTTTTCGAAGAAAAGTTTTTTTTTTAGAATTCAGTAAACAGAAGAGTTCTTAATTCTACAAATCATAAGAGCGAGGAGAATTA-------------------------------AATTTCATATTGATTAGTCCAAAACAAATTGAATTTCATATTGATTAGTCCAAAACAGTAGGTAATGGAAATTATGAATTTTCTATTCGAAATGAAATTCCAAAACTTTAAACTTTTTGAGTCAAGTCGATTCAGATTATTACAACTTTTGATTACTTATTTGTTTGTCGCACAAAAAAACCTTTTGCATTTTCGGTCGAATTTTTTTGTCCCACACAAAAACTTTTTGAATTTCCGGTC
Gaultheria_leucocarpa_var_crenulata_WD10         TTCCCCTTTTTTTCATTTTAGTTATTGTATTGACACGGCAAGGAATGAAGAAGATTAGAGATACAATCAAATATCTGTGTGACTAATCCCTCTCCCTTTCTTTTCTCTTTTTTCCCTTTTTGTAGAAAAAATATGAAGGAGAAAAGAATAAAGGTGTATTCGATATTTTCAAAACTCGGATTCACGTTCGAATTAAATTCAAATTAATAATAGAGGAATAGGGATAGAGCGTCAAATTTGAATCTAGGGCAAGAGTATTTTACAAGATAGTAAAATCAAATATTGTACTAGGATTCAAAATATAGTTTCGAAATTATTGTATCACTTATTTTTTACCATTACTTTATTGGTTGTAATGAAATCTTTCCTAATTCGATTTCGAATTAGTAACTTCGACCTTTTTATTTCCTTTCTTCTTCTTCGTTTCGGATCAAAATATAGAAGAAGGGTTGAGGAAAAAAAATCCAAAGGAGGTTCATGGACAAGGGTAAAGATGTCCGAGTAACGGTTATTTTGGAATGTACCAGTTGTGTCCGAAACGGTGTTAACCGAAACCGTGTTAATAGGGGCATTAACAGATATATTACTCAAAAGAATCGACACACGACGCCTAAGCGATTGGAATTGAGAAAATTCTGTCCTTATTGTTACAAACATACAATTCATGGGCTCAATCTCGTATTTTTTAGGAAAGATTCAAATTGATGAATAATAATTGATAAGGATTTGAAGGTTCATTATTTTCGTTTATACGGGATCCGTTTTACTTAATTTCAACCTTTCGTCTAGTTTATGATCTTCTGGGATTGAATTGTTGTAACTGGATAGTTCTACCCCCTATCCAGGGATAGAACTAAAAAAATGTCCTTTCTCATTTTCATTTTTTAATGATTCATTTCTCATTTCTTTATTGTTTTTTCGAAGAAAAGTTTTTTTTTTAGAATTCAGTAAACAGAAGAGTTCTTAATTCTACAAATCATAAGAGCGAGGAGAATTA-------------------------------AATTTCATATTGATTAGTCCAAAACAAATTGAATTTCATATTGATTAGTCCAAAACAGTAGGTAATGGAAATTATGAATTTTCTATTCGAAATGAAATTCCAAAACTTTAAACTTTTTGAGTCAAGTCGATTCAGATTATTACAACTTTTGATTACTTATTTGTTTGTCGCACAAAAAAACCTTTTGCATTTTCGGTCGAATTTTTTTGTCCCACACAAAAACTTTTTGAATTTCCGGTC
Gaultheria_leucocarpa_var_pingbienensis_DWS1     TTCCCCTTTTTTTCATTTTAGTTATTGTATTGACACGGCAAGGAATGAAGAAGATTAGAGATACAATCAAATATCTGTGTAACTAATCCCTCTCCCTTTCTTTTCTCTTTTTTCCCTTTTTGTAGAAAAAATATGAAGGAGAAAAAAATAAAGGTGTATTCGATATTTTCGAAACTCGGATTCACGTTCGAATTAAATTCAAATTAATAATAGAGGAATAGGGATAGAGCGTCAAATTTGAATCTAGGGCAAGAGTATTTTACAAGATAGTAAAATCAAATATTGTACTAGGATTCAAAATATAGTTTCGAAATTATTGTATCACTTATTTTTTACCATTACTTTATTGGTTGTAATGAAATCTTTCCTAATTAGATTTCGAATTAGTAACTTCGACCTTTTTATTTCCTTTCTTCTTCTTCGTTTCGGATCAAAATATAGAAGAAGGGTTGAGGAAAAAAAATCCAAAGGAGGTTCATGGACAAGGGTAAAGATGTCCGAGTAACGGTTATTTTGGAATGTACCAGTTGTGTCCGAAACGGTGTTAACCGAAACGGTGTTAATAGGGGCATTAACAGATATATTACTCAAAAGAATCGACACACGACGCCTAAGCGATTGGAATTGAGAAAATTCTGTCCTTATTGTTACAAACATACAATTCATGGGCTCAATCTCGTATTTTTTAGGAAAGATTCAAATTGATGAATAATAATTGATAAGGATTTGAAGGTTCATTATTTTCGTTTATACGGGATCCGTTTTACTTAATTTCAACCTTTCGTCTAGTTTATGATCTTCTGGGATTGAATTGTTGTAACTGGATAGTTCTACCCCCTATCCAGGGATAGAACTAAAAAAATGTCCTTTCTCATTTTCATTTTTTAATGATTCATTTCTCATTTCTTTATTGTTTTTTCGAAGAAAAGTTTTTTTTTTAGAATTCAGTAAACAGAAGAGTTCTTAATTCTACAAATCATAAGAGCGAGGAGAATTA-------------------------------AATTTCATATTGATTAGTCCAAAACAAATTGAATTTCATATTGATTAGTCCAAAACAGTAGGTAATGGAAATTATGAATTTTCTATTCGAAATGAAATTCCAAAACTTTAAACTTTTTGAGTCAAGTCGATTCAGATTATTACAACTTTTGATTACTTATTTGTTTGTCGCACAAAAAAACCTTTTGCATTTTCGGTCGAATTTTTTTGTCCCACACAAAAACTTTTTGAATTTCCGGTC
Gaultheria_leucocarpa_var_pingbienensis_DWS2     TTCCCCTTTTTTTCATTTTAGTTATTGTATTGACACGGCAAGGAATGAAGAAGATTAGAGATACAATCAAATATCTGTGTAACTAATCCCTCTCCCTTTCTTTTCTCTTTTTTCCCTTTTTGTAGAAAAAATATGAAGGAGAAAAAAATAAAGGTGTATTCGATATTTTCGAAACTCGGATTCACGTTCGAATTAAATTCAAATTAATAATAGAGGAATAGGGATAGAGCGTCAAATTTGAATCTAGGGCAAGAGTATTTTACAAGATAGTAAAATCAAATATTGTACTAGGATTCAAAATATAGTTTCGAAATTATTGTATCACTTATTTTTTACCATTACTTTATTGGTTGTAATGAAATCTTTCCTAATTAGATTTCGAATTAGTAACTTCGACCTTTTTATTTCCTTTCTTCTTCTTCGTTTCGGATCAAAATATAGAAGAAGGGTTGAGGAAAAAAAATCCAAAGGAGGTTCATGGACAAGGGTAAAGATGTCCGAGTAACGGTTATTTTGGAATGTACCAGTTGTGTCCGAAACGGTGTTAACCGAAACGGTGTTAATAGGGGCATTAACAGATATATTACTCAAAAGAATCGACACACGACGCCTAAGCGATTGGAATTGAGAAAATTCTGTCCTTATTGTTACAAACATACAATTCATGGGCTCAATCTCGTATTTTTTAGGAAAGATTCAAATTGATGAATAATAATTGATAAGGATTTGAAGGTTCATTATTTTCGTTTATACGGGATCCGTTTTACTTAATTTCAACCTTTCGTCTAGTTTATGATCTTCTGGGATTGAATTGTTGTAACTGGATAGTTCTACCCCCTATCCAGGGATAGAACTAAAAAAATGTCCTTTCTCATTTTCATTTTTTAATGATTCATTTCTCATTTCTTTATTGTTTTTTCGAAGAAAAGTTTTTTTTTTAGAATTCAGTAAACAGAAGAGTTCTTAATTCTACAAATCATAAGAGCGAGGAGAATTA-------------------------------AATTTCATATTGATTAGTCCAAAACAAATTGAATTTCATATTGATTAGTCCAAAACAGTAGGTAATGGAAATTATGAATTTTCTATTCGAAATGAAATTCCAAAACTTTAAACTTTTTGAGTCAAGTCGATTCAGATTATTACAACTTTTGATTACTTATTTGTTTGTCGCACAAAAAAACCTTTTGCATTTTCGGTCGAATTTTTTTGTCCCACACAAAAACTTTTTGAATTTCCGGTC
Gaultheria_leucocarpa_var_pingbienensis_DWS3     TTCCCCTTTTTTTCATTTTAGTTATTGTATTGACACGGCAAGGAATGAAGAAGATTAGAGATACAATCAAATATCTGTGTAACTAATCCCTCTCCCTTTCTTTTCTCTTTTTTCCCTTTTTGTAGAAAAAATATGAAGGAGAAAAAAATAAAGGTGTATTCGATATTTTCGAAACTCGGATTCACGTTCGAATTAAATTCAAATTAATAATAGAGGAATAGGGATAGAGCGTCAAATTTGAATCTAGGGCAAGAGTATTTTACAAGATAGTAAAATCAAATATTGTACTAGGATTCAAAATATAGTTTCGAAATTATTGTATCACTTATTTTTTACCATTACTTTATTGGTTGTAATGAAATCTTTCCTAATTAGATTTCGAATTAGTAACTTCGACCTTTTTATTTCCTTTCTTCTTCTTCGTTTCGGATCAAAATATAGAAGAAGGGTTGAGGAAAAAAAATCCAAAGGAGGTTCATGGACAAGGGTAAAGATGTCCGAGTAACGGTTATTTTGGAATGTACCAGTTGTGTCCGAAACGGTGTTAACCGAAACGGTGTTAATAGGGGCATTAACAGATATATTACTCAAAAGAATCGACACACGACGCCTAAGCGATTGGAATTGAGAAAATTCTGTCCTTATTGTTACAAACATACAATTCATGGGCTCAATCTCGTATTTTTTAGGAAAGATTCAAATTGATGAATAATAATTGATAAGGATTTGAAGGTTCATTATTTTCGTTTATACGGGATCCGTTTTACTTAATTTCAACCTTTCGTCTAGTTTATGATCTTCTGGGATTGAATTGTTGTAACTGGATAGTTCTACCCCCTATCCAGGGATAGAACTAAAAAAATGTCCTTTCTCATTTTCATTTTTTAATGATTCATTTCTCATTTCTTTATTGTTTTTTCGAAGAAAAGTTTTTTTTTTAGAATTCAGTAAACAGAAGAGTTCTTAATTCTACAAATCATAAGAGCGAGGAGAATTA-------------------------------AATTTCATATTGATTAGTCCAAAACAAATTGAATTTCATATTGATTAGTCCAAAACAGTAGGTAATGGAAATTATGAATTTTCTATTCGAAATGAAATTCCAAAACTTTAAACTTTTTGAGTCAAGTCGATTCAGATTATTACAACTTTTGATTACTTATTTGTTTGTCGCACAAAAAAACCTTTTGCATTTTCGGTCGAATTTTTTTGTCCCACACAAAAACTTTTTGAATTTCCGGTC
Gaultheria_leucocarpa_var_pingbienensis_DWS4     TTCCCCTTTTTTTCATTTTAGTTATTGTATTGACACGGCAAGGAATGAAGAAGATTAGAGATACAATCAAATATCTGTGTAACTAATCCCTCTCCCTTTCTTTTCTCTTTTTTCCCTTTTTGTAGAAAAAATATGAAGGAGAAAAAAATAAAGGTGTATTCGATATTTTCGAAACTCGGATTCACGTTCGAATTAAATTCAAATTAATAATAGAGGAATAGGGATAGAGCGTCAAATTTGAATCTAGGGCAAGAGTATTTTACAAGATAGTAAAATCAAATATTGTACTAGGATTCAAAATATAGTTTCGAAATTATTGTATCACTTATTTTTTACCATTACTTTATTGGTTGTAATGAAATCTTTCCTAATTAGATTTCGAATTAGTAACTTCGACCTTTTTATTTCCTTTCTTCTTCTTCGTTTCGGATCAAAATATAGAAGAAGGGTTGAGGAAAAAAAATCCAAAGGAGGTTCATGGACAAGGGTAAAGATGTCCGAGTAACGGTTATTTTGGAATGTACCAGTTGTGTCCGAAACGGTGTTAACCGAAACGGTGTTAATAGGGGCATTAACAGATATATTACTCAAAAGAATCGACACACGACGCCTAAGCGATTGGAATTGAGAAAATTCTGTCCTTATTGTTACAAACATACAATTCATGGGCTCAATCTCGTATTTTTTAGGAAAGATTCAAATTGATGAATAATAATTGATAAGGATTTGAAGGTTCATTATTTTCGTTTATACGGGATCCGTTTTACTTAATTTCAACCTTTCGTCTAGTTTATGATCTTCTGGGATTGAATTGTTGTAACTGGATAGTTCTACCCCCTATCCAGGGATAGAACTAAAAAAATGTCCTTTCTCATTTTCATTTTTTAATGATTCATTTCTCATTTCTTTATTGTTTTTTCGAAGAAAAGTTTTTTTTTTAGAATTCAGTAAACAGAAGAGTTCTTAATTCTACAAATCATAAGAGCGAGGAGAATTA-------------------------------AATTTCATATTGATTAGTCCAAAACAAATTGAATTTCATATTGATTAGTCCAAAACAGTAGGTAATGGAAATTATGAATTTTCTATTCGAAATGAAATTCCAAAACTTTAAACTTTTTGAGTCAAGTCGATTCAGATTATTACAACTTTTGATTACTTATTTGTTTGTCGCACAAAAAAACCTTTTGCATTTTCGGTCGAATTTTTTTGTCCCACACAAAAACTTTTTGAATTTCCGGTC
Gaultheria_leucocarpa_var_pingbienensis_DWS5     TTCCCCTTTTTTTCATTTTAGTTATTGTATTGACACGGCAAGGAATGAAGAAGATTAGAGATACAATCAAATATCTGTGTAACTAATCCCTCTCCCTTTCTTTTCTCTTTTTTCCCTTTTTGTAGAAAAAATATGAAGGAGAAAAAAATAAAGGTGTATTCGATATTTTCGAAACTCGGATTCACGTTCGAATTAAATTCAAATTAATAATAGAGGAATAGGGATAGAGCGTCAAATTTGAATCTAGGGCAAGAGTATTTTACAAGATAGTAAAATCAAATATTGTACTAGGATTCAAAATATAGTTTCGAAATTATTGTATCACTTATTTTTTACCATTACTTTATTGGTTGTAATGAAATCTTTCCTAATTAGATTTCGAATTAGTAACTTCGACCTTTTTATTTCCTTTCTTCTTCTTCGTTTCGGATCAAAATATAGAAGAAGGGTTGAGGAAAAAAAATCCAAAGGAGGTTCATGGACAAGGGTAAAGATGTCCGAGTAACGGTTATTTTGGAATGTACCAGTTGTGTCCGAAACGGTGTTAACCGAAACGGTGTTAATAGGGGCATTAACAGATATATTACTCAAAAGAATCGACACACGACGCCTAAGCGATTGGAATTGAGAAAATTCTGTCCTTATTGTTACAAACATACAATTCATGGGCTCAATCTCGTATTTTTTAGGAAAGATTCAAATTGATGAATAATAATTGATAAGGATTTGAAGGTTCATTATTTTCGTTTATACGGGATCCGTTTTACTTAATTTCAACCTTTCGTCTAGTTTATGATCTTCTGGGATTGAATTGTTGTAACTGGATAGTTCTACCCCCTATCCAGGGATAGAACTAAAAAAATGTCCTTTCTCATTTTCATTTTTTAATGATTCATTTCTCATTTCTTTATTGTTTTTTCGAAGAAAAGTTTTTTTTTTAGAATTCAGTAAACAGAAGAGTTCTTAATTCTACAAATCATAAGAGCGAGGAGAATTA-------------------------------AATTTCATATTGATTAGTCCAAAACAAATTGAATTTCATATTGATTAGTCCAAAACAGTAGGTAATGGAAATTATGAATTTTCTATTCGAAATGAAATTCCAAAACTTTAAACTTTTTGAGTCAAGTCGATTCAGATTATTACAACTTTTGATTACTTATTTGTTTGTCGCACAAAAAAACCTTTTGCATTTTCGGTCGAATTTTTTTGTCCCACACAAAAACTTTTTGAATTTCCGGTC
Gaultheria_leucocarpa_var_pingbienensis_DWS6     TTCCCCTTTTTTTCATTTTAGTTATTGTATTGACACGGCAAGGAATGAAGAAGATTAGAGATACAATCAAATATCTGTGTAACTAATCCCTCTCCCTTTCTTTTCTCTTTTTTCCCTTTTTGTAGAAAAAATATGAAGGAGAAAAAAATAAAGGTGTATTCGATATTTTCGAAACTCGGATTCACGTTCGAATTAAATTCAAATTAATAATAGAGGAATAGGGATAGAGCGTCAAATTTGAATCTAGGGCAAGAGTATTTTACAAGATAGTAAAATCAAATATTGTACTAGGATTCAAAATATAGTTTCGAAATTATTGTATCACTTATTTTTTACCATTACTTTATTGGTTGTAATGAAATCTTTCCTAATTAGATTTCGAATTAGTAACTTCGACCTTTTTATTTCCTTTCTTCTTCTTCGTTTCGGATCAAAATATAGAAGAAGGGTTGAGGAAAAAAAATCCAAAGGAGGTTCATGGACAAGGGTAAAGATGTCCGAGTAACGGTTATTTTGGAATGTACCAGTTGTGTCCGAAACGGTGTTAACCGAAACGGTGTTAATAGGGGCATTAACAGATATATTACTCAAAAGAATCGACACACGACGCCTAAGCGATTGGAATTGAGAAAATTCTGTCCTTATTGTTACAAACATACAATTCATGGGCTCAATCTCGTATTTTTTAGGAAAGATTCAAATTGATGAATAATAATTGATAAGGATTTGAAGGTTCATTATTTTCGTTTATACGGGATCCGTTTTACTTAATTTCAACCTTTCGTCTAGTTTATGATCTTCTGGGATTGAATTGTTGTAACTGGATAGTTCTACCCCCTATCCAGGGATAGAACTAAAAAAATGTCCTTTCTCATTTTCATTTTTTAATGATTCATTTCTCATTTCTTTATTGTTTTTTCGAAGAAAAGTTTTTTTTTTAGAATTCAGTAAACAGAAGAGTTCTTAATTCTACAAATCATAAGAGCGAGGAGAATTA-------------------------------AATTTCATATTGATTAGTCCAAAACAAATTGAATTTCATATTGATTAGTCCAAAACAGTAGGTAATGGAAATTATGAATTTTCTATTCGAAATGAAATTCCAAAACTTTAAACTTTTTGAGTCAAGTCGATTCAGATTATTACAACTTTTGATTACTTATTTGTTTGTCGCACAAAAAAACCTTTTGCATTTTCGGTCGAATTTTTTTGTCCCACACAAAAACTTTTTGAATTTCCGGTC
Gaultheria_leucocarpa_var_pingbienensis_DWS7     TTCCCCTTTTTTTCATTTTAGTTATTGTATTGACACGGCAAGGAATGAAGAAGATTAGAGATACAATCAAATATCTGTGTAACTAATCCCTCTCCCTTTCTTTTCTCTTTTTTCCCTTTTTGTAGAAAAAATATGAAGGAGAAAAAAATAAAGGTGTATTCGATATTTTCGAAACTCGGATTCACGTTCGAATTAAATTCAAATTAATAATAGAGGAATAGGGATAGAGCGTCAAATTTGAATCTAGGGCAAGAGTATTTTACAAGATAGTAAAATCAAATATTGTACTAGGATTCAAAATATAGTTTCGAAATTATTGTATCACTTATTTTTTACCATTACTTTATTGGTTGTAATGAAATCTTTCCTAATTAGATTTCGAATTAGTAACTTCGACCTTTTTATTTCCTTTCTTCTTCTTCGTTTCGGATCAAAATATAGAAGAAGGGTTGAGGAAAAAAAATCCAAAGGAGGTTCATGGACAAGGGTAAAGATGTCCGAGTAACGGTTATTTTGGAATGTACCAGTTGTGTCCGAAACGGTGTTAACCGAAACGGTGTTAATAGGGGCATTAACAGATATATTACTCAAAAGAATCGACACACGACGCCTAAGCGATTGGAATTGAGAAAATTCTGTCCTTATTGTTACAAACATACAATTCATGGGCTCAATCTCGTATTTTTTAGGAAAGATTCAAATTGATGAATAATAATTGATAAGGATTTGAAGGTTCATTATTTTCGTTTATACGGGATCCGTTTTACTTAATTTCAACCTTTCGTCTAGTTTATGATCTTCTGGGATTGAATTGTTGTAACTGGATAGTTCTACCCCCTATCCAGGGATAGAACTAAAAAAATGTCCTTTCTCATTTTCATTTTTTAATGATTCATTTCTCATTTCTTTATTGTTTTTTCGAAGAAAAGTTTTTTTTTTAGAATTCAGTAAACAGAAGAGTTCTTAATTCTACAAATCATAAGAGCGAGGAGAATTA-------------------------------AATTTCATATTGATTAGTCCAAAACAAATTGAATTTCATATTGATTAGTCCAAAACAGTAGGTAATGGAAATTATGAATTTTCTATTCGAAATGAAATTCCAAAACTTTAAACTTTTTGAGTCAAGTCGATTCAGATTATTACAACTTTTGATTACTTATTTGTTTGTCGCACAAAAAAACCTTTTGCATTTTCGGTCGAATTTTTTTGTCCCACACAAAAACTTTTTGAATTTCCGGTC
Gaultheria_leucocarpa_var_pingbienensis_DWS8     TTCCCCTTTTTTTCATTTTAGTTATTGTATTGACACGGCAAGGAATGAAGAAGATTAGAGATACAATCAAATATCTGTGTAACTAATCCCTCTCCCTTTCTTTTCTCTTTTTTCCCTTTTTGTAGAAAAAATATGAAGGAGAAAAAAATAAAGGTGTATTCGATATTTTCGAAACTCGGATTCACGTTCGAATTAAATTCAAATTAATAATAGAGGAATAGGGATAGAGCGTCAAATTTGAATCTAGGGCAAGAGTATTTTACAAGATAGTAAAATCAAATATTGTACTAGGATTCAAAATATAGTTTCGAAATTATTGTATCACTTATTTTTTACCATTACTTTATTGGTTGTAATGAAATCTTTCCTAATTAGATTTCGAATTAGTAACTTCGACCTTTTTATTTCCTTTCTTCTTCTTCGTTTCGGATCAAAATATAGAAGAAGGGTTGAGGAAAAAAAATCCAAAGGAGGTTCATGGACAAGGGTAAAGATGTCCGAGTAACGGTTATTTTGGAATGTACCAGTTGTGTCCGAAACGGTGTTAACCGAAACGGTGTTAATAGGGGCATTAACAGATATATTACTCAAAAGAATCGACACACGACGCCTAAGCGATTGGAATTGAGAAAATTCTGTCCTTATTGTTACAAACATACAATTCATGGGCTCAATCTCGTATTTTTTAGGAAAGATTCAAATTGATGAATAATAATTGATAAGGATTTGAAGGTTCATTATTTTCGTTTATACGGGATCCGTTTTACTTAATTTCAACCTTTCGTCTAGTTTATGATCTTCTGGGATTGAATTGTTGTAACTGGATAGTTCTACCCCCTATCCAGGGATAGAACTAAAAAAATGTCCTTTCTCATTTTCATTTTTTAATGATTCATTTCTCATTTCTTTATTGTTTTTTCGAAGAAAAGTTTTTTTTTTAGAATTCAGTAAACAGAAGAGTTCTTAATTCTACAAATCATAAGAGCGAGGAGAATTA-------------------------------AATTTCATATTGATTAGTCCAAAACAAATTGAATTTCATATTGATTAGTCCAAAACAGTAGGTAATGGAAATTATGAATTTTCTATTCGAAATGAAATTCCAAAACTTTAAACTTTTTGAGTCAAGTCGATTCAGATTATTACAACTTTTGATTACTTATTTGTTTGTCGCACAAAAAAACCTTTTGCATTTTCGGTCGAATTTTTTTGTCCCACACAAAAACTTTTTGAATTTCCGGTC
Gaultheria_leucocarpa_var_pingbienensis_DWS9     TTCCCCTTTTTTTCATTTTAGTTATTGTATTGACACGGCAAGGAATGAAGAAGATTAGAGATACAATCAAATATCTGTGTAACTAATCCCTCTCCCTTTCTTTTCTCTTTTTTCCCTTTTTGTAGAAAAAATATGAAGGAGAAAAAAATAAAGGTGTATTCGATATTTTCGAAACTCGGATTCACGTTCGAATTAAATTCAAATTAATAATAGAGGAATAGGGATAGAGCGTCAAATTTGAATCTAGGGCAAGAGTATTTTACAAGATAGTAAAATCAAATATTGTACTAGGATTCAAAATATAGTTTCGAAATTATTGTATCACTTATTTTTTACCATTACTTTATTGGTTGTAATGAAATCTTTCCTAATTAGATTTCGAATTAGTAACTTCGACCTTTTTATTTCCTTTCTTCTTCTTCGTTTCGGATCAAAATATAGAAGAAGGGTTGAGGAAAAAAAATCCAAAGGAGGTTCATGGACAAGGGTAAAGATGTCCGAGTAACGGTTATTTTGGAATGTACCAGTTGTGTCCGAAACGGTGTTAACCGAAACGGTGTTAATAGGGGCATTAACAGATATATTACTCAAAAGAATCGACACACGACGCCTAAGCGATTGGAATTGAGAAAATTCTGTCCTTATTGTTACAAACATACAATTCATGGGCTCAATCTCGTATTTTTTAGGAAAGATTCAAATTGATGAATAATAATTGATAAGGATTTGAAGGTTCATTATTTTCGTTTATACGGGATCCGTTTTACTTAATTTCAACCTTTCGTCTAGTTTATGATCTTCTGGGATTGAATTGTTGTAACTGGATAGTTCTACCCCCTATCCAGGGATAGAACTAAAAAAATGTCCTTTCTCATTTTCATTTTTTAATGATTCATTTCTCATTTCTTTATTGTTTTTTCGAAGAAAAGTTTTTTTTTTAGAATTCAGTAAACAGAAGAGTTCTTAATTCTACAAATCATAAGAGCGAGGAGAATTA-------------------------------AATTTCATATTGATTAGTCCAAAACAAATTGAATTTCATATTGATTAGTCCAAAACAGTAGGTAATGGAAATTATGAATTTTCTATTCGAAATGAAATTCCAAAACTTTAAACTTTTTGAGTCAAGTCGATTCAGATTATTACAACTTTTGATTACTTATTTGTTTGTCGCACAAAAAAACCTTTTGCATTTTCGGTCGAATTTTTTTGTCCCACACAAAAACTTTTTGAATTTCCGGTC
Gaultheria_leucocarpa_var_pingbienensis_DWS10    TTCCCCTTTTTTTCATTTTAGTTATTGTATTGACACGGCAAGGAATGAAGAAGATTAGAGATACAATCAAATATCTGTGTAACTAATCCCTCTCCCTTTCTTTTCTCTTTTTTCCCTTTTTGTAGAAAAAATATGAAGGAGAAAAAAATAAAGGTGTATTCGATATTTTCGAAACTCGGATTCACGTTCGAATTAAATTCAAATTAATAATAGAGGAATAGGGATAGAGCGTCAAATTTGAATCTAGGGCAAGAGTATTTTACAAGATAGTAAAATCAAATATTGTACTAGGATTCAAAATATAGTTTCGAAATTATTGTATCACTTATTTTTTACCATTACTTTATTGGTTGTAATGAAATCTTTCCTAATTAGATTTCGAATTAGTAACTTCGACCTTTTTATTTCCTTTCTTCTTCTTCGTTTCGGATCAAAATATAGAAGAAGGGTTGAGGAAAAAAAATCCAAAGGAGGTTCATGGACAAGGGTAAAGATGTCCGAGTAACGGTTATTTTGGAATGTACCAGTTGTGTCCGAAACGGTGTTAACCGAAACGGTGTTAATAGGGGCATTAACAGATATATTACTCAAAAGAATCGACACACGACGCCTAAGCGATTGGAATTGAGAAAATTCTGTCCTTATTGTTACAAACATACAATTCATGGGCTCAATCTCGTATTTTTTAGGAAAGATTCAAATTGATGAATAATAATTGATAAGGATTTGAAGGTTCATTATTTTCGTTTATACGGGATCCGTTTTACTTAATTTCAACCTTTCGTCTAGTTTATGATCTTCTGGGATTGAATTGTTGTAACTGGATAGTTCTACCCCCTATCCAGGGATAGAACTAAAAAAATGTCCTTTCTCATTTTCATTTTTTAATGATTCATTTCTCATTTCTTTATTGTTTTTTCGAAGAAAAGTTTTTTTTTTAGAATTCAGTAAACAGAAGAGTTCTTAATTCTACAAATCATAAGAGCGAGGAGAATTA-------------------------------AATTTCATATTGATTAGTCCAAAACAAATTGAATTTCATATTGATTAGTCCAAAACAGTAGGTAATGGAAATTATGAATTTTCTATTCGAAATGAAATTCCAAAACTTTAAACTTTTTGAGTCAAGTCGATTCAGATTATTACAACTTTTGATTACTTATTTGTTTGTCGCACAAAAAAACCTTTTGCATTTTCGGTCGAATTTTTTTGTCCCACACAAAAACTTTTTGAATTTCCGGTC
Gaultheria_leucocarpa_var_yunnanensis_DHY1       TTCCCCTTTTTTTCATTTTAGTTATTGTATTGACACGGCAAGGAATGAAGAAGATTAGAGATACAATCAAATATCTGTGTAACTAATCCCTCTCCCTTTCTTTTCTCTTTTTTCCCTTTTTGTAGAAAAAATATGAAGGAGAAAAAAATAAAGGTGTATTCGATATTTTCGAAACTCGGATTCACGTTCGAATTAAATTCAAATTAATAATAGAGGAATAGGGATAGAGCGTCAAATTTGAATCTAGGGCAAGAGTATTTTACAAGATAGTAAAATCAAATATTGTACTAGGATTCAAAATATAGTTTCGAAATTATTGTATCACTTATTTTTTACCATTACTTTATTGGTTGTAATGAAATCTTTCCTAATTAGATTTCGAATTAGTAACTTCGACCTTTTTATTTCCTTTCTTCTTCTTCGTTTCGGATCAAAATATAGAAGAAGGGTTGAGGAAAAAAAATCCAAAGGAGGTTCATGGACAAGGGTAAAGATGTCCGAGTAACGGTTATTTTGGAATGTACCAGTTGTGTCCGAAACGGTGTTAACCGAAACGGTGTTAATAGGGGCATTAACAGATATATTACTCAAAAGAATCGACACACGACGCCTAAGCGATTGGAATTGAGAAAATTCTGTCCTTATTGTTACAAACATACAATTCATGGGCTCAATCTCGTATTTTTTAGGAAAGATTCAAATTGATGAATAATAATTGATAAGGATTTGAAGGTTCATTATTTTCGTTTATACGGGATCCGTTTTACTTAATTTCAACCTTTCGTCTAGTTTATGATCTTCTGGGATTGAATTGTTGTAACTGGATAGTTCTACCCCCTATCCAGGGATAGAACTAAAAAAATGTCCTTTCTCATTTTCATTTTTTAATGATTCATTTCTCATTTCTTTATTGTTTTTTCGAAGAAAAGTTTTTTTTTTAGAATTCAGTAAACAGAAGAGTTCTTAATTCTACAAATCATAAGAGCGAGGAGAATTA-------------------------------AATTTCATATTGATTAGTCCAAAACAAATTGAATTTCATATTGATTAGTCCAAAACAGTAGGTAATGGAAATTTTGAATTTTCTATTCGAAATGAAATTCCAAAACTTTAAACTTTTTGAGTCAAGTCGATTCAGATTATTACAACTTTTGATTACTTATTTGTTTGTCGCACAAAAAAACCTTTTGCATTTTCGGTCGAATTTTTTTGTCCCACACAAAAACTTTTTGAATTTCCGGTC
Gaultheria_leucocarpa_var_yunnanensis_DHY2       TTCCCCTTTTTTTCATTTTAGTTATTGTATTGACACGGCAAGGAATGAAGAAGATTAGAGATACAATCAAATATCTGTGTAACTAATCCCTCTCCCTTTCTTTTCTCTTTTTTCCCTTTTTGTAGAAAAAATATGAAGGAGAAAAAAATAAAGGTGTATTCGATATTTTCGAAACTCGGATTCACGTTCGAATTAAATTCAAATTAATAATAGAGGAATAGGGATAGAGCGTCAAATTTGAATCTAGGGCAAGAGTATTTTACAAGATAGTAAAATCAAATATTGTACTAGGATTCAAAATATAGTTTCGAAATTATTGTATCACTTATTTTTTACCATTACTTTATTGGTTGTAATGAAATCTTTCCTAATTAGATTTCGAATTAGTAACTTCGACCTTTTTATTTCCTTTCTTCTTCTTCGTTTCGGATCAAAATATAGAAGAAGGGTTGAGGAAAAAAAATCCAAAGGAGGTTCATGGACAAGGGTAAAGATGTCCGAGTAACGGTTATTTTGGAATGTACCAGTTGTGTCCGAAACGGTGTTAACCGAAACGGTGTTAATAGGGGCATTAACAGATATATTACTCAAAAGAATCGACACACGACGCCTAAGCGATTGGAATTGAGAAAATTCTGTCCTTATTGTTACAAACATACAATTCATGGGCTCAATCTCGTATTTTTTAGGAAAGATTCAAATTGATGAATAATAATTGATAAGGATTTGAAGGTTCATTATTTTCGTTTATACGGGATCCGTTTTACTTAATTTCAACCTTTCGTCTAGTTTATGATCTTCTGGGATTGAATTGTTGTAACTGGATAGTTCTACCCCCTATCCAGGGATAGAACTAAAAAAATGTCCTTTCTCATTTTCATTTTTTAATGATTCATTTCTCATTTCTTTATTGTTTTTTCGAAGAAAAGTTTTTTTTTTAGAATTCAGTAAACAGAAGAGTTCTTAATTCTACAAATCATAAGAGCGAGGAGAATTA-------------------------------AATTTCATATTGATTAGTCCAAAACAAATTGAATTTCATATTGATTAGTCCAAAACAGTAGGTAATGGAAATTTTGAATTTTCTATTCGAAATGAAATTCCAAAACTTTAAACTTTTTGAGTCAAGTCGATTCAGATTATTACAACTTTTGATTACTTATTTGTTTGTCGCACAAAAAAACCTTTTGCATTTTCGGTCGAATTTTTTTGTCCCACACAAAAACTTTTTGAATTTCCGGTC
Gaultheria_leucocarpa_var_yunnanensis_DHY3       TTCCCCTTTTTTTCATTTTAGTTATTGTATTGACACGGCAAGGAATGAAGAAGATTAGAGATACAATCAAATATCTGTGTAACTAATCCCTCTCCCTTTCTTTTCTCTTTTTTCCCTTTTTGTAGAAAAAATATGAAGGAGAAAAAAATAAAGGTGTATTCGATATTTTCGAAACTCGGATTCACGTTCGAATTAAATTCAAATTAATAATAGAGGAATAGGGATAGAGCGTCAAATTTGAATCTAGGGCAAGAGTATTTTACAAGATAGTAAAATCAAATATTGTACTAGGATTCAAAATATAGTTTCGAAATTATTGTATCACTTATTTTTTACCATTACTTTATTGGTTGTAATGAAATCTTTCCTAATTAGATTTCGAATTAGTAACTTCGACCTTTTTATTTCCTTTCTTCTTCTTCGTTTCGGATCAAAATATAGAAGAAGGGTTGAGGAAAAAAAATCCAAAGGAGGTTCATGGACAAGGGTAAAGATGTCCGAGTAACGGTTATTTTGGAATGTACCAGTTGTGTCCGAAACGGTGTTAACCGAAACGGTGTTAATAGGGGCATTAACAGATATATTACTCAAAAGAATCGACACACGACGCCTAAGCGATTGGAATTGAGAAAATTCTGTCCTTATTGTTACAAACATACAATTCATGGGCTCAATCTCGTATTTTTTAGGAAAGATTCAAATTGATGAATAATAATTGATAAGGATTTGAAGGTTCATTATTTTCGTTTATACGGGATCCGTTTTACTTAATTTCAACCTTTCGTCTAGTTTATGATCTTCTGGGATTGAATTGTTGTAACTGGATAGTTCTACCCCCTATCCAGGGATAGAACTAAAAAAATGTCCTTTCTCATTTTCATTTTTTAATGATTCATTTCTCATTTCTTTATTGTTTTTTCGAAGAAAAGTTTTTTTTTTAGAATTCAGTAAACAGAAGAGTTCTTAATTCTACAAATCATAAGAGCGAGGAGAATTA-------------------------------AATTTCATATTGATTAGTCCAAAACAAATTGAATTTCATATTGATTAGTCCAAAACAGTAGGTAATGGAAATTTTGAATTTTCTATTCGAAATGAAATTCCAAAACTTTAAACTTTTTGAGTCAAGTCGATTCAGATTATTACAACTTTTGATTACTTATTTGTTTGTCGCACAAAAAAACCTTTTGCATTTTCGGTCGAATTTTTTTGTCCCACACAAAAACTTTTTGAATTTCCGGTC
Gaultheria_leucocarpa_var_yunnanensis_DHY4       TTCCCCTTTTTTTCATTTTAGTTATTGTATTGACACGGCAAGGAATGAAGAAGATTAGAGATACAATCAAATATCTGTGTAACTAATCCCTCTCCCTTTCTTTTCTCTTTTTTCCCTTTTTGTAGAAAAAATATGAAGGAGAAAAAAATAAAGGTGTATTCGATATTTTCGAAACTCGGATTCACGTTCGAATTAAATTCAAATTAATAATAGAGGAATAGGGATAGAGCGTCAAATTTGAATCTAGGGCAAGAGTATTTTACAAGATAGTAAAATCAAATATTGTACTAGGATTCAAAATATAGTTTCGAAATTATTGTATCACTTATTTTTTACCATTACTTTATTGGTTGTAATGAAATCTTTCCTAATTAGATTTCGAATTAGTAACTTCGACCTTTTTATTTCCTTTCTTCTTCTTCGTTTCGGATCAAAATATAGAAGAAGGGTTGAGGAAAAAAAATCCAAAGGAGGTTCATGGACAAGGGTAAAGATGTCCGAGTAACGGTTATTTTGGAATGTACCAGTTGTGTCCGAAACGGTGTTAACCGAAACGGTGTTAATAGGGGCATTAACAGATATATTACTCAAAAGAATCGACACACGACGCCTAAGCGATTGGAATTGAGAAAATTCTGTCCTTATTGTTACAAACATACAATTCATGGGCTCAATCTCGTATTTTTTAGGAAAGATTCAAATTGATGAATAATAATTGATAAGGATTTGAAGGTTCATTATTTTCGTTTATACGGGATCCGTTTTACTTAATTTCAACCTTTCGTCTAGTTTATGATCTTCTGGGATTGAATTGTTGTAACTGGATAGTTCTACCCCCTATCCAGGGATAGAACTAAAAAAATGTCCTTTCTCATTTTCATTTTTTAATGATTCATTTCTCATTTCTTTATTGTTTTTTCGAAGAAAAGTTTTTTTTTTAGAATTCAGTAAACAGAAGAGTTCTTAATTCTACAAATCATAAGAGCGAGGAGAATTA-------------------------------AATTTCATATTGATTAGTCCAAAACAAATTGAATTTCATATTGATTAGTCCAAAACAGTAGGTAATGGAAATTTTGAATTTTCTATTCGAAATGAAATTCCAAAACTTTAAACTTTTTGAGTCAAGTCGATTCAGATTATTACAACTTTTGATTACTTATTTGTTTGTCGCACAAAAAAACCTTTTGCATTTTCGGTCGAATTTTTTTGTCCCACACAAAAACTTTTTGAATTTCCGGTC
Gaultheria_leucocarpa_var_yunnanensis_DHY5       TTCCCCTTTTTTTCATTTTAGTTATTGTATTGACACGGCAAGGAATGAAGAAGATTAGAGATACAATCAAATATCTGTGTAACTAATCCCTCTCCCTTTCTTTTCTCTTTTTTCCCTTTTTGTAGAAAAAATATGAAGGAGAAAAAAATAAAGGTGTATTCGATATTTTCGAAACTCGGATTCACGTTCGAATTAAATTCAAATTAATAATAGAGGAATAGGGATAGAGCGTCAAATTTGAATCTAGGGCAAGAGTATTTTACAAGATAGTAAAATCAAATATTGTACTAGGATTCAAAATATAGTTTCGAAATTATTGTATCACTTATTTTTTACCATTACTTTATTGGTTGTAATGAAATCTTTCCTAATTAGATTTCGAATTAGTAACTTCGACCTTTTTATTTCCTTTCTTCTTCTTCGTTTCGGATCAAAATATAGAAGAAGGGTTGAGGAAAAAAAATCCAAAGGAGGTTCATGGACAAGGGTAAAGATGTCCGAGTAACGGTTATTTTGGAATGTACCAGTTGTGTCCGAAACGGTGTTAACCGAAACGGTGTTAATAGGGGCATTAACAGATATATTACTCAAAAGAATCGACACACGACGCCTAAGCGATTGGAATTGAGAAAATTCTGTCCTTATTGTTACAAACATACAATTCATGGGCTCAATCTCGTATTTTTTAGGAAAGATTCAAATTGATGAATAATAATTGATAAGGATTTGAAGGTTCATTATTTTCGTTTATACGGGATCCGTTTTACTTAATTTCAACCTTTCGTCTAGTTTATGATCTTCTGGGATTGAATTGTTGTAACTGGATAGTTCTACCCCCTATCCAGGGATAGAACTAAAAAAATGTCCTTTCTCATTTTCATTTTTTAATGATTCATTTCTCATTTCTTTATTGTTTTTTCGAAGAAAAGTTTTTTTTTTAGAATTCAGTAAACAGAAGAGTTCTTAATTCTACAAATCATAAGAGCGAGGAGAATTA-------------------------------AATTTCATATTGATTAGTCCAAAACAAATTGAATTTCATATTGATTAGTCCAAAACAGTAGGTAATGGAAATTTTGAATTTTCTATTCGAAATGAAATTCCAAAACTTTAAACTTTTTGAGTCAAGTCGATTCAGATTATTACAACTTTTGATTACTTATTTGTTTGTCGCACAAAAAAACCTTTTGCATTTTCGGTCGAATTTTTTTGTCCCACACAAAAACTTTTTGAATTTCCGGTC
Gaultheria_leucocarpa_var_yunnanensis_DHY6       TTCCCCTTTTTTTCATTTTAGTTATTGTATTGACACGGCAAGGAATGAAGAAGATTAGAGATACAATCAAATATCTGTGTAACTAATCCCTCTCCCTTTCTTTTCTCTTTTTTCCCTTTTTGTAGAAAAAATATGAAGGAGAAAAAAATAAAGGTGTATTCGATATTTTCGAAACTCGGATTCACGTTCGAATTAAATTCAAATTAATAATAGAGGAATAGGGATAGAGCGTCAAATTTGAATCTAGGGCAAGAGTATTTTACAAGATAGTAAAATCAAATATTGTACTAGGATTCAAAATATAGTTTCGAAATTATTGTATCACTTATTTTTTACCATTACTTTATTGGTTGTAATGAAATCTTTCCTAATTAGATTTCGAATTAGTAACTTCGACCTTTTTATTTCCTTTCTTCTTCTTCGTTTCGGATCAAAATATAGAAGAAGGGTTGAGGAAAAAAAATCCAAAGGAGGTTCATGGACAAGGGTAAAGATGTCCGAGTAACGGTTATTTTGGAATGTACCAGTTGTGTCCGAAACGGTGTTAACCGAAACGGTGTTAATAGGGGCATTAACAGATATATTACTCAAAAGAATCGACACACGACGCCTAAGCGATTGGAATTGAGAAAATTCTGTCCTTATTGTTACAAACATACAATTCATGGGCTCAATCTCGTATTTTTTAGGAAAGATTCAAATTGATGAATAATAATTGATAAGGATTTGAAGGTTCATTATTTTCGTTTATACGGGATCCGTTTTACTTAATTTCAACCTTTCGTCTAGTTTATGATCTTCTGGGATTGAATTGTTGTAACTGGATAGTTCTACCCCCTATCCAGGGATAGAACTAAAAAAATGTCCTTTCTCATTTTCATTTTTTAATGATTCATTTCTCATTTCTTTATTGTTTTTTCGAAGAAAAGTTTTTTTTTTAGAATTCAGTAAACAGAAGAGTTCTTAATTCTACAAATCATAAGAGCGAGGAGAATTA-------------------------------AATTTCATATTGATTAGTCCAAAACAAATTGAATTTCATATTGATTAGTCCAAAACAGTAGGTAATGGAAATTTTGAATTTTCTATTCGAAATGAAATTCCAAAACTTTAAACTTTTTGAGTCAAGTCGATTCAGATTATTACAACTTTTGATTACTTATTTGTTTGTCGCACAAAAAAACCTTTTGCATTTTCGGTCGAATTTTTTTGTCCCACACAAAAACTTTTTGAATTTCCGGTC
Gaultheria_leucocarpa_var_yunnanensis_DHY7       TTCCCCTTTTTTTCATTTTAGTTATTGTATTGACACGGCAAGGAATGAAGAAGATTAGAGATACAATCAAATATCTGTGTAACTAATCCCTCTCCCTTTCTTTTCTCTTTTTTCCCTTTTTGTAGAAAAAATATGAAGGAGAAAAAAATAAAGGTGTATTCGATATTTTCGAAACTCGGATTCACGTTCGAATTAAATTCAAATTAATAATAGAGGAATAGGGATAGAGCGTCAAATTTGAATCTAGGGCAAGAGTATTTTACAAGATAGTAAAATCAAATATTGTACTAGGATTCAAAATATAGTTTCGAAATTATTGTATCACTTATTTTTTACCATTACTTTATTGGTTGTAATGAAATCTTTCCTAATTAGATTTCGAATTAGTAACTTCGACCTTTTTATTTCCTTTCTTCTTCTTCGTTTCGGATCAAAATATAGAAGAAGGGTTGAGGAAAAAAAATCCAAAGGAGGTTCATGGACAAGGGTAAAGATGTCCGAGTAACGGTTATTTTGGAATGTACCAGTTGTGTCCGAAACGGTGTTAACCGAAACGGTGTTAATAGGGGCATTAACAGATATATTACTCAAAAGAATCGACACACGACGCCTAAGCGATTGGAATTGAGAAAATTCTGTCCTTATTGTTACAAACATACAATTCATGGGCTCAATCTCGTATTTTTTAGGAAAGATTCAAATTGATGAATAATAATTGATAAGGATTTGAAGGTTCATTATTTTCGTTTATACGGGATCCGTTTTACTTAATTTCAACCTTTCGTCTAGTTTATGATCTTCTGGGATTGAATTGTTGTAACTGGATAGTTCTACCCCCTATCCAGGGATAGAACTAAAAAAATGTCCTTTCTCATTTTCATTTTTTAATGATTCATTTCTCATTTCTTTATTGTTTTTTCGAAGAAAAGTTTTTTTTTTAGAATTCAGTAAACAGAAGAGTTCTTAATTCTACAAATCATAAGAGCGAGGAGAATTA-------------------------------AATTTCATATTGATTAGTCCAAAACAAATTGAATTTCATATTGATTAGTCCAAAACAGTAGGTAATGGAAATTTTGAATTTTCTATTCGAAATGAAATTCCAAAACTTTAAACTTTTTGAGTCAAGTCGATTCAGATTATTACAACTTTTGATTACTTATTTGTTTGTCGCACAAAAAAACCTTTTGCATTTTCGGTCGAATTTTTTTGTCCCACACAAAAACTTTTTGAATTTCCGGTC
Gaultheria_leucocarpa_var_yunnanensis_DHY8       TTCCCCTTTTTTTCATTTTAGTTATTGTATTGACACGGCAAGGAATGAAGAAGATTAGAGATACAATCAAATATCTGTGTAACTAATCCCTCTCCCTTTCTTTTCTCTTTTTTCCCTTTTTGTAGAAAAAATATGAAGGAGAAAAAAATAAAGGTGTATTCGATATTTTCGAAACTCGGATTCACGTTCGAATTAAATTCAAATTAATAATAGAGGAATAGGGATAGAGCGTCAAATTTGAATCTAGGGCAAGAGTATTTTACAAGATAGTAAAATCAAATATTGTACTAGGATTCAAAATATAGTTTCGAAATTATTGTATCACTTATTTTTTACCATTACTTTATTGGTTGTAATGAAATCTTTCCTAATTAGATTTCGAATTAGTAACTTCGACCTTTTTATTTCCTTTCTTCTTCTTCGTTTCGGATCAAAATATAGAAGAAGGGTTGAGGAAAAAAAATCCAAAGGAGGTTCATGGACAAGGGTAAAGATGTCCGAGTAACGGTTATTTTGGAATGTACCAGTTGTGTCCGAAACGGTGTTAACCGAAACGGTGTTAATAGGGGCATTAACAGATATATTACTCAAAAGAATCGACACACGACGCCTAAGCGATTGGAATTGAGAAAATTCTGTCCTTATTGTTACAAACATACAATTCATGGGCTCAATCTCGTATTTTTTAGGAAAGATTCAAATTGATGAATAATAATTGATAAGGATTTGAAGGTTCATTATTTTCGTTTATACGGGATCCGTTTTACTTAATTTCAACCTTTCGTCTAGTTTATGATCTTCTGGGATTGAATTGTTGTAACTGGATAGTTCTACCCCCTATCCAGGGATAGAACTAAAAAAATGTCCTTTCTCATTTTCATTTTTTAATGATTCATTTCTCATTTCTTTATTGTTTTTTCGAAGAAAAGTTTTTTTTTTAGAATTCAGTAAACAGAAGAGTTCTTAATTCTACAAATCATAAGAGCGAGGAGAATTA-------------------------------AATTTCATATTGATTAGTCCAAAACAAATTGAATTTCATATTGATTAGTCCAAAACAGTAGGTAATGGAAATTTTGAATTTTCTATTCGAAATGAAATTCCAAAACTTTAAACTTTTTGAGTCAAGTCGATTCAGATTATTACAACTTTTGATTACTTATTTGTTTGTCGCACAAAAAAACCTTTTGCATTTTCGGTCGAATTTTTTTGTCCCACACAAAAACTTTTTGAATTTCCGGTC
Gaultheria_leucocarpa_var_yunnanensis_DHY9       TTCCCCTTTTTTTCATTTTAGTTATTGTATTGACACGGCAAGGAATGAAGAAGATTAGAGATACAATCAAATATCTGTGTAACTAATCCCTCTCCCTTTCTTTTCTCTTTTTTCCCTTTTTGTAGAAAAAATATGAAGGAGAAAAAAATAAAGGTGTATTCGATATTTTCGAAACTCGGATTCACGTTCGAATTAAATTCAAATTAATAATAGAGGAATAGGGATAGAGCGTCAAATTTGAATCTAGGGCAAGAGTATTTTACAAGATAGTAAAATCAAATATTGTACTAGGATTCAAAATATAGTTTCGAAATTATTGTATCACTTATTTTTTACCATTACTTTATTGGTTGTAATGAAATCTTTCCTAATTAGATTTCGAATTAGTAACTTCGACCTTTTTATTTCCTTTCTTCTTCTTCGTTTCGGATCAAAATATAGAAGAAGGGTTGAGGAAAAAAAATCCAAAGGAGGTTCATGGACAAGGGTAAAGATGTCCGAGTAACGGTTATTTTGGAATGTACCAGTTGTGTCCGAAACGGTGTTAACCGAAACGGTGTTAATAGGGGCATTAACAGATATATTACTCAAAAGAATCGACACACGACGCCTAAGCGATTGGAATTGAGAAAATTCTGTCCTTATTGTTACAAACATACAATTCATGGGCTCAATCTCGTATTTTTTAGGAAAGATTCAAATTGATGAATAATAATTGATAAGGATTTGAAGGTTCATTATTTTCGTTTATACGGGATCCGTTTTACTTAATTTCAACCTTTCGTCTAGTTTATGATCTTCTGGGATTGAATTGTTGTAACTGGATAGTTCTACCCCCTATCCAGGGATAGAACTAAAAAAATGTCCTTTCTCATTTTCATTTTTTAATGATTCATTTCTCATTTCTTTATTGTTTTTTCGAAGAAAAGTTTTTTTTTTAGAATTCAGTAAACAGAAGAGTTCTTAATTCTACAAATCATAAGAGCGAGGAGAATTA-------------------------------AATTTCATATTGATTAGTCCAAAACAAATTGAATTTCATATTGATTAGTCCAAAACAGTAGGTAATGGAAATTTTGAATTTTCTATTCGAAATGAAATTCCAAAACTTTAAACTTTTTGAGTCAAGTCGATTCAGATTATTACAACTTTTGATTACTTATTTGTTTGTCGCACAAAAAAACCTTTTGCATTTTCGGTCGAATTTTTTTGTCCCACACAAAAACTTTTTGAATTTCCGGTC
Gaultheria_leucocarpa_var_yunnanensis_DHY10      TTCCCCTTTTTTTCATTTTAGTTATTGTATTGACACGGCAAGGAATGAAGAAGATTAGAGATACAATCAAATATCTGTGTAACTAATCCCTCTCCCTTTCTTTTCTCTTTTTTCCCTTTTTGTAGAAAAAATATGAAGGAGAAAAAAATAAAGGTGTATTCGATATTTTCGAAACTCGGATTCACGTTCGAATTAAATTCAAATTAATAATAGAGGAATAGGGATAGAGCGTCAAATTTGAATCTAGGGCAAGAGTATTTTACAAGATAGTAAAATCAAATATTGTACTAGGATTCAAAATATAGTTTCGAAATTATTGTATCACTTATTTTTTACCATTACTTTATTGGTTGTAATGAAATCTTTCCTAATTAGATTTCGAATTAGTAACTTCGACCTTTTTATTTCCTTTCTTCTTCTTCGTTTCGGATCAAAATATAGAAGAAGGGTTGAGGAAAAAAAATCCAAAGGAGGTTCATGGACAAGGGTAAAGATGTCCGAGTAACGGTTATTTTGGAATGTACCAGTTGTGTCCGAAACGGTGTTAACCGAAACGGTGTTAATAGGGGCATTAACAGATATATTACTCAAAAGAATCGACACACGACGCCTAAGCGATTGGAATTGAGAAAATTCTGTCCTTATTGTTACAAACATACAATTCATGGGCTCAATCTCGTATTTTTTAGGAAAGATTCAAATTGATGAATAATAATTGATAAGGATTTGAAGGTTCATTATTTTCGTTTATACGGGATCCGTTTTACTTAATTTCAACCTTTCGTCTAGTTTATGATCTTCTGGGATTGAATTGTTGTAACTGGATAGTTCTACCCCCTATCCAGGGATAGAACTAAAAAAATGTCCTTTCTCATTTTCATTTTTTAATGATTCATTTCTCATTTCTTTATTGTTTTTTCGAAGAAAAGTTTTTTTTTTAGAATTCAGTAAACAGAAGAGTTCTTAATTCTACAAATCATAAGAGCGAGGAGAATTA-------------------------------AATTTCATATTGATTAGTCCAAAACAAATTGAATTTCATATTGATTAGTCCAAAACAGTAGGTAATGGAAATTTTGAATTTTCTATTCGAAATGAAATTCCAAAACTTTAAACTTTTTGAGTCAAGTCGATTCAGATTATTACAACTTTTGATTACTTATTTGTTTGTCGCACAAAAAAACCTTTTGCATTTTCGGTCGAATTTTTTTGTCCCACACAAAAACTTTTTGAATTTCCGGTC
Gaultheria_leucocarpa_var_yunnanensis_DL1        TTCCCCTTTTTTTCATTTTAGTTATTGTATTGACACGGCAAGGAATGAAGAAGATTAGAGATACAATCAAATATCTGTGTAACTAATCCCTCTCCCTTTCTTTTCTCTTTTTTCCCTTTTTGTAGAAAAAATATGAAGGAGAAAAAAATAAAGGTGTATTCGATATTTTCGAAACTCGGATTCACGTTCGAATTAAATTCAAATTAATAATAGAGGAATAGGGATAGAGCGTCAAATTTGAATCTAGGGCAAGAGTATTTTACAAGATAGTAAAATCAAATATTGTACTAGGATTCAAAATATAGTTTCGAAATTATTGTATCACTTATTTTTTACCATTACTTTATTGGTTGTAATGAAATCTTTCCTAATTAGATTTCGAATTAGTAACTTCGACCTTTTTATTTCCTTTCTTCTTCTTCGTTTCGGATCAAAATATAGAAGAAGGGTTGAGGAAAAAAAATCCAAAGGAGGTTCATGGACAAGGGTAAAGATGTCCGAGTAACGGTTATTTTGGAATGTACCAGTTGTGTCCGAAACGGTGTTAACCGAAACGGTGTTAATAGGGGCATTAACAGATATATTACTCAAAAGAATCGACACACGACGCCTAAGCGATTGGAATTGAGAAAATTCTGTCCTTATTGTTACAAACATACAATTCATGGGCTCAATCTCGTATTTTTTAGGAAAGATTCAAATTGATGAATAATAATTGATAAGGATTTGAAGGTTCATTATTTTCGTTTATACGGGATCCGTTTTACTTAATTTCAACCTTTCGTCTAGTTTATGATCTTCTGGGATTGAATTGTTGTAACTGGATAGTTCTACCCCCTATCCAGGGATAGAACTAAAAAAATGTCCTTTCTCATTTTCATTTTTTAATGATTCATTTCTCATTTCTTTATTGTTTTTTCGAAGAAAAGTTTTTTTTTTAGAATTCAGTAAACAGAAGAGTTCTTAATTCTACAAATCATAAGAGCGAGGAGAATTA-------------------------------AATTTCATATTGATTAGTCCAAAACAAATTGAATTTCATATTGATTAGTCCAAAACAGTAGGTAATGGAAATTTTGAATTTTCTATTCGAAATGAAATTCCAAAACTTTAAACTTTTTGAGTCAAGTCGATTCAGATTATTACAACTTTTGATTACTTATTTGTTTGTCGCACAAAAAAACCTTTTGCATTTTCGGTCGAATTTTTTTGTCCCACACAAAAACTTTTTGAATTTCCGGTC
Gaultheria_leucocarpa_var_yunnanensis_DL2        TTCCCCTTTTTTTCATTTTAGTTATTGTATTGACACGGCAAGGAATGAAGAAGATTAGAGATACAATCAAATATCTGTGTGACTAATCCCTCTCCCTTTCTTTTCTCTTTTTTCCCTTTTTGTAGAAAAAATATGAAGGAGAAAAGAATAAAGGTGTATTCGATATTTTCAAAACTCGGATTCACGTTCGAATTAAATTCAAATTAATAATAGAGGAATAGGGATAGAGCGTCAAATTTGAATCTAGGGCAAGAGTATTTTACAAGATAGTAAAATCAAATATTGTACTAGGATTCAAAATATAGTTTCGAAATTATTGTATCACTTATTTTTTACCATTACTTTATTGGTTGTAATGAAATCTTTCCTAATTCGATTTCGAATTAGTAACTTCGACCTTTTTATTTCCTTTCTTCTTCTTCGTTTCGGATCAAAATATAGAAGAAGGGTTGAGGAAAAAAAATCCAAAGGAGGTTCATGGACAAGGGTAAAGATGTCCGAGTAACGGTTATTTTGGAATGTACCAGTTGTGTCCGAAACGGTGTTAACCGAAACCGTGTTAATAGGGGCATTAACAGATATATTACTCAAAAGAATCGACACACGACGCCTAAGCGATTGGAATTGAGAAAATTCTGTCCTTATTGTTACAAACATACAATTCATGGGCTCAATCTCGTATTTTTTAGGAAAGATTCAAATTGATGAATAATAATTGATAAGGATTTGAAGGTTCATTATTTTCGTTTATACGGGATCCGTTTTACTTAATTTCAACCTTTCGTCTAGTTTATGATCTTCTGGGATTGAATTGTTGTAACTGGATAGTTCTACCCCCTATCCAGGGATAGAACTAAAAAAATGTCCTTTCTCATTTTCATTTTTTAATGATTCATTTCTCATTTCTTTATTGTTTTTTCGAAGAAAAGTTTTTTTTTTAGAATTCAGTAAACAGAAGAGTTCTTAATTCTACAAATCATAAGAGCGAGGAGAATTA-------------------------------AATTTCATATTGATTAGTCCAAAACAAATTGAATTTCATATTGATTAGTCCAAAACAGTAGGTAATGGAAATTATGAATTTTCTATTCGAAATGAAATTCCAAAACTTTAAACTTTTTGAGTCAAGTCGATTCAGATTATTACAACTTTTGATTACTTATTTGTTTGTCGCACAAAAAAACCTTTTGCATTTTCGGTCGAATTTTTTTGTCCCACACAAAAACTTTTTGAATTTCCGGTC
Gaultheria_leucocarpa_var_yunnanensis_DL3        TTCCCCTTTTTTTCATTTTAGTTATTGTATTGACACGGCAAGGAATGAAGAAGATTAGAGATACAATCAAATATCTGTGTGACTAATCCCTCTCCCTTTCTTTTCTCTTTTTTCCCTTTTTGTAGAAAAAATATGAAGGAGAAAAGAATAAAGGTGTATTCGATATTTTCAAAACTCGGATTCACGTTCGAATTAAATTCAAATTAATAATAGAGGAATAGGGATAGAGCGTCAAATTTGAATCTAGGGCAAGAGTATTTTACAAGATAGTAAAATCAAATATTGTACTAGGATTCAAAATATAGTTTCGAAATTATTGTATCACTTATTTTTTACCATTACTTTATTGGTTGTAATGAAATCTTTCCTAATTCGATTTCGAATTAGTAACTTCGACCTTTTTATTTCCTTTCTTCTTCTTCGTTTCGGATCAAAATATAGAAGAAGGGTTGAGGAAAAAAAATCCAAAGGAGGTTCATGGACAAGGGTAAAGATGTCCGAGTAACGGTTATTTTGGAATGTACCAGTTGTGTCCGAAACGGTGTTAACCGAAACCGTGTTAATAGGGGCATTAACAGATATATTACTCAAAAGAATCGACACACGACGCCTAAGCGATTGGAATTGAGAAAATTCTGTCCTTATTGTTACAAACATACAATTCATGGGCTCAATCTCGTATTTTTTAGGAAAGATTCAAATTGATGAATAATAATTGATAAGGATTTGAAGGTTCATTATTTTCGTTTATACGGGATCCGTTTTACTTAATTTCAACCTTTCGTCTAGTTTATGATCTTCTGGGATTGAATTGTTGTAACTGGATAGTTCTACCCCCTATCCAGGGATAGAACTAAAAAAATGTCCTTTCTCATTTTCATTTTTTAATGATTCATTTCTCATTTCTTTATTGTTTTTTCGAAGAAAAGTTTTTTTTTTAGAATTCAGTAAACAGAAGAGTTCTTAATTCTACAAATCATAAGAGCGAGGAGAATTA-------------------------------AATTTCATATTGATTAGTCCAAAACAAATTGAATTTCATATTGATTAGTCCAAAACAGTAGGTAATGGAAATTTTGAATTTTCTATTCGAAATGAAATTCCAAAACTTTAAACTTTTTGAGTCAAGTCGATTCAGATTATTACAACTTTTGATTACTTATTTGTTTGTCGCACAAAAAAACCTTTTGCATTTTCGGTCGAATTTTTTTGTCCCACACAAAAACTTTTTGAATTTCCGGTC
Gaultheria_leucocarpa_var_yunnanensis_DL4        TTCCCCTTTTTTTCATTTTAGTTATTGTATTGACACGGCAAGGAATGAAGAAGATTAGAGATACAATCAAATATCTGTGTAACTAATCCCTCTCCCTTTCTTTTCTCTTTTTTCCCTTTTTGTAGAAAAAATATGAAGGAGAAAAAAATAAAGGTGTATTCGATATTTTCGAAACTCGGATTCACGTTCGAATTAAATTCAAATTAATAATAGAGGAATAGGGATAGAGCGTCAAATTTGAATCTAGGGCAAGAGTATTTTACAAGATAGTAAAATCAAATATTGTACTAGGATTCAAAATATAGTTTCGAAATTATTGTATCACTTATTTTTTACCATTACTTTATTGGTTGTAATGAAATCTTTCCTAATTAGATTTCGAATTAGTAACTTCGACCTTTTTATTTCCTTTCTTCTTCTTCGTTTCGGATCAAAATATAGAAGAAGGGTTGAGGAAAAAAAATCCAAAGGAGGTTCATGGACAAGGGTAAAGATGTCCGAGTAACGGTTATTTTGGAATGTACCAGTTGTGTCCGAAACGGTGTTAACCGAAACGGTGTTAATAGGGGCATTAACAGATATATTACTCAAAAGAATCGACACACGACGCCTAAGCGATTGGAATTGAGAAAATTCTGTCCTTATTGTTACAAACATACAATTCATGGGCTCAATCTCGTATTTTTTAGGAAAGATTCAAATTGATGAATAATAATTGATAAGGATTTGAAGGTTCATTATTTTCGTTTATACGGGATCCGTTTTACTTAATTTCAACCTTTCGTCTAGTTTATGATCTTCTGGGATTGAATTGTTGTAACTGGATAGTTCTACCCCCTATCCAGGGATAGAACTAAAAAAATGTCCTTTCTCATTTTCATTTTTTAATGATTCATTTCTCATTTCTTTATTGTTTTTTCGAAGAAAAGTTTTTTTTTTAGAATTCAGTAAACAGAAGAGTTCTTAATTCTACAAATCATAAGAGCGAGGAGAATTA-------------------------------AATTTCATATTGATTAGTCCAAAACAAATTGAATTTCATATTGATTAGTCCAAAACAGTAGGTAATGGAAATTTTGAATTTTCTATTCGAAATGAAATTCCAAAACTTTAAACTTTTTGAGTCAAGTCGATTCAGATTATTACAACTTTTGATTACTTATTTGTTTGTCGCACAAAAAAACCTTTTGCATTTTCGGTCGAATTTTTTTGTCCCACACAAAAACTTTTTGAATTTCCGGTC
Gaultheria_leucocarpa_var_yunnanensis_DL5        TTCCCCTTTTTTTCATTTTAGTTATTGTATTGACACGGCAAGGAATGAAGAAGATTAGAGATACAATCAAATATCTGTGTGACTAATCCCTCTCCCTTTCTTTTCTCTTTTTTCCCTTTTTGTAGAAAAAATATGAAGGAGAAAAGAATAAAGGTGTATTCGATATTTTCAAAACTCGGATTCACGTTCGAATTAAATTCAAATTAATAATAGAGGAATAGGGATAGAGCGTCAAATTTGAATCTAGGGCAAGAGTATTTTACAAGATAGTAAAATCAAATATTGTACTAGGATTCAAAATATAGTTTCGAAATTATTGTATCACTTATTTTTTACCATTACTTTATTGGTTGTAATGAAATCTTTCCTAATTCGATTTCGAATTAGTAACTTCGACCTTTTTATTTCCTTTCTTCTTCTTCGTTTCGGATCAAAATATAGAAGAAGGGTTGAGGAAAAAAAATCCAAAGGAGGTTCATGGACAAGGGTAAAGATGTCCGAGTAACGGTTATTTTGGAATGTACCAGTTGTGTCCGAAACGGTGTTAACCGAAACCGTGTTAATAGGGGCATTAACAGATATATTACTCAAAAGAATCGACACACGACGCCTAAGCGATTGGAATTGAGAAAATTCTGTCCTTATTGTTACAAACATACAATTCATGGGCCCAATCTCGTATTTTTTAGGAAAGATTCAAATTGATGAATAATAATTGATAAGGATTTGAAGGTTCATTATTTTCGTTTATACGGGATCCGTTTTACTTAATTTCAACCTTTCGTCTAGTTTATGATCTTCTGGGATTGAATTGTTGTAACTGGATAGTTCTACCCCCTATCCAGGGATAGAACTAAAAAAATGTCCTTTCTCATTTTCATTTTTTAATGATTCATTTCTCATTTCTTTATTGTTTTTTCGAAGAAAAGTTTTTTTTTTAGAATTCAGTAAACAGAAGAGTTCTTAATTCTACAAATCATAAGAGCGAGGAGAATTA-------------------------------AATTTCATATTGATTAGTCCAAAACAAATTGAATTTCATATTGATTAGTCCAAAACAGTAGGTAATGGAAATTATGAATTTTCTATTCGAAATGAAATTCCAAAACTTTAAACTTTTTGAGTCAAGTCGATTCAGATTATTACAACTTTTGATTACTTATTTGTTTGTCGCACAAAAAAACCTTTTGCATTTTCGGTCGAATTTTTTTGTCCCACACAAAAACTTTTTGAATTTCCGGTC
Gaultheria_leucocarpa_var_yunnanensis_DL6        TTCCCCTTTTTTTCATTTTAGTTATTGTATTGACACGGCAAGGAATGAAGAAGATTAGAGATACAATCAAATATCTGTGTAACTAATCCCTCTCCCTTTCTTTTCTCTTTTTTCCCTTTTTGTAGAAAAAATATGAAGGAGAAAAAAATAAAGGTGTATTCGATATTTTCGAAACTCGGATTCACGTTCGAATTAAATTCAAATTAATAATAGAGGAATAGGGATAGAGCGTCAAATTTGAATCTAGGGCAAGAGTATTTTACAAGATAGTAAAATCAAATATTGTACTAGGATTCAAAATATAGTTTCGAAATTATTGTATCACTTATTTTTTACCATTACTTTATTGGTTGTAATGAAATCTTTCCTAATTAGATTTCGAATTAGTAACTTCGACCTTTTTATTTCCTTTCTTCTTCTTCGTTTCGGATCAAAATATAGAAGAAGGGTTGAGGAAAAAAAATCCAAAGGAGGTTCATGGACAAGGGTAAAGATGTCCGAGTAACGGTTATTTTGGAATGTACCAGTTGTGTCCGAAACGGTGTTAACCGAAACGGTGTTAATAGGGGCATTAACAGATATATTACTCAAAAGAATCGACACACGACGCCTAAGCGATTGGAATTGAGAAAATTCTGTCCTTATTGTTACAAACATACAATTCATGGGCTCAATCTCGTATTTTTTAGGAAAGATTCAAATTGATGAATAATAATTGATAAGGATTTGAAGGTTCATTATTTTCGTTTATACGGGATCCGTTTTACTTAATTTCAACCTTTCGTCTAGTTTATGATCTTCTGGGATTGAATTGTTGTAACTGGATAGTTCTACCCCCTATCCAGGGATAGAACTAAAAAAATGTCCTTTCTCATTTTCATTTTTTAATGATTCATTTCTCATTTCTTTATTGTTTTTTCGAAGAAAAGTTTTTTTTTTAGAATTCAGTAAACAGAAGAGTTCTTAATTCTACAAATCATAAGAGCGAGGAGAATTA-------------------------------AATTTCATATTGATTAGTCCAAAACAAATTGAATTTCATATTGATTAGTCCAAAACAGTAGGTAATGGAAATTTTGAATTTTCTATTCGAAATGAAATTCCAAAACTTTAAACTTTTTGAGTCAAGTCGATTCAGATTATTACAACTTTTGATTACTTATTTGTTTGTCGCACAAAAAAACCTTTTGCATTTTCGGTCGAATTTTTTTGTCCCACACAAAAACTTTTTGAATTTCCGGTC
Gaultheria_leucocarpa_var_yunnanensis_DL7        TTCCCCTTTTTTTCATTTTAGTTATTGTATTGACACGGCAAGGAATGAAGAAGATTAGAGATACAATCAAATATCTGTGTGACTAATCCCTCTCCCTTTCTTTTCTCTTTTTTCCCTTTTTGTAGAAAAAATATGAAGGAGAAAAGAATAAAGGTGTATTCGATATTTTCAAAACTCGGATTCACGTTCGAATTAAATTCAAATTAATAATAGAGGAATAGGGATAGAGCGTCAAATTTGAATCTAGGGCAAGAGTATTTTACAAGATAGTAAAATCAAATATTGTACTAGGATTCAAAATATAGTTTCGAAATTATTGTATCACTTATTTTTTACCATTACTTTATTGGTTGTAATGAAATCTTTCCTAATTCGATTTCGAATTAGTAACTTCGACCTTTTTATTTCCTTTCTTCTTCTTCGTTTCGGATCAAAATATAGAAGAAGGGTTGAGGAAAAAAAATCCAAAGGAGGTTCATGGACAAGGGTAAAGATGTCCGAGTAACGGTTATTTTGGAATGTACCAGTTGTGTCCGAAACGGTGTTAACCGAAACCGTGTTAATAGGGGCATTAACAGATATATTACTCAAAAGAATCGACACACGACGCCTAAGCGATTGGAATTGAGAAAATTCTGTCCTTATTGTTACAAACATACAATTCATGGGCTCAATCTCGTATTTTTTAGGAAAGATTCAAATTGATGAATAATAATTGATAAGGATTTGAAGGTTCATTATTTTCGTTTATACGGGATCCGTTTTACTTAATTTCAACCTTTCGTCTAGTTTATGATCTTCTGGGATTGAATTGTTGTAACTGGATAGTTCTACCCCCTATCCAGGGATAGAACTAAAAAAATGTCCTTTCTCATTTTCATTTTTTAATGATTCATTTCTCATTTCTTTATTGTTTTTTCGAAGAAAAGTTTTTTTTTTAGAATTCAGTAAACAGAAGAGTTCTTAATTCTACAAATCATAAGAGCGAGGAGAATTA-------------------------------AATTTCATATTGATTAGTCCAAAACAAATTGAATTTCATATTGATTAGTCCAAAACAGTAGGTAATGGAAATTATGAATTTTCTATTCGAAATGAAATTCCAAAACTTTAAACTTTTTGAGTCAAGTCGATTCAGATTATTACAACTTTTGATTACTTATTTGTTTGTCGCACAAAAAAACCTTTTGCATTTTCGGTCGAATTTTTTTGTCCCACACAAAAACTTTTTGAATTTCCGGTC
Gaultheria_leucocarpa_var_yunnanensis_DL8        TTCCCCTTTTTTTCATTTTAGTTATTGTATTGACACGGCAAGGAATGAAGAAGATTAGAGATACAATCAAATATCTGTGTGACTAATCCCTCTCCCTTTCTTTTCTCTTTTTTCCCTTTTTGTAGAAAAAATATGAAGGAGAAAAGAATAAAGGTGTATTCGATATTTTCAAAACTCGGATTCACGTTCGAATTAAATTCAAATTAATAATAGAGGAATAGGGATAGAGCGTCAAATTTGAATCTAGGGCAAGAGTATTTTACAAGATAGTAAAATCAAATATTGTACTAGGATTCAAAATATAGTTTCGAAATTATTGTATCACTTATTTTTTACCATTACTTTATTGGTTGTAATGAAATCTTTCCTAATTCGATTTCGAATTAGTAACTTCGACCTTTTTATTTCCTTTCTTCTTCTTCGTTTCGGATCAAAATATAGAAGAAGGGTTGAGGAAAAAAAATCCAAAGGAGGTTCATGGACAAGGGTAAAGATGTCCGAGTAACGGTTATTTTGGAATGTACCAGTTGTGTCCGAAACGGTGTTAACCGAAACCGTGTTAATAGGGGCATTAACAGATATATTACTCAAAAGAATCGACACACGACGCCTAAGCGATTGGAATTGAGAAAATTCTGTCCTTATTGTTACAAACATACAATTCATGGGCTCAATCTCGTATTTTTTAGGAAAGATTCAAATTGATGAATAATAATTGATAAGGATTTGAAGGTTCATTATTTTCGTTTATACGGGATCCGTTTTACTTAATTTCAACCTTTCGTCTAGTTTATGATCTTCTGGGATTGAATTGTTGTAACTGGATAGTTCTACCCCCTATCCAGGGATAGAACTAAAAAAATGTCCTTTCTCATTTTCATTTTTTAATGATTCATTTCTCATTTCTTTATTGTTTTTTCGAAGAAAAGTTTTTTTTTTAGAATTCAGTAAACAGAAGAGTTCTTAATTCTACAAATCATAAGAGCGAGGAGAATTA-------------------------------AATTTCATATTGATTAGTCCAAAACAAATTGAATTTCATATTGATTAGTCCAAAACAGTAGGTAATGGAAATTATGAATTTTCTATTCGAAATGAAATTCCAAAACTTTAAACTTTTTGAGTCAAGTCGATTCAGATTATTACAACTTTTGATTACTTATTTGTTTGTCGCACAAAAAAACCTTTTGCATTTTCGGTCGAATTTTTTTGTCCCACACAAAAACTTTTTGAATTTCCGGTC
Gaultheria_leucocarpa_var_yunnanensis_DL9        TTCCCCTTTTTTTCATTTTAGTTATTGTATTGACACGGCAAGGAATGAAGAAGATTAGAGATACAATCAAATATCTGTGTGACTAATCCCTCTCCCTTTCTTTTCTCTTTTTTCCCTTTTTGTAGAAAAAATATGAAGGAGAAAAGAATAAAGGTGTATTCGATATTTTCAAAACTCGGATTCACGTTCGAATTAAATTCAAATTAATAATAGAGGAATAGGGATAGAGCGTCAAATTTGAATCTAGGGCAAGAGTATTTTACAAGATAGTAAAATCAAATATTGTACTAGGATTCAAAATATAGTTTCGAAATTATTGTATCACTTATTTTTTACCATTACTTTATTGGTTGTAATGAAATCTTTCCTAATTCGATTTCGAATTAGTAACTTCGACCTTTTTATTTCCTTTCTTCTTCTTCGTTTCGGATCAAAATATAGAAGAAGGGTTGAGGAAAAAAAATCCAAAGGAGGTTCATGGACAAGGGTAAAGATGTCCGAGTAACGGTTATTTTGGAATGTACCAGTTGTGTCCGAAACGGTGTTAACCGAAACCGTGTTAATAGGGGCATTAACAGATATATTACTCAAAAGAATCGACACACGACGCCTAAGCGATTGGAATTGAGAAAATTCTGTCCTTATTGTTACAAACATACAATTCATGGGCTCAATCTCGTATTTTTTAGGAAAGATTCAAATTGATGAATAATAATTGATAAGGATTTGAAGGTTCATTATTTTCGTTTATACGGGATCCGTTTTACTTAATTTCAACCTTTCGTCTAGTTTATGATCTTCTGGGATTGAATTGTTGTAACTGGATAGTTCTACCCCCTATCCAGGGATAGAACTAAAAAAATGTCCTTTCTCATTTTCATTTTTTAATGATTCATTTCTCATTTCTTTATTGTTTTTTCGAAGAAAAGTTTTTTTTTTAGAATTCAGTAAACAGAAGAGTTCTTAATTCTACAAATCATAAGAGCGAGGAGAATTA-------------------------------AATTTCATATTGATTAGTCCAAAACAAATTGAATTTCATATTGATTAGTCCAAAACAGTAGGTAATGGAAATTATGAATTTTCTATTCGAAATGAAATTCCAAAACTTTAAACTTTTTGAGTCAAGTCGATTCAGATTATTACAACTTTTGATTACTTATTTGTTTGTCGCACAAAAAAACCTTTTGCATTTTCGGTCGAATTTTTTTGTCCCACACAAAAACTTTTTGAATTTCCGGTC
Gaultheria_leucocarpa_var_yunnanensis_DL10       TTCCCCTTTTTTTCATTTTAGTTATTGTATTGACACGGCAAGGAATGAAGAAGATTAGAGATACAATCAAATATCTGTGTGACTAATCCCTCTCCCTTTCTTTTCTCTTTTTTCCCTTTTTGTAGAAAAAATATGAAGGAGAAAAGAATAAAGGTGTATTCGATATTTTCAAAACTCGGATTCACGTTCGAATTAAATTCAAATTAATAATAGAGGAATAGGGATAGAGCGTCAAATTTGAATCTAGGGCAAGAGTATTTTACAAGATAGTAAAATCAAATATTGTACTAGGATTCAAAATATAGTTTCGAAATTATTGTATCACTTATTTTTTACCATTACTTTATTGGTTGTAATGAAATCTTTCCTAATTCGATTTCGAATTAGTAACTTCGACCTTTTTATTTCCTTTCTTCTTCTTCGTTTCGGATCAAAATATAGAAGAAGGGTTGAGGAAAAAAAATCCAAAGGAGGTTCATGGACAAGGGTAAAGATGTCCGAGTAACGGTTATTTTGGAATGTACCAGTTGTGTCCGAAACGGTGTTAACCGAAACCGTGTTAATAGGGGCATTAACAGATATATTACTCAAAAGAATCGACACACGACGCCTAAGCGATTGGAATTGAGAAAATTCTGTCCTTATTGTTACAAACATACAATTCATGGGCTCAATCTCGTATTTTTTAGGAAAGATTCAAATTGATGAATAATAATTGATAAGGATTTGAAGGTTCATTATTTTCGTTTATACGGGATCCGTTTTACTTAATTTCAACCTTTCGTCTAGTTTATGATCTTCTGGGATTGAATTGTTGTAACTGGATAGTTCTACCCCCTATCCAGGGATAGAACTAAAAAAATGTCCTTTCTCATTTTCATTTTTTAATGATTCATTTCTCATTTCTTTATTGTTTTTTCGAAGAAAAGTTTTTTTTTTAGAATTCAGTAAACAGAAGAGTTCTTAATTCTACAAATCATAAGAGCGAGGAGAATTA-------------------------------AATTTCATATTGATTAGTCCAAAACAAATTGAATTTCATATTGATTAGTCCAAAACAGTAGGTAATGGAAATTATGAATTTTCTATTCGAAATGAAATTCCAAAACTTTAAACTTTTTGAGTCAAGTCGATTCAGATTATTACAACTTTTGATTACTTATTTGTTTGTCGCACAAAAAAACCTTTTGCATTTTCGGTCGAATTTTTTTGTCCCACACAAAAACTTTTTGAATTTCCGGTC
Gaultheria_leucocarpa_var_yunnanensis_JWS1       TTCCCCTTTTTTTCATTTTAGTTATTGTATTGACACGGCAAGGAATGAAGAAGATTAGAGATACAATCAAATATCTGTGTAACTAATCCCTCTCCCTTTCTTTTCTCTTTTTTCCCTTTTTGTAGAAAAAATATGAAGGAGAAAAAAATAAAGGTGTATTCGATATTTTCGAAACTCGGATTCACGTTCGAATTAAATTCAAATTAATAATAGAGGAATAGGGATAGAGCGTCAAATTTGAATCTAGGGCAAGAGTATTTTACAAGATAGTAAAATCAAATATTGTACTAGGATTCAAAATATAGTTTCGAAATTATTGTATCACTTATTTTTTACCATTACTTTATTGGTTGTAATGAAATCTTTCCTAATTAGATTTCGAATTAGTAACTTCGACCTTTTTATTTCCTTTCTTCTTCTTCGTTTCGGATCAAAATATAGAAGAAGGGTTGAGGAAAAAAAATCCAAAGGAGGTTCATGGACAAGGGTAAAGATGTCCGAGTAACGGTTATTTTGGAATGTACCAGTTGTGTCCGAAACGGTGTTAACCGAAACGGTGTTAATAGGGGCATTAACAGATATATTACTCAAAAGAATCGACACACGACGCCTAAGCGATTGGAATTGAGAAAATTCTGTCCTTATTGTTACAAACATACAATTCATGGGCTCAATCTCGTATTTTTTAGGAAAGATTCAAATTGATGAATAATAATTGATAAGGATTTGAAGGTTCATTATTTTCGTTTATACGGGATCCGTTTTACTTAATTTCAACCTTTCGTCTAGTTTATGATCTTCTGGGATTGAATTGTTGTAACTGGATAGTTCTACCCCCTATCCAGGGATAGAACTAAAAAAATGTCCTTTCTCATTTTCATTTTTTAATGATTCATTTCTCATTTCTTTATTGTTTTTTCGAAGAAAAGTTTTTTTTTTAGAATTCAGTAAACAGAAGAGTTCTTAATTCTACAAATCATAAGAGCGAGGAGAATTA-------------------------------AATTTCATATTGATTAGTCCAAAACAAATTGAATTTCATATTGATTAGTCCAAAACAGTAGGTAATGGAAATTTTGAATTTTCTATTCGAAATGAAATTCCAAAACTTTAAACTTTTTGAGTCAAGTCGATTCAGATTATTACAACTTTTGATTACTTATTTGTTTGTCGCACAAAAAAACCTTTTGCATTTTCGGTCGAATTTTTTTGTCCCACACAAAAACTTTTTGAATTTCCGGTC
Gaultheria_leucocarpa_var_yunnanensis_JWS2       TTCCCCTTTTTTTCATTTTAGTTATTGTATTGACACGGCAAGGAATGAAGAAGATTAGAGATACAATCAAATATCTGTGTAACTAATCCCTCTCCCTTTCTTTTCTCTTTTTTCCCTTTTTGTAGAAAAAATATGAAGGAGAAAAAAATAAAGGTGTATTCGATATTTTCGAAACTCGGATTCACGTTCGAATTAAATTCAAATTAATAATAGAGGAATAGGGATAGAGCGTCAAATTTGAATCTAGGGCAAGAGTATTTTACAAGATAGTAAAATCAAATATTGTACTAGGATTCAAAATATAGTTTCGAAATTATTGTATCACTTATTTTTTACCATTACTTTATTGGTTGTAATGAAATCTTTCCTAATTAGATTTCGAATTAGTAACTTCGACCTTTTTATTTCCTTTCTTCTTCTTCGTTTCGGATCAAAATATAGAAGAAGGGTTGAGGAAAAAAAATCCAAAGGAGGTTCATGGACAAGGGTAAAGATGTCCGAGTAACGGTTATTTTGGAATGTACCAGTTGTGTCCGAAACGGTGTTAACCGAAACGGTGTTAATAGGGGCATTAACAGATATATTACTCAAAAGAATCGACACACGACGCCTAAGCGATTGGAATTGAGAAAATTCTGTCCTTATTGTTACAAACATACAATTCATGGGCTCAATCTCGTATTTTTTAGGAAAGATTCAAATTGATGAATAATAATTGATAAGGATTTGAAGGTTCATTATTTTCGTTTATACGGGATCCGTTTTACTTAATTTCAACCTTTCGTCTAGTTTATGATCTTCTGGGATTGAATTGTTGTAACTGGATAGTTCTACCCCCTATCCAGGGATAGAACTAAAAAAATGTCCTTTCTCATTTTCATTTTTTAATGATTCATTTCTCATTTCTTTATTGTTTTTTCGAAGAAAAGTTTTTTTTTTAGAATTCAGTAAACAGAAGAGTTCTTAATTCTACAAATCATAAGAGCGAGGAGAATTA-------------------------------AATTTCATATTGATTAGTCCAAAACAAATTGAATTTCATATTGATTAGTCCAAAACAGTAGGTAATGGAAATTTTGAATTTTCTATTCGAAATGAAATTCCAAAACTTTAAACTTTTTGAGTCAAGTCGATTCAGATTATTACAACTTTTGATTACTTATTTGTTTGTCGCACAAAAAAACCTTTTGCATTTTCGGTCGAATTTTTTTGTCCCACACAAAAACTTTTTGAATTTCCGGTC
Gaultheria_leucocarpa_var_yunnanensis_JWS3       TTCCCCTTTTTTTCATTTTAGTTATTGTATTGACACGGCAAGGAATGAAGAAGATTAGAGATACAATCAAATATCTGTGTAACTAATCCCTCTCCCTTTCTTTTCTCTTTTTTCCCTTTTTGTAGAAAAAATATGAAGGAGAAAAAAATAAAGGTGTATTCGATATTTTCGAAACTCGGATTCACGTTCGAATTAAATTCAAATTAATAATAGAGGAATAGGGATAGAGCGTCAAATTTGAATCTAGGGCAAGAGTATTTTACAAGATAGTAAAATCAAATATTGTACTAGGATTCAAAATATAGTTTCGAAATTATTGTATCACTTATTTTTTACCATTACTTTATTGGTTGTAATGAAATCTTTCCTAATTAGATTTCGAATTAGTAACTTCGACCTTTTTATTTCCTTTCTTCTTCTTCGTTTCGGATCAAAATATAGAAGAAGGGTTGAGGAAAAAAAATCCAAAGGAGGTTCATGGACAAGGGTAAAGATGTCCGAGTAACGGTTATTTTGGAATGTACCAGTTGTGTCCGAAACGGTGTTAACCGAAACGGTGTTAATAGGGGCATTAACAGATATATTACTCAAAAGAATCGACACACGACGCCTAAGCGATTGGAATTGAGAAAATTCTGTCCTTATTGTTACAAACATACAATTCATGGGCTCAATCTCGTATTTTTTAGGAAAGATTCAAATTGATGAATAATAATTGATAAGGATTTGAAGGTTCATTATTTTCGTTTATACGGGATCCGTTTTACTTAATTTCAACCTTTCGTCTAGTTTATGATCTTCTGGGATTGAATTGTTGTAACTGGATAGTTCTACCCCCTATCCAGGGATAGAACTAAAAAAATGTCCTTTCTCATTTTCATTTTTTAATGATTCATTTCTCATTTCTTTATTGTTTTTTCGAAGAAAAGTTTTTTTTTTAGAATTCAGTAAACAGAAGAGTTCTTAATTCTACAAATCATAAGAGCGAGGAGAATTA-------------------------------AATTTCATATTGATTAGTCCAAAACAAATTGAATTTCATATTGATTAGTCCAAAACAGTAGGTAATGGAAATTTTGAATTTTCTATTCGAAATGAAATTCCAAAACTTTAAACTTTTTGAGTCAAGTCGATTCAGATTATTACAACTTTTGATTACTTATTTGTTTGTCGCACAAAAAAACCTTTTGCATTTTCGGTCGAATTTTTTTGTCCCACACAAAAACTTTTTGAATTTCCGGTC
Gaultheria_leucocarpa_var_yunnanensis_JWS4       TTCCCCTTTTTTTCATTTTAGTTATTGTATTGACACGGCAAGGAATGAAGAAGATTAGAGATACAATCAAATATCTGTGTAACTAATCCCTCTCCCTTTCTTTTCTCTTTTTTCCCTTTTTGTAGAAAAAATATGAAGGAGAAAAAAATAAAGGTGTATTCGATATTTTCGAAACTCGGATTCACGTTCGAATTAAATTCAAATTAATAATAGAGGAATAGGGATAGAGCGTCAAATTTGAATCTAGGGCAAGAGTATTTTACAAGATAGTAAAATCAAATATTGTACTAGGATTCAAAATATAGTTTCGAAATTATTGTATCACTTATTTTTTACCATTACTTTATTGGTTGTAATGAAATCTTTCCTAATTAGATTTCGAATTAGTAACTTCGACCTTTTTATTTCCTTTCTTCTTCTTCGTTTCGGATCAAAATATAGAAGAAGGGTTGAGGAAAAAAAATCCAAAGGAGGTTCATGGACAAGGGTAAAGATGTCCGAGTAACGGTTATTTTGGAATGTACCAGTTGTGTCCGAAACGGTGTTAACCGAAACGGTGTTAATAGGGGCATTAACAGATATATTACTCAAAAGAATCGACACACGACGCCTAAGCGATTGGAATTGAGAAAATTCTGTCCTTATTGTTACAAACATACAATTCATGGGCTCAATCTCGTATTTTTTAGGAAAGATTCAAATTGATGAATAATAATTGATAAGGATTTGAAGGTTCATTATTTTCGTTTATACGGGATCCGTTTTACTTAATTTCAACCTTTCGTCTAGTTTATGATCTTCTGGGATTGAATTGTTGTAACTGGATAGTTCTACCCCCTATCCAGGGATAGAACTAAAAAAATGTCCTTTCTCATTTTCATTTTTTAATGATTCATTTCTCATTTCTTTATTGTTTTTTCGAAGAAAAGTTTTTTTTTTAGAATTCAGTAAACAGAAGAGTTCTTAATTCTACAAATCATAAGAGCGAGGAGAATTA-------------------------------AATTTCATATTGATTAGTCCAAAACAAATTGAATTTCATATTGATTAGTCCAAAACAGTAGGTAATGGAAATTTTGAATTTTCTATTCGAAATGAAATTCCAAAACTTTAAACTTTTTGAGTCAAGTCGATTCAGATTATTACAACTTTTGATTACTTATTTGTTTGTCGCACAAAAAAACCTTTTGCATTTTCGGTCGAATTTTTTTGTCCCACACAAAAACTTTTTGAATTTCCGGTC
Gaultheria_leucocarpa_var_yunnanensis_JWS5       TTCCCCTTTTTTTCATTTTAGTTATTGTATTGACACGGCAAGGAATGAAGAAGATTAGAGATACAATCAAATATCTGTGTAACTAATCCCTCTCCCTTTCTTTTCTCTTTTTTCCCTTTTTGTAGAAAAAATATGAAGGAGAAAAAAATAAAGGTGTATTCGATATTTTCGAAACTCGGATTCACGTTCGAATTAAATTCAAATTAATAATAGAGGAATAGGGATAGAGCGTCAAATTTGAATCTAGGGCAAGAGTATTTTACAAGATAGTAAAATCAAATATTGTACTAGGATTCAAAATATAGTTTCGAAATTATTGTATCACTTATTTTTTACCATTACTTTATTGGTTGTAATGAAATCTTTCCTAATTAGATTTCGAATTAGTAACTTCGACCTTTTTATTTCCTTTCTTCTTCTTCGTTTCGGATCAAAATATAGAAGAAGGGTTGAGGAAAAAAAATCCAAAGGAGGTTCATGGACAAGGGTAAAGATGTCCGAGTAACGGTTATTTTGGAATGTACCAGTTGTGTCCGAAACGGTGTTAACCGAAACGGTGTTAATAGGGGCATTAACAGATATATTACTCAAAAGAATCGACACACGACGCCTAAGCGATTGGAATTGAGAAAATTCTGTCCTTATTGTTACAAACATACAATTCATGGGCTCAATCTCGTATTTTTTAGGAAAGATTCAAATTGATGAATAATAATTGATAAGGATTTGAAGGTTCATTATTTTCGTTTATACGGGATCCGTTTTACTTAATTTCAACCTTTCGTCTAGTTTATGATCTTCTGGGATTGAATTGTTGTAACTGGATAGTTCTACCCCCTATCCAGGGATAGAACTAAAAAAATGTCCTTTCTCATTTTCATTTTTTAATGATTCATTTCTCATTTCTTTATTGTTTTTTCGAAGAAAAGTTTTTTTTTTAGAATTCAGTAAACAGAAGAGTTCTTAATTCTACAAATCATAAGAGCGAGGAGAATTA-------------------------------AATTTCATATTGATTAGTCCAAAACAAATTGAATTTCATATTGATTAGTCCAAAACAGTAGGTAATGGAAATTTTGAATTTTCTATTCGAAATGAAATTCCAAAACTTTAAACTTTTTGAGTCAAGTCGATTCAGATTATTACAACTTTTGATTACTTATTTGTTTGTCGCACAAAAAAACCTTTTGCATTTTCGGTCGAATTTTTTTGTCCCACACAAAAACTTTTTGAATTTCCGGTC
Gaultheria_leucocarpa_var_yunnanensis_JWS6       TTCCCCTTTTTTTCATTTTAGTTATTGTATTGACACGGCAAGGAATGAAGAAGATTAGAGATACAATCAAATATCTGTGTAACTAATCCCTCTCCCTTTCTTTTCTCTTTTTTCCCTTTTTGTAGAAAAAATATGAAGGAGAAAAAAATAAAGGTGTATTCGATATTTTCGAAACTCGGATTCACGTTCGAATTAAATTCAAATTAATAATAGAGGAATAGGGATAGAGCGTCAAATTTGAATCTAGGGCAAGAGTATTTTACAAGATAGTAAAATCAAATATTGTACTAGGATTCAAAATATAGTTTCGAAATTATTGTATCACTTATTTTTTACCATTACTTTATTGGTTGTAATGAAATCTTTCCTAATTAGATTTCGAATTAGTAACTTCGACCTTTTTATTTCCTTTCTTCTTCTTCGTTTCGGATCAAAATATAGAAGAAGGGTTGAGGAAAAAAAATCCAAAGGAGGTTCATGGACAAGGGTAAAGATGTCCGAGTAACGGTTATTTTGGAATGTACCAGTTGTGTCCGAAACGGTGTTAACCGAAACGGTGTTAATAGGGGCATTAACAGATATATTACTCAAAAGAATCGACACACGACGCCTAAGCGATTGGAATTGAGAAAATTCTGTCCTTATTGTTACAAACATACAATTCATGGGCTCAATCTCGTATTTTTTAGGAAAGATTCAAATTGATGAATAATAATTGATAAGGATTTGAAGGTTCATTATTTTCGTTTATACGGGATCCGTTTTACTTAATTTCAACCTTTCGTCTAGTTTATGATCTTCTGGGATTGAATTGTTGTAACTGGATAGTTCTACCCCCTATCCAGGGATAGAACTAAAAAAATGTCCTTTCTCATTTTCATTTTTTAATGATTCATTTCTCATTTCTTTATTGTTTTTTCGAAGAAAAGTTTTTTTTTTAGAATTCAGTAAACAGAAGAGTTCTTAATTCTACAAATCATAAGAGCGAGGAGAATTA-------------------------------AATTTCATATTGATTAGTCCAAAACAAATTGAATTTCATATTGATTAGTCCAAAACAGTAGGTAATGGAAATTTTGAATTTTCTATTCGAAATGAAATTCCAAAACTTTAAACTTTTTGAGTCAAGTCGATTCAGATTATTACAACTTTTGATTACTTATTTGTTTGTCGCACAAAAAAACCTTTTGCATTTTCGGTCGAATTTTTTTGTCCCACACAAAAACTTTTTGAATTTCCGGTC
Gaultheria_leucocarpa_var_yunnanensis_JWS7       TTCCCCTTTTTTTCATTTTAGTTATTGTATTGACACGGCAAGGAATGAAGAAGATTAGAGATACAATCAAATATCTGTGTAACTAATCCCTCTCCCTTTCTTTTCTCTTTTTTCCCTTTTTGTAGAAAAAATATGAAGGAGAAAAAAATAAAGGTGTATTCGATATTTTCGAAACTCGGATTCACGTTCGAATTAAATTCAAATTAATAATAGAGGAATAGGGATAGAGCGTCAAATTTGAATCTAGGGCAAGAGTATTTTACAAGATAGTAAAATCAAATATTGTACTAGGATTCAAAATATAGTTTCGAAATTATTGTATCACTTATTTTTTACCATTACTTTATTGGTTGTAATGAAATCTTTCCTAATTAGATTTCGAATTAGTAACTTCGACCTTTTTATTTCCTTTCTTCTTCTTCGTTTCGGATCAAAATATAGAAGAAGGGTTGAGGAAAAAAAATCCAAAGGAGGTTCATGGACAAGGGTAAAGATGTCCGAGTAACGGTTATTTTGGAATGTACCAGTTGTGTCCGAAACGGTGTTAACCGAAACGGTGTTAATAGGGGCATTAACAGATATATTACTCAAAAGAATCGACACACGACGCCTAAGCGATTGGAATTGAGAAAATTCTGTCCTTATTGTTACAAACATACAATTCATGGGCTCAATCTCGTATTTTTTAGGAAAGATTCAAATTGATGAATAATAATTGATAAGGATTTGAAGGTTCATTATTTTCGTTTATACGGGATCCGTTTTACTTAATTTCAACCTTTCGTCTAGTTTATGATCTTCTGGGATTGAATTGTTGTAACTGGATAGTTCTACCCCCTATCCAGGGATAGAACTAAAAAAATGTCCTTTCTCATTTTCATTTTTTAATGATTCATTTCTCATTTCTTTATTGTTTTTTCGAAGAAAAGTTTTTTTTTTAGAATTCAGTAAACAGAAGAGTTCTTAATTCTACAAATCATAAGAGCGAGGAGAATTA-------------------------------AATTTCATATTGATTAGTCCAAAACAAATTGAATTTCATATTGATTAGTCCAAAACAGTAGGTAATGGAAATTTTGAATTTTCTATTCGAAATGAAATTCCAAAACTTTAAACTTTTTGAGTCAAGTCGATTCAGATTATTACAACTTTTGATTACTTATTTGTTTGTCGCACAAAAAAACCTTTTGCATTTTCGGTCGAATTTTTTTGTCCCACACAAAAACTTTTTGAATTTCCGGTC
Gaultheria_leucocarpa_var_yunnanensis_JWS8       TTCCCCTTTTTTTCATTTTAGTTATTGTATTGACACGGCAAGGAATGAAGAAGATTAGAGATACAATCAAATATCTGTGTAACTAATCCCTCTCCCTTTCTTTTCTCTTTTTTCCCTTTTTGTAGAAAAAATATGAAGGAGAAAAAAATAAAGGTGTATTCGATATTTTCGAAACTCGGATTCACGTTCGAATTAAATTCAAATTAATAATAGAGGAATAGGGATAGAGCGTCAAATTTGAATCTAGGGCAAGAGTATTTTACAAGATAGTAAAATCAAATATTGTACTAGGATTCAAAATATAGTTTCGAAATTATTGTATCACTTATTTTTTACCATTACTTTATTGGTTGTAATGAAATCTTTCCTAATTAGATTTCGAATTAGTAACTTCGACCTTTTTATTTCCTTTCTTCTTCTTCGTTTCGGATCAAAATATAGAAGAAGGGTTGAGGAAAAAAAATCCAAAGGAGGTTCATGGACAAGGGTAAAGATGTCCGAGTAACGGTTATTTTGGAATGTACCAGTTGTGTCCGAAACGGTGTTAACCGAAACGGTGTTAATAGGGGCATTAACAGATATATTACTCAAAAGAATCGACACACGACGCCTAAGCGATTGGAATTGAGAAAATTCTGTCCTTATTGTTACAAACATACAATTCATGGGCTCAATCTCGTATTTTTTAGGAAAGATTCAAATTGATGAATAATAATTGATAAGGATTTGAAGGTTCATTATTTTCGTTTATACGGGATCCGTTTTACTTAATTTCAACCTTTCGTCTAGTTTATGATCTTCTGGGATTGAATTGTTGTAACTGGATAGTTCTACCCCCTATCCAGGGATAGAACTAAAAAAATGTCCTTTCTCATTTTCATTTTTTAATGATTCATTTCTCATTTCTTTATTGTTTTTTCGAAGAAAAGTTTTTTTTTTAGAATTCAGTAAACAGAAGAGTTCTTAATTCTACAAATCATAAGAGCGAGGAGAATTA-------------------------------AATTTCATATTGATTAGTCCAAAACAAATTGAATTTCATATTGATTAGTCCAAAACAGTAGGTAATGGAAATTTTGAATTTTCTATTCGAAATGAAATTCCAAAACTTTAAACTTTTTGAGTCAAGTCGATTCAGATTATTACAACTTTTGATTACTTATTTGTTTGTCGCACAAAAAAACCTTTTGCATTTTCGGTCGAATTTTTTTGTCCCACACAAAAACTTTTTGAATTTCCGGTC
Gaultheria_leucocarpa_var_yunnanensis_JWS9       TTCCCCTTTTTTTCATTTTAGTTATTGTATTGACACGGCAAGGAATGAAGAAGATTAGAGATACAATCAAATATCTGTGTAACTAATCCCTCTCCCTTTCTTTTCTCTTTTTTCCCTTTTTGTAGAAAAAATATGAAGGAGAAAAAAATAAAGGTGTATTCGATATTTTCGAAACTCGGATTCACGTTCGAATTAAATTCAAATTAATAATAGAGGAATAGGGATAGAGCGTCAAATTTGAATCTAGGGCAAGAGTATTTTACAAGATAGTAAAATCAAATATTGTACTAGGATTCAAAATATAGTTTCGAAATTATTGTATCACTTATTTTTTACCATTACTTTATTGGTTGTAATGAAATCTTTCCTAATTAGATTTCGAATTAGTAACTTCGACCTTTTTATTTCCTTTCTTCTTCTTCGTTTCGGATCAAAATATAGAAGAAGGGTTGAGGAAAAAAAATCCAAAGGAGGTTCATGGACAAGGGTAAAGATGTCCGAGTAACGGTTATTTTGGAATGTACCAGTTGTGTCCGAAACGGTGTTAACCGAAACGGTGTTAATAGGGGCATTAACAGATATATTACTCAAAAGAATCGACACACGACGCCTAAGCGATTGGAATTGAGAAAATTCTGTCCTTATTGTTACAAACATACAATTCATGGGCTCAATCTCGTATTTTTTAGGAAAGATTCAAATTGATGAATAATAATTGATAAGGATTTGAAGGTTCATTATTTTCGTTTATACGGGATCCGTTTTACTTAATTTCAACCTTTCGTCTAGTTTATGATCTTCTGGGATTGAATTGTTGTAACTGGATAGTTCTACCCCCTATCCAGGGATAGAACTAAAAAAATGTCCTTTCTCATTTTCATTTTTTAATGATTCATTTCTCATTTCTTTATTGTTTTTTCGAAGAAAAGTTTTTTTTTTAGAATTCAGTAAACAGAAGAGTTCTTAATTCTACAAATCATAAGAGCGAGGAGAATTA-------------------------------AATTTCATATTGATTAGTCCAAAACAAATTGAATTTCATATTGATTAGTCCAAAACAGTAGGTAATGGAAATTTTGAATTTTCTATTCGAAATGAAATTCCAAAACTTTAAACTTTTTGAGTCAAGTCGATTCAGATTATTACAACTTTTGATTACTTATTTGTTTGTCGCACAAAAAAACCTTTTGCATTTTCGGTCGAATTTTTTTGTCCCACACAAAAACTTTTTGAATTTCCGGTC
Gaultheria_leucocarpa_var_yunnanensis_JWS10      TTCCCCTTTTTTTCATTTTAGTTATTGTATTGACACGGCAAGGAATGAAGAAGATTAGAGATACAATCAAATATCTGTGTAACTAATCCCTCTCCCTTTCTTTTCTCTTTTTTCCCTTTTTGTAGAAAAAATATGAAGGAGAAAAAAATAAAGGTGTATTCGATATTTTCGAAACTCGGATTCACGTTCGAATTAAATTCAAATTAATAATAGAGGAATAGGGATAGAGCGTCAAATTTGAATCTAGGGCAAGAGTATTTTACAAGATAGTAAAATCAAATATTGTACTAGGATTCAAAATATAGTTTCGAAATTATTGTATCACTTATTTTTTACCATTACTTTATTGGTTGTAATGAAATCTTTCCTAATTAGATTTCGAATTAGTAACTTCGACCTTTTTATTTCCTTTCTTCTTCTTCGTTTCGGATCAAAATATAGAAGAAGGGTTGAGGAAAAAAAATCCAAAGGAGGTTCATGGACAAGGGTAAAGATGTCCGAGTAACGGTTATTTTGGAATGTACCAGTTGTGTCCGAAACGGTGTTAACCGAAACGGTGTTAATAGGGGCATTAACAGATATATTACTCAAAAGAATCGACACACGACGCCTAAGCGATTGGAATTGAGAAAATTCTGTCCTTATTGTTACAAACATACAATTCATGGGCTCAATCTCGTATTTTTTAGGAAAGATTCAAATTGATGAATAATAATTGATAAGGATTTGAAGGTTCATTATTTTCGTTTATACGGGATCCGTTTTACTTAATTTCAACCTTTCGTCTAGTTTATGATCTTCTGGGATTGAATTGTTGTAACTGGATAGTTCTACCCCCTATCCAGGGATAGAACTAAAAAAATGTCCTTTCTCATTTTCATTTTTTAATGATTCATTTCTCATTTCTTTATTGTTTTTTCGAAGAAAAGTTTTTTTTTTAGAATTCAGTAAACAGAAGAGTTCTTAATTCTACAAATCATAAGAGCGAGGAGAATTA-------------------------------AATTTCATATTGATTAGTCCAAAACAAATTGAATTTCATATTGATTAGTCCAAAACAGTAGGTAATGGAAATTTTGAATTTTCTATTCGAAATGAAATTCCAAAACTTTAAACTTTTTGAGTCAAGTCGATTCAGATTATTACAACTTTTGATTACTTATTTGTTTGTCGCACAAAAAAACCTTTTGCATTTTCGGTCGAATTTTTTTGTCCCACACAAAAACTTTTTGAATTTCCGGTC
Gaultheria_leucocarpa_var_yunnanensis_PB1        TTCCCCTTTTTTTCATTTTAGTTATTGTATTGACACGGCAAGGAATGAAGAAGATTAGAGATACAATCAAATATCTGTGTAACTAATCCCTCTCCCTTTCTTTTCTCTTTTTTCCCTTTTTGTAGAAAAAATATGAAGGAGAAAAAAATAAAGGTGTATTCGATATTTTCGAAACTCGGATTCACGTTCGAATTAAATTCAAATTAATAATAGAGGAATAGGGATAGAGCGTCAAATTTGAATCTAGGGCAAGAGTATTTTACAAGATAGTAAAATCAAATATTGTACTAGGATTCAAAATATAGTTTCGAAATTATTGTATCACTTATTTTTTACCATTACTTTATTGGTTGTAATGAAATCTTTCCTAATTAGATTTCGAATTAGTAACTTCGACCTTTTTATTTCCTTTCTTCTTCTTCGTTTCGGATCAAAATATAGAAGAAGGGTTGAGGAAAAAAAATCCAAAGGAGGTTCATGGACAAGGGTAAAGATGTCCGAGTAACGGTTATTTTGGAATGTACCAGTTGTGTCCGAAACGGTGTTAACCGAAACGGTGTTAATAGGGGCATTAACAGATATATTACTCAAAAGAATCGACACACGACGCCTAAGCGATTGGAATTGAGAAAATTCTGTCCTTATTGTTACAAACATACAATTCATGGGCTCAATCTCGTATTTTTTAGGAAAGATTCAAATTGATGAATAATAATTGATAAGGATTTGAAGGTTCATTATTTTCGTTTATACGGGATCCGTTTTACTTAATTTCAACCTTTCGTCTAGTTTATGATCTTCTGGGATTGAATTGTTGTAACTGGATAGTTCTACCCCCTATCCAGGGATAGAACTAAAAAAATGTCCTTTCTCATTTTCATTTTTTAATGATTCATTTCTCATTTCTTTATTGTTTTTTCGAAGAAAAGTTTTTTTTTTAGAATTCAGTAAACAGAAGAGTTCTTAATTCTACAAATCATAAGAGCGAGGAGAATTA-------------------------------AATTTCATATTGATTAGTCCAAAACAAATTGAATTTCATATTGATTAGTCCAAAACAGTAGGTAATGGAAATTTTGAATTTTCTATTCGAAATGAAATTCCAAAACTTTAAACTTTTTGAGTCAAGTCGATTCAGATTATTACAACTTTTGATTACTTATTTGTTTGTCGCACAAAAAAACCTTTTGCATTTTCGGTCGAATTTTTTTGTCCCACACAAAAACTTTTTGAATTTCCGGTC
Gaultheria_leucocarpa_var_yunnanensis_PB2        TTCCCCTTTTTTTCATTTTAGTTATTGTATTGACACGGCAAGGAATGAAGAAGATTAGAGATACAATCAAATATCTGTGTAACTAATCCCTCTCCCTTTCTTTTCTCTTTTTTCCCTTTTTGTAGAAAAAATATGAAGGAGAAAAAAATAAAGGTGTATTCGATATTTTCGAAACTCGGATTCACGTTCGAATTAAATTCAAATTAATAATAGAGGAATAGGGATAGAGCGTCAAATTTGAATCTAGGGCAAGAGTATTTTACAAGATAGTAAAATCAAATATTGTACTAGGATTCAAAATATAGTTTCGAAATTATTGTATCACTTATTTTTTACCATTACTTTATTGGTTGTAATGAAATCTTTCCTAATTAGATTTCGAATTAGTAACTTCGACCTTTTTATTTCCTTTCTTCTTCTTCGTTTCGGATCAAAATATAGAAGAAGGGTTGAGGAAAAAAAATCCAAAGGAGGTTCATGGACAAGGGTAAAGATGTCCGAGTAACGGTTATTTTGGAATGTACCAGTTGTGTCCGAAACGGTGTTAACCGAAACGGTGTTAATAGGGGCATTAACAGATATATTACTCAAAAGAATCGACACACGACGCCTAAGCGATTGGAATTGAGAAAATTCTGTCCTTATTGTTACAAACATACAATTCATGGGCTCAATCTCGTATTTTTTAGGAAAGATTCAAATTGATGAATAATAATTGATAAGGATTTGAAGGTTCATTATTTTCGTTTATACGGGATCCGTTTTACTTAATTTCAACCTTTCGTCTAGTTTATGATCTTCTGGGATTGAATTGTTGTAACTGGATAGTTCTACCCCCTATCCAGGGATAGAACTAAAAAAATGTCCTTTCTCATTTTCATTTTTTAATGATTCATTTCTCATTTCTTTATTGTTTTTTCGAAGAAAAGTTTTTTTTTTAGAATTCAGTAAACAGAAGAGTTCTTAATTCTACAAATCATAAGAGCGAGGAGAATTA-------------------------------AATTTCATATTGATTAGTCCAAAACAAATTGAATTTCATATTGATTAGTCCAAAACAGTAGGTAATGGAAATTTTGAATTTTCTATTCGAAATGAAATTCCAAAACTTTAAACTTTTTGAGTCAAGTCGATTCAGATTATTACAACTTTTGATTACTTATTTGTTTGTCGCACAAAAAAACCTTTTGCATTTTCGGTCGAATTTTTTTGTCCCACACAAAAACTTTTTGAATTTCCGGTC
Gaultheria_leucocarpa_var_yunnanensis_PB3        TTCCCCTTTTTTTCATTTTAGTTATTGTATTGACACGGCAAGGAATGAAGAAGATTAGAGATACAATCAAATATCTGTGTAACTAATCCCTCTCCCTTTCTTTTCTCTTTTTTCCCTTTTTGTAGAAAAAATATGAAGGAGAAAAAAATAAAGGTGTATTCGATATTTTCGAAACTCGGATTCACGTTCGAATTAAATTCAAATTAATAATAGAGGAATAGGGATAGAGCGTCAAATTTGAATCTAGGGCAAGAGTATTTTACAAGATAGTAAAATCAAATATTGTACTAGGATTCAAAATATAGTTTCGAAATTATTGTATCACTTATTTTTTACCATTACTTTATTGGTTGTAATGAAATCTTTCCTAATTAGATTTCGAATTAGTAACTTCGACCTTTTTATTTCCTTTCTTCTTCTTCGTTTCGGATCAAAATATAGAAGAAGGGTTGAGGAAAAAAAATCCAAAGGAGGTTCATGGACAAGGGTAAAGATGTCCGAGTAACGGTTATTTTGGAATGTACCAGTTGTGTCCGAAACGGTGTTAACCGAAACGGTGTTAATAGGGGCATTAACAGATATATTACTCAAAAGAATCGACACACGACGCCTAAGCGATTGGAATTGAGAAAATTCTGTCCTTATTGTTACAAACATACAATTCATGGGCTCAATCTCGTATTTTTTAGGAAAGATTCAAATTGATGAATAATAATTGATAAGGATTTGAAGGTTCATTATTTTCGTTTATACGGGATCCGTTTTACTTAATTTCAACCTTTCGTCTAGTTTATGATCTTCTGGGATTGAATTGTTGTAACTGGATAGTTCTACCCCCTATCCAGGGATAGAACTAAAAAAATGTCCTTTCTCATTTTCATTTTTTAATGATTCATTTCTCATTTCTTTATTGTTTTTTCGAAGAAAAGTTTTTTTTTTAGAATTCAGTAAACAGAAGAGTTCTTAATTCTACAAATCATAAGAGCGAGGAGAATTA-------------------------------AATTTCATATTGATTAGTCCAAAACAAATTGAATTTCATATTGATTAGTCCAAAACAGTAGGTAATGGAAATTTTGAATTTTCTATTCGAAATGAAATTCCAAAACTTTAAACTTTTTGAGTCAAGTCGATTCAGATTATTACAACTTTTGATTACTTATTTGTTTGTCGCACAAAAAAACCTTTTGCATTTTCGGTCGAATTTTTTTGTCCCACACAAAAACTTTTTGAATTTCCGGTC
Gaultheria_leucocarpa_var_yunnanensis_PB4        TTCCCCTTTTTTTCATTTTAGTTATTGTATTGACACGGCAAGGAATGAAGAAGATTAGAGATACAATCAAATATCTGTGTAACTAATCCCTCTCCCTTTCTTTTCTCTTTTTTCCCTTTTTGTAGAAAAAATATGAAGGAGAAAAAAATAAAGGTGTATTCGATATTTTCGAAACTCGGATTCACGTTCGAATTAAATTCAAATTAATAATAGAGGAATAGGGATAGAGCGTCAAATTTGAATCTAGGGCAAGAGTATTTTACAAGATAGTAAAATCAAATATTGTACTAGGATTCAAAATATAGTTTCGAAATTATTGTATCACTTATTTTTTACCATTACTTTATTGGTTGTAATGAAATCTTTCCTAATTAGATTTCGAATTAGTAACTTCGACCTTTTTATTTCCTTTCTTCTTCTTCGTTTCGGATCAAAATATAGAAGAAGGGTTGAGGAAAAAAAATCCAAAGGAGGTTCATGGACAAGGGTAAAGATGTCCGAGTAACGGTTATTTTGGAATGTACCAGTTGTGTCCGAAACGGTGTTAACCGAAACGGTGTTAATAGGGGCATTAACAGATATATTACTCAAAAGAATCGACACACGACGCCTAAGCGATTGGAATTGAGAAAATTCTGTCCTTATTGTTACAAACATACAATTCATGGGCTCAATCTCGTATTTTTTAGGAAAGATTCAAATTGATGAATAATAATTGATAAGGATTTGAAGGTTCATTATTTTCGTTTATACGGGATCCGTTTTACTTAATTTCAACCTTTCGTCTAGTTTATGATCTTCTGGGATTGAATTGTTGTAACTGGATAGTTCTACCCCCTATCCAGGGATAGAACTAAAAAAATGTCCTTTCTCATTTTCATTTTTTAATGATTCATTTCTCATTTCTTTATTGTTTTTTCGAAGAAAAGTTTTTTTTTTAGAATTCAGTAAACAGAAGAGTTCTTAATTCTACAAATCATAAGAGCGAGGAGAATTA-------------------------------AATTTCATATTGATTAGTCCAAAACAAATTGAATTTCATATTGATTAGTCCAAAACAGTAGGTAATGGAAATTTTGAATTTTCTATTCGAAATGAAATTCCAAAACTTTAAACTTTTTGAGTCAAGTCGATTCAGATTATTACAACTTTTGATTACTTATTTGTTTGTCGCACAAAAAAACCTTTTGCATTTTCGGTCGAATTTTTTTGTCCCACACAAAAACTTTTTGAATTTCCGGTC
Gaultheria_leucocarpa_var_yunnanensis_PB5        TTCCCCTTTTTTTCATTTTAGTTATTGTATTGACACGGCAAGGAATGAAGAAGATTAGAGATACAATCAAATATCTGTGTAACTAATCCCTCTCCCTTTCTTTTCTCTTTTTTCCCTTTTTGTAGAAAAAATATGAAGGAGAAAAAAATAAAGGTGTATTCGATATTTTCGAAACTCGGATTCACGTTCGAATTAAATTCAAATTAATAATAGAGGAATAGGGATAGAGCGTCAAATTTGAATCTAGGGCAAGAGTATTTTACAAGATAGTAAAATCAAATATTGTACTAGGATTCAAAATATAGTTTCGAAATTATTGTATCACTTATTTTTTACCATTACTTTATTGGTTGTAATGAAATCTTTCCTAATTAGATTTCGAATTAGTAACTTCGACCTTTTTATTTCCTTTCTTCTTCTTCGTTTCGGATCAAAATATAGAAGAAGGGTTGAGGAAAAAAAATCCAAAGGAGGTTCATGGACAAGGGTAAAGATGTCCGAGTAACGGTTATTTTGGAATGTACCAGTTGTGTCCGAAACGGTGTTAACCGAAACGGTGTTAATAGGGGCATTAACAGATATATTACTCAAAAGAATCGACACACGACGCCTAAGCGATTGGAATTGAGAAAATTCTGTCCTTATTGTTACAAACATACAATTCATGGGCTCAATCTCGTATTTTTTAGGAAAGATTCAAATTGATGAATAATAATTGATAAGGATTTGAAGGTTCATTATTTTCGTTTATACGGGATCCGTTTTACTTAATTTCAACCTTTCGTCTAGTTTATGATCTTCTGGGATTGAATTGTTGTAACTGGATAGTTCTACCCCCTATCCAGGGATAGAACTAAAAAAATGTCCTTTCTCATTTTCATTTTTTAATGATTCATTTCTCATTTCTTTATTGTTTTTTCGAAGAAAAGTTTTTTTTTTAGAATTCAGTAAACAGAAGAGTTCTTAATTCTACAAATCATAAGAGCGAGGAGAATTA-------------------------------AATTTCATATTGATTAGTCCAAAACAAATTGAATTTCATATTGATTAGTCCAAAACAGTAGGTAATGGAAATTTTGAATTTTCTATTCGAAATGAAATTCCAAAACTTTAAACTTTTTGAGTCAAGTCGATTCAGATTATTACAACTTTTGATTACTTATTTGTTTGTCGCACAAAAAAACCTTTTGCATTTTCGGTCGAATTTTTTTGTCCCACACAAAAACTTTTTGAATTTCCGGTC
Gaultheria_leucocarpa_var_yunnanensis_PB6        TTCCCCTTTTTTTCATTTTAGTTATTGTATTGACACGGCAAGGAATGAAGAAGATTAGAGATACAATCAAATATCTGTGTAACTAATCCCTCTCCCTTTCTTTTCTCTTTTTTCCCTTTTTGTAGAAAAAATATGAAGGAGAAAAAAATAAAGGTGTATTCGATATTTTCGAAACTCGGATTCACGTTCGAATTAAATTCAAATTAATAATAGAGGAATAGGGATAGAGCGTCAAATTTGAATCTAGGGCAAGAGTATTTTACAAGATAGTAAAATCAAATATTGTACTAGGATTCAAAATATAGTTTCGAAATTATTGTATCACTTATTTTTTACCATTACTTTATTGGTTGTAATGAAATCTTTCCTAATTAGATTTCGAATTAGTAACTTCGACCTTTTTATTTCCTTTCTTCTTCTTCGTTTCGGATCAAAATATAGAAGAAGGGTTGAGGAAAAAAAATCCAAAGGAGGTTCATGGACAAGGGTAAAGATGTCCGAGTAACGGTTATTTTGGAATGTACCAGTTGTGTCCGAAACGGTGTTAACCGAAACGGTGTTAATAGGGGCATTAACAGATATATTACTCAAAAGAATCGACACACGACGCCTAAGCGATTGGAATTGAGAAAATTCTGTCCTTATTGTTACAAACATACAATTCATGGGCTCAATCTCGTATTTTTTAGGAAAGATTCAAATTGATGAATAATAATTGATAAGGATTTGAAGGTTCATTATTTTCGTTTATACGGGATCCGTTTTACTTAATTTCAACCTTTCGTCTAGTTTATGATCTTCTGGGATTGAATTGTTGTAACTGGATAGTTCTACCCCCTATCCAGGGATAGAACTAAAAAAATGTCCTTTCTCATTTTCATTTTTTAATGATTCATTTCTCATTTCTTTATTGTTTTTTCGAAGAAAAGTTTTTTTTTTAGAATTCAGTAAACAGAAGAGTTCTTAATTCTACAAATCATAAGAGCGAGGAGAATTA-------------------------------AATTTCATATTGATTAGTCCAAAACAAATTGAATTTCATATTGATTAGTCCAAAACAGTAGGTAATGGAAATTTTGAATTTTCTATTCGAAATGAAATTCCAAAACTTTAAACTTTTTGAGTCAAGTCGATTCAGATTATTACAACTTTTGATTACTTATTTGTTTGTCGCACAAAAAAACCTTTTGCATTTTCGGTCGAATTTTTTTGTCCCACACAAAAACTTTTTGAATTTCCGGTC
Gaultheria_leucocarpa_var_yunnanensis_PB7        TTCCCCTTTTTTTCATTTTAGTTATTGTATTGACACGGCAAGGAATGAAGAAGATTAGAGATACAATCAAATATCTGTGTAACTAATCCCTCTCCCTTTCTTTTCTCTTTTTTCCCTTTTTGTAGAAAAAATATGAAGGAGAAAAAAATAAAGGTGTATTCGATATTTTCGAAACTCGGATTCACGTTCGAATTAAATTCAAATTAATAATAGAGGAATAGGGATAGAGCGTCAAATTTGAATCTAGGGCAAGAGTATTTTACAAGATAGTAAAATCAAATATTGTACTAGGATTCAAAATATAGTTTCGAAATTATTGTATCACTTATTTTTTACCATTACTTTATTGGTTGTAATGAAATCTTTCCTAATTAGATTTCGAATTAGTAACTTCGACCTTTTTATTTCCTTTCTTCTTCTTCGTTTCGGATCAAAATATAGAAGAAGGGTTGAGGAAAAAAAATCCAAAGGAGGTTCATGGACAAGGGTAAAGATGTCCGAGTAACGGTTATTTTGGAATGTACCAGTTGTGTCCGAAACGATGTTAACCGAAACGGTGTTAATAGGGGCATTAACAGATATATTACTCAAAAGAATCGACACACGACGCCTAAGCGATTGGAATTGAGAAAATTCTGTCCTTATTGTTACAAACATACAATTCATGGGCTCAATCTCGTATTTTTTAGGAAAGATTCAAATTGATGAATAATAATTGATAAGGATTTGAAGGTTCATTATTTTCGTTTATACGGGATCCGTTTTACTTAATTTCAACCTTTCGTCTAGTTTATGATCTTCTGGGATTGAATTGTTGTAACTGGATAGTTCTACCCCCTATCCAGGGATAGAACTAAAAAAATGTCCTTTCTCATTTTCATTTTTTAATGATTCATTTCTCATTTCTTTATTGTTTTTTCGAAGAAAAGTTTTTTTTTTAGAATTCAGTAAACAGAAGAGTTCTTAATTCTACAAATCATAAGAGCGAGGAGAATTA-------------------------------AATTTCATATTGATTAGTCCAAAACAAATTGAATTTCATATTGATTAGTCCAAAACAGTAGGTAATGGAAATTTTGAATTTTCTATTCGAAATGAAATTCCAAAACTTTAAACTTTTTGAGTCAAGTCGATTCAGATTATTACAACTTTTGATTACTTATTTGTTTGTCGCACAAAAAAACCTTTTGCATTTTCGGTCGAATTTTTTTGTCCCACACAAAAACTTTTTGAATTTCCGGTC
Gaultheria_leucocarpa_var_yunnanensis_PB8        TTCCCCTTTTTTTCATTTTAGTTATTGTATTGACACGGCAAGGAATGAAGAAGATTAGAGATACAATCAAATATCTGTGTAACTAATCCCTCTCCCTTTCTTTTCTCTTTTTTCCCTTTTTGTAGAAAAAATATGAAGGAGAAAAAAATAAAGGTGTATTCGATATTTTCGAAACTCGGATTCACGTTCGAATTAAATTCAAATTAATAATAGAGGAATAGGGATAGAGCGTCAAATTTGAATCTAGGGCAAGAGTATTTTACAAGATAGTAAAATCAAATATTGTACTAGGATTCAAAATATAGTTTCGAAATTATTGTATCACTTATTTTTTACCATTACTTTATTGGTTGTAATGAAATCTTTCCTAATTAGATTTCGAATTAGTAACTTCGACCTTTTTATTTCCTTTCTTCTTCTTCGTTTCGGATCAAAATATAGAAGAAGGGTTGAGGAAAAAAAATCCAAAGGAGGTTCATGGACAAGGGTAAAGATGTCCGAGTAACGGTTATTTTGGAATGTACCAGTTGTGTCCGAAACGGTGTTAACCGAAACGGTGTTAATAGGGGCATTAACAGATATATTACTCAAAAGAATCGACACACGACGCCTAAGCGATTGGAATTGAGAAAATTCTGTCCTTATTGTTACAAACATACAATTCATGGGCTCAATCTCGTATTTTTTAGGAAAGATTCAAATTGATGAATAATAATTGATAAGGATTTGAAGGTTCATTATTTTCGTTTATACGGGATCCGTTTTACTTAATTTCAACCTTTCGTCTAGTTTATGATCTTCTGGGATTGAATTGTTGTAACTGGATAGTTCTACCCCCTATCCAGGGATAGAACTAAAAAAATGTCCTTTCTCATTTTCATTTTTTAATGATTCATTTCTCATTTCTTTATTGTTTTTTCGAAGAAAAGTTTTTTTTTTAGAATTCAGTAAACAGAAGAGTTCTTAATTCTACAAATCATAAGAGCGAGGAGAATTA-------------------------------AATTTCATATTGATTAGTCCAAAACAAATTGAATTTCATATTGATTAGTCCAAAACAGTAGGTAATGGAAATTTTGAATTTTCTATTCGAAATGAAATTCCAAAACTTTAAACTTTTTGAGTCAAGTCGATTCAGATTATTACAACTTTTGATTACTTATTTGTTTGTCGCACAAAAAAACCTTTTGCATTTTCGGTCGAATTTTTTTGTCCCACACAAAAACTTTTTGAATTTCCGGTC
Gaultheria_leucocarpa_var_yunnanensis_PB9        TTCCCCTTTTTTTCATTTTAGTTATTGTATTGACACGGCAAGGAATGAAGAAGATTAGAGATACAATCAAATATCTGTGTAACTAATCCCTCTCCCTTTCTTTTCTCTTTTTTCCCTTTTTGTAGAAAAAATATGAAGGAGAAAAAAATAAAGGTGTATTCGATATTTTCGAAACTCGGATTCACGTTCGAATTAAATTCAAATTAATAATAGAGGAATAGGGATAGAGCGTCAAATTTGAATCTAGGGCAAGAGTATTTTACAAGATAGTAAAATCAAATATTGTACTAGGATTCAAAATATAGTTTCGAAATTATTGTATCACTTATTTTTTACCATTACTTTATTGGTTGTAATGAAATCTTTCCTAATTAGATTTCGAATTAGTAACTTCGACCTTTTTATTTCCTTTCTTCTTCTTCGTTTCGGATCAAAATATAGAAGAAGGGTTGAGGAAAAAAAATCCAAAGGAGGTTCATGGACAAGGGTAAAGATGTCCGAGTAACGGTTATTTTGGAATGTACCAGTTGTGTCCGAAACGGTGTTAACCGAAACGGTGTTAATAGGGGCATTAACAGATATATTACTCAAAAGAATCGACACACGACGCCTAAGCGATTGGAATTGAGAAAATTCTGTCCTTATTGTTACAAACATACAATTCATGGGCTCAATCTCGTATTTTTTAGGAAAGATTCAAATTGATGAATAATAATTGATAAGGATTTGAAGGTTCATTATTTTCGTTTATACGGGATCCGTTTTACTTAATTTCAACCTTTCGTCTAGTTTATGATCTTCTGGGATTGAATTGTTGTAACTGGATAGTTCTACCCCCTATCCAGGGATAGAACTAAAAAAATGTCCTTTCTCATTTTCATTTTTTAATGATTCATTTCTCATTTCTTTATTGTTTTTTCGAAGAAAAGTTTTTTTTTTAGAATTCAGTAAACAGAAGAGTTCTTAATTCTACAAATCATAAGAGCGAGGAGAATTA-------------------------------AATTTCATATTGATTAGTCCAAAACAAATTGAATTTCATATTGATTAGTCCAAAACAGTAGGTAATGGAAATTTTGAATTTTCTATTCGAAATGAAATTCCAAAACTTTAAACTTTTTGAGTCAAGTCGATTCAGATTATTACAACTTTTGATTACTTATTTGTTTGTCGCACAAAAAAACCTTTTGCATTTTCGGTCGAATTTTTTTGTCCCACACAAAAACTTTTTGAATTTCCGGTC
Gaultheria_leucocarpa_var_yunnanensis_PB10       TTCCCCTTTTTTTCATTTTAGTTATTGTATTGACACGGCAAGGAATGAAGAAGATTAGAGATACAATCAAATATCTGTGTAACTAATCCCTCTCCCTTTCTTTTCTCTTTTTTCCCTTTTTGTAGAAAAAATATGAAGGAGAAAAAAATAAAGGTGTATTCGATATTTTCGAAACTCGGATTCACGTTCGAATTAAATTCAAATTAATAATAGAGGAATAGGGATAGAGCGTCAAATTTGAATCTAGGGCAAGAGTATTTTACAAGATAGTAAAATCAAATATTGTACTAGGATTCAAAATATAGTTTCGAAATTATTGTATCACTTATTTTTTACCATTACTTTATTGGTTGTAATGAAATCTTTCCTAATTAGATTTCGAATTAGTAACTTCGACCTTTTTATTTCCTTTCTTCTTCTTCGTTTCGGATCAAAATATAGAAGAAGGGTTGAGGAAAAAAAATCCAAAGGAGGTTCATGGACAAGGGTAAAGATGTCCGAGTAACGGTTATTTTGGAATGTACCAGTTGTGTCCGAAACGGTGTTAACCGAAACGGTGTTAATAGGGGCATTAACAGATATATTACTCAAAAGAATCGACACACGACGCCTAAGCGATTGGAATTGAGAAAATTCTGTCCTTATTGTTACAAACATACAATTCATGGGCTCAATCTCGTATTTTTTAGGAAAGATTCAAATTGATGAATAATAATTGATAAGGATTTGAAGGTTCATTATTTTCGTTTATACGGGATCCGTTTTACTTAATTTCAACCTTTCGTCTAGTTTATGATCTTCTGGGATTGAATTGTTGTAACTGGATAGTTCTACCCCCTATCCAGGGATAGAACTAAAAAAATGTCCTTTCTCATTTTCATTTTTTAATGATTCATTTCTCATTTCTTTATTGTTTTTTCGAAGAAAAGTTTTTTTTTTAGAATTCAGTAAACAGAAGAGTTCTTAATTCTACAAATCATAAGAGCGAGGAGAATTA-------------------------------AATTTCATATTGATTAGTCCAAAACAAATTGAATTTCATATTGATTAGTCCAAAACAGTAGGTAATGGAAATTTTGAATTTTCTATTCGAAATGAAATTCCAAAACTTTAAACTTTTTGAGTCAAGTCGATTCAGATTATTACAACTTTTGATTACTTATTTGTTTGTCGCACAAAAAAACCTTTTGCATTTTCGGTCGAATTTTTTTGTCCCACACAAAAACTTTTTGAATTTCCGGTC
Gaultheria_leucocarpa_var_yunnanensis_SGL1       TTCCCCTTTTTTTCATTTTAGTTATTGTATTGACACGGCAAGGAATGAAGAAGATTAGAGATACAATCAAATATCTGTGTGACTAATCCCTCTCCCTTTCTTTTCTCTTTTTTCCCTTTTTGTAGAAAAAATATGAAGGAGAAAAGAATAAAGGTGTATTCGATATTTTCAAAACTCGGATTCACGTTCGAATTAAATTCAAATTAATAATAGAGGAATAGGGATAGAGCGTCAAATTTGAATCTAGGGCAAGAGTATTTTACAAGATAGTAAAATCAAATATTGTACTAGGATTCAAAATATAGTTTCGAAATTATTGTATCACTTATTTTTTACCATTACTTTATTGGTTGTAATGAAATCTTTCCTAATTCGATTTCGAATTAGTAACTTCGACCTTTTTATTTCCTTTCTTCTTCTTCGTTTCGGATCAAAATATAGAAGAAGGGTTGAGGAAAAAAAATCCAAAGGAGGTTCATGGACAAGGGTAAAGATGTCCGAGTAACGGTTATTTTGGAATGTACCAGTTGTGTCCGAAACGGTGTTAACCGAAACCGTGTTAATAGGGGCATTAACAGATATATTACTCAAAAGAATCGACACACGACGCCTAAGCGATTGGAATTGAGAAAATTCTGTCCTTATTGTTACAAACATACAATTCATGGGCTCAATCTCGTATTTTTTAGGAAAGATTCAAATTGATGAATAATAATTGATAAGGATTTGAAGGTTCATTATTTTCGTTTATACGGGATCCGTTTTACTTAATTTCAACCTTTCGTCTAGTTTATGATCTTCTGGGATTGAATTGTTGTAACTGGATAGTTCTACCCCCTATCCAGGGATAGAACTAAAAAAATGTCCTTTCTCATTTTCATTTTTTAATGATTCATTTCTCATTTCTTTATTGTTTTTTCGAAGAAAAGTTTTTTTTTTAGAATTCAGTAAACAGAAGAGTTCTTAATTCTACAAATCATAAGAGCGAGGAGAATTA-------------------------------AATTTCATATTGATTAGTCCAAAACAAATTGAATTTCATATTGATTAGTCCAAAACAGTAGGTAATGGAAATTATGAATTTTCTATTCGAAATGAAATTCCAAAACTTTAAACTTTTTGAGTCAAGTCGATTCAGATTATTACAACTTTTGATTACTTATTTGTTTGTCGCACAAAAAAACCTTTTGCATTTTCGGTCGAATTTTTTTGTCCCACACAAAAACTTTTTGAATTTCCGGTC
Gaultheria_leucocarpa_var_yunnanensis_SGL2       TTCCCCTTTTTTTCATTTTAGTTATTGTATTGACACGGCAAGGAATGAAGAAGATTAGAGATACAATCAAATATCTGTGTGACTAATCCCTCTCCCTTTCTTTTCTCTTTTTTCCCTTTTTGTAGAAAAAATATGAAGGAGAAAAGAATAAAGGTGTATTCGATATTTTCAAAACTCGGATTCACGTTCGAATTAAATTCAAATTAATAATAGAGGAATAGGGATAGAGCGTCAAATTTGAATCTAGGGCAAGAGTATTTTACAAGATAGTAAAATCAAATATTGTACTAGGATTCAAAATATAGTTTCGAAATTATTGTATCACTTATTTTTTACCATTACTTTATTGGTTGTAATGAAATCTTTCCTAATTCGATTTCGAATTAGTAACTTCGACCTTTTTATTTCCTTTCTTCTTCTTCGTTTCGGATCAAAATATAGAAGAAGGGTTGAGGAAAAAAAATCCAAAGGAGGTTCATGGACAAGGGTAAAGATGTCCGAGTAACGGTTATTTTGGAATGTACCAGTTGTGTCCGAAACGGTGTTAACCGAAACCGTGTTAATAGGGGCATTAACAGATATATTACTCAAAAGAATCGACACACGACGCCTAAGCGATTGGAATTGAGAAAATTCTGTCCTTATTGTTACAAACATACAATTCATGGGCTCAATCTCGTATTTTTTAGGAAAGATTCAAATTGATGAATAATAATTGATAAGGATTTGAAGGTTCATTATTTTCGTTTATACGGGATCCGTTTTACTTAATTTCAACCTTTCGTCTAGTTTATGATCTTCTGGGATTGAATTGTTGTAACTGGATAGTTCTACCCCCTATCCAGGGATAGAACTAAAAAAATGTCCTTTCTCATTTTCATTTTTTAATGATTCATTTCTCATTTCTTTATTGTTTTTTCGAAGAAAAGTTTTTTTTTTAGAATTCAGTAAACAGAAGAGTTCTTAATTCTACAAATCATAAGAGCGAGGAGAATTA-------------------------------AATTTCATATTGATTAGTCCAAAACAAATTGAATTTCATATTGATTAGTCCAAAACAGTAGGTAATGGAAATTATGAATTTTCTATTCGAAATGAAATTCCAAAACTTTAAACTTTTTGAGTCAAGTCGATTCAGATTATTACAACTTTTGATTACTTATTTGTTTGTCGCACAAAAAAACCTTTTGCATTTTCGGTCGAATTTTTTTGTCCCACACAAAAACTTTTTGAATTTCCGGTC
Gaultheria_leucocarpa_var_yunnanensis_SGL3       TTCCCCTTTTTTTCATTTTAGTTATTGTATTGACACGGCAAGGAATGAAGAAGATTAGAGATACAATCAAATATCTGTGTGACTAATCCCTCTCCCTTTCTTTTCTCTTTTTTCCCTTTTTGTAGAAAAAATATGAAGGAGAAAAGAATAAAGGTGTATTCGATATTTTCAAAACTCGGATTCACGTTCGAATTAAATTCAAATTAATAATAGAGGAATAGGGATAGAGCGTCAAATTTGAATCTAGGGCAAGAGTATTTTACAAGATAGTAAAATCAAATATTGTACTAGGATTCAAAATATAGTTTCGAAATTATTGTATCACTTATTTTTTACCATTACTTTATTGGTTGTAATGAAATCTTTCCTAATTCGATTTCGAATTAGTAACTTCGACCTTTTTATTTCCTTTCTTCTTCTTCGTTTCGGATCAAAATATAGAAGAAGGGTTGAGGAAAAAAAATCCAAAGGAGGTTCATGGACAAGGGTAAAGATGTCCGAGTAACGGTTATTTTGGAATGTACCAGTTGTGTCCGAAACGGTGTTAACCGAAACCGTGTTAATAGGGGCATTAACAGATATATTACTCAAAAGAATCGACACACGACGCCTAAGCGATTGGAATTGAGAAAATTCTGTCCTTATTGTTACAAACATACAATTCATGGGCTCAATCTCGTATTTTTTAGGAAAGATTCAAATTGATGAATAATAATTGATAAGGATTTGAAGGTTCATTATTTTCGTTTATACGGGATCCGTTTTACTTAATTTCAACCTTTCGTCTAGTTTATGATCTTCTGGGATTGAATTGTTGTAACTGGATAGTTCTACCCCCTATCCAGGGATAGAACTAAAAAAATGTCCTTTCTCATTTTCATTTTTTAATGATTCATTTCTCATTTCTTTATTGTTTTTTCGAAGAAAAGTTTTTTTTTTAGAATTCAGTAAACAGAAGAGTTCTTAATTCTACAAATCATAAGAGCGAGGAGAATTA-------------------------------AATTTCATATTGATTAGTCCAAAACAAATTGAATTTCATATTGATTAGTCCAAAACAGTAGGTAATGGAAATTATGAATTTTCTATTCGAAATGAAATTCCAAAACTTTAAACTTTTTGAGTCAAGTCGATTCAGATTATTACAACTTTTGATTACTTATTTGTTTGTCGCACAAAAAAACCTTTTGCATTTTCGGTCGAATTTTTTTGTCCCACACAAAAACTTTTTGAATTTCCGGTC
Gaultheria_leucocarpa_var_yunnanensis_SGL4       TTCCCCTTTTTTTCATTTTAGTTATTGTATTGACACGGCAAGGAATGAAGAAGATTAGAGATACAATCAAATATCTGTGTGACTAATCCCTCTCCCTTTCTTTTCTCTTTTTTCCCTTTTTGTAGAAAAAATATGAAGGAGAAAAGAATAAAGGTGTATTCGATATTTTCAAAACTCGGATTCACGTTCGAATTAAATTCAAATTAATAATAGAGGAATAGGGATAGAGCGTCAAATTTGAATCTAGGGCAAGAGTATTTTACAAGATAGTAAAATCAAATATTGTACTAGGATTCAAAATATAGTTTCGAAATTATTGTATCACTTATTTTTTACCATTACTTTATTGGTTGTAATGAAATCTTTCCTAATTCGATTTCGAATTAGTAACTTCGACCTTTTTATTTCCTTTCTTCTTCTTCGTTTCGGATCAAAATATAGAAGAAGGGTTGAGGAAAAAAAATCCAAAGGAGGTTCATGGACAAGGGTAAAGATGTCCGAGTAACGGTTATTTTGGAATGTACCAGTTGTGTCCGAAACGGTGTTAACCGAAACCGTGTTAATAGGGGCATTAACAGATATATTACTCAAAAGAATCGACACACGACGCCTAAGCGATTGGAATTGAGAAAATTCTGTCCTTATTGTTACAAACATACAATTCATGGGCTCAATCTCGTATTTTTTAGGAAAGATTCAAATTGATGAATAATAATTGATAAGGATTTGAAGGTTCATTATTTTCGTTTATACGGGATCCGTTTTACTTAATTTCAACCTTTCGTCTAGTTTATGATCTTCTGGGATTGAATTGTTGTAACTGGATAGTTCTACCCCCTATCCAGGGATAGAACTAAAAAAATGTCCTTTCTCATTTTCATTTTTTAATGATTCATTTCTCATTTCTTTATTGTTTTTTCGAAGAAAAGTTTTTTTTTTAGAATTCAGTAAACAGAAGAGTTCTTAATTCTACAAATCATAAGAGCGAGGAGAATTA-------------------------------AATTTCATATTGATTAGTCCAAAACAAATTGAATTTCATATTGATTAGTCCAAAACAGTAGGTAATGGAAATTATGAATTTTCTATTCGAAATGAAATTCCAAAACTTTAAACTTTTTGAGTCAAGTCGATTCAGATTATTACAACTTTTGATTACTTATTTGTTTGTCGCACAAAAAAACCTTTTGCATTTTCGGTCGAATTTTTTTGTCCCACACAAAAACTTTTTGAATTTCCGGTC
Gaultheria_leucocarpa_var_yunnanensis_SGL5       TTCCCCTTTTTTTCATTTTAGTTATTGTATTGACACGGCAAGGAATGAAGAAGATTAGAGATACAATCAAATATCTGTGTGACTAATCCCTCTCCCTTTCTTTTCTCTTTTTTCCCTTTTTGTAGAAAAAATATGAAGGAGAAAAGAATAAAGGTGTATTCGATATTTTCAAAACTCGGATTCACGTTCGAATTAAATTCAAATTAATAATAGAGGAATAGGGATAGAGCGTCAAATTTGAATCTAGGGCAAGAGTATTTTACAAGATAGTAAAATCAAATATTGTACTAGGATTCAAAATATAGTTTCGAAATTATTGTATCACTTATTTTTTACCATTACTTTATTGGTTGTAATGAAATCTTTCCTAATTCGATTTCGAATTAGTAACTTCGACCTTTTTATTTCCTTTCTTCTTCTTCGTTTCGGATCAAAATATAGAAGAAGGGTTGAGGAAAAAAAATCCAAAGGAGGTTCATGGACAAGGGTAAAGATGTCCGAGTAACGGTTATTTTGGAATGTACCAGTTGTGTCCGAAACGGTGTTAACCGAAACCGTGTTAATAGGGGCATTAACAGATATATTACTCAAAAGAATCGACACACGACGCCTAAGCGATTGGAATTGAGAAAATTCTGTCCTTATTGTTACAAACATACAATTCATGGGCTCAATCTCGTATTTTTTAGGAAAGATTCAAATTGATGAATAATAATTGATAAGGATTTGAAGGTTCATTATTTTCGTTTATACGGGATCCGTTTTACTTAATTTCAACCTTTCGTCTAGTTTATGATCTTCTGGGATTGAATTGTTGTAACTGGATAGTTCTACCCCCTATCCAGGGATAGAACTAAAAAAATGTCCTTTCTCATTTTCATTTTTTAATGATTCATTTCTCATTTCTTTATTGTTTTTTCGAAGAAAAGTTTTTTTTTTAGAATTCAGTAAACAGAAGAGTTCTTAATTCTACAAATCATAAGAGCGAGGAGAATTA-------------------------------AATTTCATATTGATTAGTCCAAAACAAATTGAATTTCATATTGATTAGTCCAAAACAGTAGGTAATGGAAATTATGAATTTTCTATTCGAAATGAAATTCCAAAACTTTAAACTTTTTGAGTCAAGTCGATTCAGATTATTACAACTTTTGATTACTTATTTGTTTGTCGCACAAAAAAACCTTTTGCATTTTCGGTCGAATTTTTTTGTCCCACACAAAAACTTTTTGAATTTCCGGTC
Gaultheria_leucocarpa_var_yunnanensis_SGL6       TTCCCCTTTTTTTCATTTTAGTTATTGTATTGACACGGCAAGGAATGAAGAAGATTAGAGATACAATCAAATATCTGTGTGACTAATCCCTCTCCCTTTCTTTTCTCTTTTTTCCCTTTTTGTAGAAAAAATATGAAGGAGAAAAGAATAAAGGTGTATTCGATATTTTCAAAACTCGGATTCACGTTCGAATTAAATTCAAATTAATAATAGAGGAATAGGGATAGAGCGTCAAATTTGAATCTAGGGCAAGAGTATTTTACAAGATAGTAAAATCAAATATTGTACTAGGATTCAAAATATAGTTTCGAAATTATTGTATCACTTATTTTTTACCATTACTTTATTGGTTGTAATGAAATCTTTCCTAATTCGATTTCGAATTAGTAACTTCGACCTTTTTATTTCCTTTCTTCTTCTTCGTTTCGGATCAAAATATAGAAGAAGGGTTGAGGAAAAAAAATCCAAAGGAGGTTCATGGACAAGGGTAAAGATGTCCGAGTAACGGTTATTTTGGAATGTACCAGTTGTGTCCGAAACGGTGTTAACCGAAACCGTGTTAATAGGGGCATTAACAGATATATTACTCAAAAGAATCGACACACGACGCCTAAGCGATTGGAATTGAGAAAATTCTGTCCTTATTGTTACAAACATACAATTCATGGGCTCAATCTCGTATTTTTTAGGAAAGATTCAAATTGATGAATAATAATTGATAAGGATTTGAAGGTTCATTATTTTCGTTTATACGGGATCCGTTTTACTTAATTTCAACCTTTCGTCTAGTTTATGATCTTCTGGGATTGAATTGTTGTAACTGGATAGTTCTACCCCCTATCCAGGGATAGAACTAAAAAAATGTCCTTTCTCATTTTCATTTTTTAATGATTCATTTCTCATTTCTTTATTGTTTTTTCGAAGAAAAGTTTTTTTTTTAGAATTCAGTAAACAGAAGAGTTCTTAATTCTACAAATCATAAGAGCGAGGAGAATTA-------------------------------AATTTCATATTGATTAGTCCAAAACAAATTGAATTTCATATTGATTAGTCCAAAACAGTAGGTAATGGAAATTATGAATTTTCTATTCGAAATGAAATTCCAAAACTTTAAACTTTTTGAGTCAAGTCGATTCAGATTATTACAACTTTTGATTACTTATTTGTTTGTCGCACAAAAAAACCTTTTGCATTTTCGGTCGAATTTTTTTGTCCCACACAAAAACTTTTTGAATTTCCGGTC
Gaultheria_leucocarpa_var_yunnanensis_SGL7       TTCCCCTTTTTTTCATTTTAGTTATTGTATTGACACGGCAAGGAATGAAGAAGATTAGAGATACAATCAAATATCTGTGTGACTAATCCCTCTCCCTTTCTTTTCTCTTTTTTCCCTTTTTGTAGAAAAAATATGAAGGAGAAAAGAATAAAGGTGTATTCGATATTTTCAAAACTCGGATTCACGTTCGAATTAAATTCAAATTAATAATAGAGGAATAGGGATAGAGCGTCAAATTTGAATCTAGGGCAAGAGTATTTTACAAGATAGTAAAATCAAATATTGTACTAGGATTCAAAATATAGTTTCGAAATTATTGTATCACTTATTTTTTACCATTACTTTATTGGTTGTAATGAAATCTTTCCTAATTCGATTTCGAATTAGTAACTTCGACCTTTTTATTTCCTTTCTTCTTCTTCGTTTCGGATCAAAATATAGAAGAAGGGTTGAGGAAAAAAAATCCAAAGGAGGTTCATGGACAAGGGTAAAGATGTCCGAGTAACGGTTATTTTGGAATGTACCAGTTGTGTCCGAAACGGTGTTAACCGAAACCGTGTTAATAGGGGCATTAACAGATATATTACTCAAAAGAATCGACACACGACGCCTAAGCGATTGGAATTGAGAAAATTCTGTCCTTATTGTTACAAACATACAATTCATGGGCTCAATCTCGTATTTTTTAGGAAAGATTCAAATTGATGAATAATAATTGATAAGGATTTGAAGGTTCATTATTTTCGTTTATACGGGATCCGTTTTACTTAATTTCAACCTTTCGTCTAGTTTATGATCTTCTGGGATTGAATTGTTGTAACTGGATAGTTCTACCCCCTATCCAGGGATAGAACTAAAAAAATGTCCTTTCTCATTTTCATTTTTTAATGATTCATTTCTCATTTCTTTATTGTTTTTTCGAAGAAAAGTTTTTTTTTTAGAATTCAGTAAACAGAAGAGTTCTTAATTCTACAAATCATAAGAGCGAGGAGAATTA-------------------------------AATTTCATATTGATTAGTCCAAAACAAATTGAATTTCATATTGATTAGTCCAAAACAGTAGGTAATGGAAATTATGAATTTTCTATTCGAAATGAAATTCCAAAACTTTAAACTTTTTGAGTCAAGTCGATTCAGATTATTACAACTTTTGATTACTTATTTGTTTGTCGCACAAAAAAACCTTTTGCATTTTCGGTCGAATTTTTTTGTCCCACACAAAAACTTTTTGAATTTCCGGTC
Gaultheria_leucocarpa_var_yunnanensis_SGL8       TTCCCCTTTTTTTCATTTTAGTTATTGTATTGACACGGCAAGGAATGAAGAAGATTAGAGATACAATCAAATATCTGTGTGACTAATCCCTCTCCCTTTCTTTTCTCTTTTTTCCCTTTTTGTAGAAAAAATATGAAGGAGAAAAGAATAAAGGTGTATTCGATATTTTCAAAACTCGGATTCACGTTCGAATTAAATTCAAATTAATAATAGAGGAATAGGGATAGAGCGTCAAATTTGAATCTAGGGCAAGAGTATTTTACAAGATAGTAAAATCAAATATTGTACTAGGATTCAAAATATAGTTTCGAAATTATTGTATCACTTATTTTTTACCATTACTTTATTGGTTGTAATGAAATCTTTCCTAATTCGATTTCGAATTAGTAACTTCGACCTTTTTATTTCCTTTCTTCTTCTTCGTTTCGGATCAAAATATAGAAGAAGGGTTGAGGAAAAAAAATCCAAAGGAGGTTCATGGACAAGGGTAAAGATGTCCGAGTAACGGTTATTTTGGAATGTACCAGTTGTGTCCGAAACGGTGTTAACCGAAACCGTGTTAATAGGGGCATTAACAGATATATTACTCAAAAGAATCGACACACGACGCCTAAGCGATTGGAATTGAGAAAATTCTGTCCTTATTGTTACAAACATACAATTCATGGGCTCAATCTCGTATTTTTTAGGAAAGATTCAAATTGATGAATAATAATTGATAAGGATTTGAAGGTTCATTATTTTCGTTTATACGGGATCCGTTTTACTTAATTTCAACCTTTCGTCTAGTTTATGATCTTCTGGGATTGAATTGTTGTAACTGGATAGTTCTACCCCCTATCCAGGGATAGAACTAAAAAAATGTCCTTTCTCATTTTCATTTTTTAATGATTCATTTCTCATTTCTTTATTGTTTTTTCGAAGAAAAGTTTTTTTTTTAGAATTCAGTAAACAGAAGAGTTCTTAATTCTACAAATCATAAGAGCGAGGAGAATTA-------------------------------AATTTCATATTGATTAGTCCAAAACAAATTGAATTTCATATTGATTAGTCCAAAACAGTAGGTAATGGAAATTATGAATTTTCTATTCGAAATGAAATTCCAAAACTTTAAACTTTTTGAGTCAAGTCGATTCAGATTATTACAACTTTTGATTACTTATTTGTTTGTCGCACAAAAAAACCTTTTGCATTTTCGGTCGAATTTTTTTGTCCCACACAAAAACTTTTTGAATTTCCGGTC
Gaultheria_leucocarpa_var_yunnanensis_SGL9       TTCCCCTTTTTTTCATTTTAGTTATTGTATTGACACGGCAAGGAATGAAGAAGATTAGAGATACAATCAAATATCTGTGTGACTAATCCCTCTCCCTTTCTTTTCTCTTTTTTCCCTTTTTGTAGAAAAAATATGAAGGAGAAAAGAATAAAGGTGTATTCGATATTTTCAAAACTCGGATTCACGTTCGAATTAAATTCAAATTAATAATAGAGGAATAGGGATAGAGCGTCAAATTTGAATCTAGGGCAAGAGTATTTTACAAGATAGTAAAATCAAATATTGTACTAGGATTCAAAATATAGTTTCGAAATTATTGTATCACTTATTTTTTACCATTACTTTATTGGTTGTAATGAAATCTTTCCTAATTCGATTTCGAATTAGTAACTTCGACCTTTTTATTTCCTTTCTTCTTCTTCGTTTCGGATCAAAATATAGAAGAAGGGTTGAGGAAAAAAAATCCAAAGGAGGTTCATGGACAAGGGTAAAGATGTCCGAGTAACGGTTATTTTGGAATGTACCAGTTGTGTCCGAAACGGTGTTAACCGAAACCGTGTTAATAGGGGCATTAACAGATATATTACTCAAAAGAATCGACACACGACGCCTAAGCGATTGGAATTGAGAAAATTCTGTCCTTATTGTTACAAACATACAATTCATGGGCTCAATCTCGTATTTTTTAGGAAAGATTCAAATTGATGAATAATAATTGATAAGGATTTGAAGGTTCATTATTTTCGTTTATACGGGATCCGTTTTACTTAATTTCAACCTTTCGTCTAGTTTATGATCTTCTGGGATTGAATTGTTGTAACTGGATAGTTCTACCCCCTATCCAGGGATAGAACTAAAAAAATGTCCTTTCTCATTTTCATTTTTTAATGATTCATTTCTCATTTCTTTATTGTTTTTTCGAAGAAAAGTTTTTTTTTTAGAATTCAGTAAACAGAAGAGTTCTTAATTCTACAAATCATAAGAGCGAGGAGAATTA-------------------------------AATTTCATATTGATTAGTCCAAAACAAATTGAATTTCATATTGATTAGTCCAAAACAGTAGGTAATGGAAATTATGAATTTTCTATTCGAAATGAAATTCCAAAACTTTAAACTTTTTGAGTCAAGTCGATTCAGATTATTACAACTTTTGATTACTTATTTGTTTGTCGCACAAAAAAACCTTTTGCATTTTCGGTCGAATTTTTTTGTCCCACACAAAAACTTTTTGAATTTCCGGTC
Gaultheria_leucocarpa_var_yunnanensis_SGL10      TTCCCCTTTTTTTCATTTTAGTTATTGTATTGACACGGCAAGGAATGAAGAAGATTAGAGATACAATCAAATATCTGTGTGACTAATCCCTCTCCCTTTCTTTTCTCTTTTTTCCCTTTTTGTAGAAAAAATATGAAGGAGAAAAGAATAAAGGTGTATTCGATATTTTCAAAACTCGGATTCACGTTCGAATTAAATTCAAATTAATAATAGAGGAATAGGGATAGAGCGTCAAATTTGAATCTAGGGCAAGAGTATTTTACAAGATAGTAAAATCAAATATTGTACTAGGATTCAAAATATAGTTTCGAAATTATTGTATCACTTATTTTTTACCATTACTTTATTGGTTGTAATGAAATCTTTCCTAATTCGATTTCGAATTAGTAACTTCGACCTTTTTATTTCCTTTCTTCTTCTTCGTTTCGGATCAAAATATAGAAGAAGGGTTGAGGAAAAAAAATCCAAAGGAGGTTCATGGACAAGGGTAAAGATGTCCGAGTAACGGTTATTTTGGAATGTACCAGTTGTGTCCGAAACGGTGTTAACCGAAACCGTGTTAATAGGGGCATTAACAGATATATTACTCAAAAGAATCGACACACGACGCCTAAGCGATTGGAATTGAGAAAATTCTGTCCTTATTGTTACAAACATACAATTCATGGGCTCAATCTCGTATTTTTTAGGAAAGATTCAAATTGATGAATAATAATTGATAAGGATTTGAAGGTTCATTATTTTCGTTTATACGGGATCCGTTTTACTTAATTTCAACCTTTCGTCTAGTTTATGATCTTCTGGGATTGAATTGTTGTAACTGGATAGTTCTACCCCCTATCCAGGGATAGAACTAAAAAAATGTCCTTTCTCATTTTCATTTTTTAATGATTCATTTCTCATTTCTTTATTGTTTTTTCGAAGAAAAGTTTTTTTTTTAGAATTCAGTAAACAGAAGAGTTCTTAATTCTACAAATCATAAGAGCGAGGAGAATTA-------------------------------AATTTCATATTGATTAGTCCAAAACAAATTGAATTTCATATTGATTAGTCCAAAACAGTAGGTAATGGAAATTATGAATTTTCTATTCGAAATGAAATTCCAAAACTTTAAACTTTTTGAGTCAAGTCGATTCAGATTATTACAACTTTTGATTACTTATTTGTTTGTCGCACAAAAAAACCTTTTGCATTTTCGGTCGAATTTTTTTGTCCCACACAAAAACTTTTTGAATTTCCGGTC
Gaultheria_leucocarpa_var_yunnanensis_YGN1       TTCCCCTTTTTTTCATTTTAGTTATTGTATTGACACGGCAAGGAATGAAGAAGATTAGAGATACAATCAAATATCTGTGTAACTAATCCCTCTCCCTTTCTTTTCTCTTTTTTCCCTTTTTGTAGAAAAAATATGAAGGAGAAAAAAATAAAGGTGTATTCGATATTTTCGAAACTCGGATTCACGTTCGAATTAAATTCAAATTAATAATAGAGGAATAGGGATAGAGCGTCAAATTTGAATCTAGGGCAAGAGTATTTTACAAGATAGTAAAATCAAATATTGTACTAGGATTCAAAATATAGTTTCGAAATTATTGTATCACTTATTTTTTACCATTACTTTATTGGTTGTAATGAAATCTTTCCTAATTAGATTTCGAATTAGTAACTTCGACCTTTTTATTTCCTTTCTTCTTCTTCGTTTCGGATCAAAATATAGAAGAAGGGTTGAGGAAAAAAAATCCAAAGGAGGTTCATGGACAAGGGTAAAGATGTCCGAGTAACGGTTATTTTGGAATGTACCAGTTGTGTCCGAAACGGTGTTAACCGAAACGGTGTTAATAGGGGCATTAACAGATATATTACTCAAAAGAATCGACACACGACGCCTAAGCGATTGGAATTGAGAAAATTCTGTCCTTATTGTTACAAACATACAATTCATGGGCTCAATCTCGTATTTTTTAGGAAAGATTCAAATTGATGAATAATAATTGATAAGGATTTGAAGGTTCATTATTTTCGTTTATACGGGATCCGTTTTACTTAATTTCAACCTTTCGTCTAGTTTATGATCTTCTGGGATTGAATTGTTGTAACTGGATAGTTCTACCCCCTATCCAGGGATAGAACTAAAAAAATGTCCTTTCTCATTTTCATTTTTTAATGATTCATTTCTCATTTCTTTATTGTTTTTTCGAAGAAAAGTTTTTTTTTTAGAATTCAGTAAACAGAAGAGTTCTTAATTCTACAAATCATAAGAGCGAGGAGAATTA-------------------------------AATTTCATATTGATTAGTCCAAAACAAATTGAATTTCATATTGATTAGTCCAAAACAGTAGGTAATGGAAATTTTGAATTTTCTATTCGAAATGAAATTCCAAAACTTTAAACTTTTTGAGTCAAGTCGATTCAGATTATTACAACTTTTGATTACTTATTTGTTTGTCGCACAAAAAAACCTTTTGCATTTTCGGTCGAATTTTTTTGTCCCACACAAAAACTTTTTGAATTTCCGGTC
Gaultheria_leucocarpa_var_yunnanensis_YGN2       TTCCCCTTTTTTTCATTTTAGTTATTGTATTGACACGGCAAGGAATGAAGAAGATTAGAGATACAATCAAATATCTGTGTAACTAATCCCTCTCCCTTTCTTTTCTCTTTTTTCCCTTTTTGTAGAAAAAATATGAAGGAGAAAAAAATAAAGGTGTATTCGATATTTTCGAAACTCGGATTCACGTTCGAATTAAATTCAAATTAATAATAGAGGAATAGGGATAGAGCGTCAAATTTGAATCTAGGGCAAGAGTATTTTACAAGATAGTAAAATCAAATATTGTACTAGGATTCAAAATATAGTTTCGAAATTATTGTATCACTTATTTTTTACCATTACTTTATTGGTTGTAATGAAATCTTTCCTAATTAGATTTCGAATTAGTAACTTCGACCTTTTTATTTCCTTTCTTCTTCTTCGTTTCGGATCAAAATATAGAAGAAGGGTTGAGGAAAAAAAATCCAAAGGAGGTTCATGGACAAGGGTAAAGATGTCCGAGTAACGGTTATTTTGGAATGTACCAGTTGTGTCCGAAACGGTGTTAACCGAAACGGTGTTAATAGGGGCATTAACAGATATATTACTCAAAAGAATCGACACACGACGCCTAAGCGATTGGAATTGAGAAAATTCTGTCCTTATTGTTACAAACATACAATTCATGGGCTCAATCTCGTATTTTTTAGGAAAGATTCAAATTGATGAATAATAATTGATAAGGATTTGAAGGTTCATTATTTTCGTTTATACGGGATCCGTTTTACTTAATTTCAACCTTTCGTCTAGTTTATGATCTTCTGGGATTGAATTGTTGTAACTGGATAGTTCTACCCCCTATCCAGGGATAGAACTAAAAAAATGTCCTTTCTCATTTTCATTTTTTAATGATTCATTTCTCATTTCTTTATTGTTTTTTCGAAGAAAAGTTTTTTTTTTAGAATTCAGTAAACAGAAGAGTTCTTAATTCTACAAATCATAAGAGCGAGGAGAATTA-------------------------------AATTTCATATTGATTAGTCCAAAACAAATTGAATTTCATATTGATTAGTCCAAAACAGTAGGTAATGGAAATTTTGAATTTTCTATTCGAAATGAAATTCCAAAACTTTAAACTTTTTGAGTCAAGTCGATTCAGATTATTACAACTTTTGATTACTTATTTGTTTGTCGCACAAAAAAACCTTTTGCATTTTCGGTCGAATTTTTTTGTCCCACACAAAAACTTTTTGAATTTCCGGTC
Gaultheria_leucocarpa_var_yunnanensis_YGN3       TTCCCCTTTTTTTCATTTTAGTTATTGTATTGACACGGCAAGGAATGAAGAAGATTAGAGATACAATCAAATATCTGTGTAACTAATCCCTCTCCCTTTCTTTTCTCTTTTTTCCCTTTTTGTAGAAAAAATATGAAGGAGAAAAAAATAAAGGTGTATTCGATATTTTCGAAACTCGGATTCACGTTCGAATTAAATTCAAATTAATAATAGAGGAATAGGGATAGAGCGTCAAATTTGAATCTAGGGCAAGAGTATTTTACAAGATAGTAAAATCAAATATTGTACTAGGATTCAAAATATAGTTTCGAAATTATTGTATCACTTATTTTTTACCATTACTTTATTGGTTGTAATGAAATCTTTCCTAATTAGATTTCGAATTAGTAACTTCGACCTTTTTATTTCCTTTCTTCTTCTTCGTTTCGGATCAAAATATAGAAGAAGGGTTGAGGAAAAAAAATCCAAAGGAGGTTCATGGACAAGGGTAAAGATGTCCGAGTAACGGTTATTTTGGAATGTACCAGTTGTGTCCGAAACGGTGTTAACCGAAACGGTGTTAATAGGGGCATTAACAGATATATTACTCAAAAGAATCGACACACGACGCCTAAGCGATTGGAATTGAGAAAATTCTGTCCTTATTGTTACAAACATACAATTCATGGGCTCAATCTCGTATTTTTTAGGAAAGATTCAAATTGATGAATAATAATTGATAAGGATTTGAAGGTTCATTATTTTCGTTTATACGGGATCCGTTTTACTTAATTTCAACCTTTCGTCTAGTTTATGATCTTCTGGGATTGAATTGTTGTAACTGGATAGTTCTACCCCCTATCCAGGGATAGAACTAAAAAAATGTCCTTTCTCATTTTCATTTTTTAATGATTCATTTCTCATTTCTTTATTGTTTTTTCGAAGAAAAGTTTTTTTTTTAGAATTCAGTAAACAGAAGAGTTCTTAATTCTACAAATCATAAGAGCGAGGAGAATTA-------------------------------AATTTCATATTGATTAGTCCAAAACAAATTGAATTTCATATTGATTAGTCCAAAACAGTAGGTAATGGAAATTTTGAATTTTCTATTCGAAATGAAATTCCAAAACTTTAAACTTTTTGAGTCAAGTCGATTCAGATTATTACAACTTTTGATTACTTATTTGTTTGTCGCACAAAAAAACCTTTTGCATTTTCGGTCGAATTTTTTTGTCCCACACAAAAACTTTTTGAATTTCCGGTC
Gaultheria_leucocarpa_var_yunnanensis_YGN4       TTCCCCTTTTTTTCATTTTAGTTATTGTATTGACACGGCAAGGAATGAAGAAGATTAGAGATACAATCAAATATCTGTGTAACTAATCCCTCTCCCTTTCTTTTCTCTTTTTTCCCTTTTTGTAGAAAAAATATGAAGGAGAAAAAAATAAAGGTGTATTCGATATTTTCGAAACTCGGATTCACGTTCGAATTAAATTCAAATTAATAATAGAGGAATAGGGATAGAGCGTCAAATTTGAATCTAGGGCAAGAGTATTTTACAAGATAGTAAAATCAAATATTGTACTAGGATTCAAAATATAGTTTCGAAATTATTGTATCACTTATTTTTTACCATTACTTTATTGGTTGTAATGAAATCTTTCCTAATTAGATTTCGAATTAGTAACTTCGACCTTTTTATTTCCTTTCTTCTTCTTCGTTTCGGATCAAAATATAGAAGAAGGGTTGAGGAAAAAAAATCCAAAGGAGGTTCATGGACAAGGGTAAAGATGTCCGAGTAACGGTTATTTTGGAATGTACCAGTTGTGTCCGAAACGGTGTTAACCGAAACGGTGTTAATAGGGGCATTAACAGATATATTACTCAAAAGAATCGACACACGACGCCTAAGCGATTGGAATTGAGAAAATTCTGTCCTTATTGTTACAAACATACAATTCATGGGCTCAATCTCGTATTTTTTAGGAAAGATTCAAATTGATGAATAATAATTGATAAGGATTTGAAGGTTCATTATTTTCGTTTATACGGGATCCGTTTTACTTAATTTCAACCTTTCGTCTAGTTTATGATCTTCTGGGATTGAATTGTTGTAACTGGATAGTTCTACCCCCTATCCAGGGATAGAACTAAAAAAATGTCCTTTCTCATTTTCATTTTTTAATGATTCATTTCTCATTTCTTTATTGTTTTTTCGAAGAAAAGTTTTTTTTTTAGAATTCAGTAAACAGAAGAGTTCTTAATTCTACAAATCATAAGAGCGAGGAGAATTA-------------------------------AATTTCATATTGATTAGTCCAAAACAAATTGAATTTCATATTGATTAGTCCAAAACAGTAGGTAATGGAAATTTTGAATTTTCTATTCGAAATGAAATTCCAAAACTTTAAACTTTTTGAGTCAAGTCGATTCAGATTATTACAACTTTTGATTACTTATTTGTTTGTCGCACAAAAAAACCTTTTGCATTTTCGGTCGAATTTTTTTGTCCCACACAAAAACTTTTTGAATTTCCGGTC
Gaultheria_leucocarpa_var_yunnanensis_YGN5       TTCCCCTTTTTTTCATTTTAGTTATTGTATTGACACGGCAAGGAATGAAGAAGATTAGAGATACAATCAAATATCTGTGTAACTAATCCCTCTCCCTTTCTTTTCTCTTTTTTCCCTTTTTGTAGAAAAAATATGAAGGAGAAAAAAATAAAGGTGTATTCGATATTTTCGAAACTCGGATTCACGTTCGAATTAAATTCAAATTAATAATAGAGGAATAGGGATAGAGCGTCAAATTTGAATCTAGGGCAAGAGTATTTTACAAGATAGTAAAATCAAATATTGTACTAGGATTCAAAATATAGTTTCGAAATTATTGTATCACTTATTTTTTACCATTACTTTATTGGTTGTAATGAAATCTTTCCTAATTAGATTTCGAATTAGTAACTTCGACCTTTTTATTTCCTTTCTTCTTCTTCGTTTCGGATCAAAATATAGAAGAAGGGTTGAGGAAAAAAAATCCAAAGGAGGTTCATGGACAAGGGTAAAGATGTCCGAGTAACGGTTATTTTGGAATGTACCAGTTGTGTCCGAAACGGTGTTAACCGAAACGGTGTTAATAGGGGCATTAACAGATATATTACTCAAAAGAATCGACACACGACGCCTAAGCGATTGGAATTGAGAAAATTCTGTCCTTATTGTTACAAACATACAATTCATGGGCTCAATCTCGTATTTTTTAGGAAAGATTCAAATTGATGAATAATAATTGATAAGGATTTGAAGGTTCATTATTTTCGTTTATACGGGATCCGTTTTACTTAATTTCAACCTTTCGTCTAGTTTATGATCTTCTGGGATTGAATTGTTGTAACTGGATAGTTCTACCCCCTATCCAGGGATAGAACTAAAAAAATGTCCTTTCTCATTTTCATTTTTTAATGATTCATTTCTCATTTCTTTATTGTTTTTTCGAAGAAAAGTTTTTTTTTTAGAATTCAGTAAACAGAAGAGTTCTTAATTCTACAAATCATAAGAGCGAGGAGAATTA-------------------------------AATTTCATATTGATTAGTCCAAAACAAATTGAATTTCATATTGATTAGTCCAAAACAGTAGGTAATGGAAATTTTGAATTTTCTATTCGAAATGAAATTCCAAAACTTTAAACTTTTTGAGTCAAGTCGATTCAGATTATTACAACTTTTGATTACTTATTTGTTTGTCGCACAAAAAAACCTTTTGCATTTTCGGTCGAATTTTTTTGTCCCACACAAAAACTTTTTGAATTTCCGGTC
Gaultheria_leucocarpa_var_yunnanensis_YGN6       TTCCCCTTTTTTTCATTTTAGTTATTGTATTGACACGGCAAGGAATGAAGAAGATTAGAGATACAATCAAATATCTGTGTAACTAATCCCTCTCCCTTTCTTTTCTCTTTTTTCCCTTTTTGTAGAAAAAATATGAAGGAGAAAAAAATAAAGGTGTATTCGATATTTTCGAAACTCGGATTCACGTTCGAATTAAATTCAAATTAATAATAGAGGAATAGGGATAGAGCGTCAAATTTGAATCTAGGGCAAGAGTATTTTACAAGATAGTAAAATCAAATATTGTACTAGGATTCAAAATATAGTTTCGAAATTATTGTATCACTTATTTTTTACCATTACTTTATTGGTTGTAATGAAATCTTTCCTAATTAGATTTCGAATTAGTAACTTCGACCTTTTTATTTCCTTTCTTCTTCTTCGTTTCGGATCAAAATATAGAAGAAGGGTTGAGGAAAAAAAATCCAAAGGAGGTTCATGGACAAGGGTAAAGATGTCCGAGTAACGGTTATTTTGGAATGTACCAGTTGTGTCCGAAACGGTGTTAACCGAAACGGTGTTAATAGGGGCATTAACAGATATATTACTCAAAAGAATCGACACACGACGCCTAAGCGATTGGAATTGAGAAAATTCTGTCCTTATTGTTACAAACATACAATTCATGGGCTCAATCTCGTATTTTTTAGGAAAGATTCAAATTGATGAATAATAATTGATAAGGATTTGAAGGTTCATTATTTTCGTTTATACGGGATCCGTTTTACTTAATTTCAACCTTTCGTCTAGTTTATGATCTTCTGGGATTGAATTGTTGTAACTGGATAGTTCTACCCCCTATCCAGGGATAGAACTAAAAAAATGTCCTTTCTCATTTTCATTTTTTAATGATTCATTTCTCATTTCTTTATTGTTTTTTCGAAGAAAAGTTTTTTTTTTAGAATTCAGTAAACAGAAGAGTTCTTAATTCTACAAATCATAAGAGCGAGGAGAATTA-------------------------------AATTTCATATTGATTAGTCCAAAACAAATTGAATTTCATATTGATTAGTCCAAAACAGTAGGTAATGGAAATTTTGAATTTTCTATTCGAAATGAAATTCCAAAACTTTAAACTTTTTGAGTCAAGTCGATTCAGATTATTACAACTTTTGATTACTTATTTGTTTGTCGCACAAAAAAACCTTTTGCATTTTCGGTCGAATTTTTTTGTCCCACACAAAAACTTTTTGAATTTCCGGTC
Gaultheria_leucocarpa_var_yunnanensis_YGN7       TTCCCCTTTTTTTCATTTTAGTTATTGTATTGACACGGCAAGGAATGAAGAAGATTAGAGATACAATCAAATATCTGTGTAACTAATCCCTCTCCCTTTCTTTTCTCTTTTTTCCCTTTTTGTAGAAAAAATATGAAGGAGAAAAAAATAAAGGTGTATTCGATATTTTCGAAACTCGGATTCACGTTCGAATTAAATTCAAATTAATAATAGAGGAATAGGGATAGAGCGTCAAATTTGAATCTAGGGCAAGAGTATTTTACAAGATAGTAAAATCAAATATTGTACTAGGATTCAAAATATAGTTTCGAAATTATTGTATCACTTATTTTTTACCATTACTTTATTGGTTGTAATGAAATCTTTCCTAATTAGATTTCGAATTAGTAACTTCGACCTTTTTATTTCCTTTCTTCTTCTTCGTTTCGGATCAAAATATAGAAGAAGGGTTGAGGAAAAAAAATCCAAAGGAGGTTCATGGACAAGGGTAAAGATGTCCGAGTAACGGTTATTTTGGAATGTACCAGTTGTGTCCGAAACGGTGTTAACCGAAACGGTGTTAATAGGGGCATTAACAGATATATTACTCAAAAGAATCGACACACGACGCCTAAGCGATTGGAATTGAGAAAATTCTGTCCTTATTGTTACAAACATACAATTCATGGGCTCAATCTCGTATTTTTTAGGAAAGATTCAAATTGATGAATAATAATTGATAAGGATTTGAAGGTTCATTATTTTCGTTTATACGGGATCCGTTTTACTTAATTTCAACCTTTCGTCTAGTTTATGATCTTCTGGGATTGAATTGTTGTAACTGGATAGTTCTACCCCCTATCCAGGGATAGAACTAAAAAAATGTCCTTTCTCATTTTCATTTTTTAATGATTCATTTCTCATTTCTTTATTGTTTTTTCGAAGAAAAGTTTTTTTTTTAGAATTCAGTAAACAGAAGAGTTCTTAATTCTACAAATCATAAGAGCGAGGAGAATTA-------------------------------AATTTCATATTGATTAGTCCAAAACAAATTGAATTTCATATTGATTAGTCCAAAACAGTAGGTAATGGAAATTTTGAATTTTCTATTCGAAATGAAATTCCAAAACTTTAAACTTTTTGAGTCAAGTCGATTCAGATTATTACAACTTTTGATTACTTATTTGTTTGTCGCACAAAAAAACCTTTTGCATTTTCGGTCGAATTTTTTTGTCCCACACAAAAACTTTTTGAATTTCCGGTC
Gaultheria_leucocarpa_var_yunnanensis_YGN8       TTCCCCTTTTTTTCATTTTAGTTATTGTATTGACACGGCAAGGAATGAAGAAGATTAGAGATACAATCAAATATCTGTGTAACTAATCCCTCTCCCTTTCTTTTCTCTTTTTTCCCTTTTTGTAGAAAAAATATGAAGGAGAAAAAAATAAAGGTGTATTCGATATTTTCGAAACTCGGATTCACGTTCGAATTAAATTCAAATTAATAATAGAGGAATAGGGATAGAGCGTCAAATTTGAATCTAGGGCAAGAGTATTTTACAAGATAGTAAAATCAAATATTGTACTAGGATTCAAAATATAGTTTCGAAATTATTGTATCACTTATTTTTTACCATTACTTTATTGGTTGTAATGAAATCTTTCCTAATTAGATTTCGAATTAGTAACTTCGACCTTTTTATTTCCTTTCTTCTTCTTCGTTTCGGATCAAAATATAGAAGAAGGGTTGAGGAAAAAAAATCCAAAGGAGGTTCATGGACAAGGGTAAAGATGTCCGAGTAACGGTTATTTTGGAATGTACCAGTTGTGTCCGAAACGGTGTTAACCGAAACGGTGTTAATAGGGGCATTAACAGATATATTACTCAAAAGAATCGACACACGACGCCTAAGCGATTGGAATTGAGAAAATTCTGTCCTTATTGTTACAAACATACAATTCATGGGCTCAATCTCGTATTTTTTAGGAAAGATTCAAATTGATGAATAATAATTGATAAGGATTTGAAGGTTCATTATTTTCGTTTATACGGGATCCGTTTTACTTAATTTCAACCTTTCGTCTAGTTTATGATCTTCTGGGATTGAATTGTTGTAACTGGATAGTTCTACCCCCTATCCAGGGATAGAACTAAAAAAATGTCCTTTCTCATTTTCATTTTTTAATGATTCATTTCTCATTTCTTTATTGTTTTTTCGAAGAAAAGTTTTTTTTTTAGAATTCAGTAAACAGAAGAGTTCTTAATTCTACAAATCATAAGAGCGAGGAGAATTA-------------------------------AATTTCATATTGATTAGTCCAAAACAAATTGAATTTCATATTGATTAGTCCAAAACAGTAGGTAATGGAAATTTTGAATTTTCTATTCGAAATGAAATTCCAAAACTTTAAACTTTTTGAGTCAAGTCGATTCAGATTATTACAACTTTTGATTACTTATTTGTTTGTCGCACAAAAAAACCTTTTGCATTTTCGGTCGAATTTTTTTGTCCCACACAAAAACTTTTTGAATTTCCGGTC
Gaultheria_leucocarpa_var_yunnanensis_YGN9       TTCCCCTTTTTTTCATTTTAGTTATTGTATTGACACGGCAAGGAATGAAGAAGATTAGAGATACAATCAAATATCTGTGTAACTAATCCCTCTCCCTTTCTTTTCTCTTTTTTCCCTTTTTGTAGAAAAAATATGAAGGAGAAAAAAATAAAGGTGTATTCGATATTTTCGAAACTCGGATTCACGTTCGAATTAAATTCAAATTAATAATAGAGGAATAGGGATAGAGCGTCAAATTTGAATCTAGGGCAAGAGTATTTTACAAGATAGTAAAATCAAATATTGTACTAGGATTCAAAATATAGTTTCGAAATTATTGTATCACTTATTTTTTACCATTACTTTATTGGTTGTAATGAAATCTTTCCTAATTAGATTTCGAATTAGTAACTTCGACCTTTTTATTTCCTTTCTTCTTCTTCGTTTCGGATCAAAATATAGAAGAAGGGTTGAGGAAAAAAAATCCAAAGGAGGTTCATGGACAAGGGTAAAGATGTCCGAGTAACGGTTATTTTGGAATGTACCAGTTGTGTCCGAAACGGTGTTAACCGAAACGGTGTTAATAGGGGCATTAACAGATATATTACTCAAAAGAATCGACACACGACGCCTAAGCGATTGGAATTGAGAAAATTCTGTCCTTATTGTTACAAACATACAATTCATGGGCTCAATCTCGTATTTTTTAGGAAAGATTCAAATTGATGAATAATAATTGATAAGGATTTGAAGGTTCATTATTTTCGTTTATACGGGATCCGTTTTACTTAATTTCAACCTTTCGTCTAGTTTATGATCTTCTGGGATTGAATTGTTGTAACTGGATAGTTCTACCCCCTATCCAGGGATAGAACTAAAAAAATGTCCTTTCTCATTTTCATTTTTTAATGATTCATTTCTCATTTCTTTATTGTTTTTTCGAAGAAAAGTTTTTTTTTTAGAATTCAGTAAACAGAAGAGTTCTTAATTCTACAAATCATAAGAGCGAGGAGAATTA-------------------------------AATTTCATATTGATTAGTCCAAAACAAATTGAATTTCATATTGATTAGTCCAAAACAGTAGGTAATGGAAATTTTGAATTTTCTATTCGAAATGAAATTCCAAAACTTTAAACTTTTTGAGTCAAGTCGATTCAGATTATTACAACTTTTGATTACTTATTTGTTTGTCGCACAAAAAAACCTTTTGCATTTTCGGTCGAATTTTTTTGTCCCACACAAAAACTTTTTGAATTTCCGGTC
Gaultheria_leucocarpa_var_yunnanensis_YGN10      TTCCCCTTTTTTTCATTTTAGTTATTGTATTGACACGGCAAGGAATGAAGAAGATTAGAGATACAATCAAATATCTGTGTAACTAATCCCTCTCCCTTTCTTTTCTCTTTTTTCCCTTTTTGTAGAAAAAATATGAAGGAGAAAAAAATAAAGGTGTATTCGATATTTTCGAAACTCGGATTCACGTTCGAATTAAATTCAAATTAATAATAGAGGAATAGGGATAGAGCGTCAAATTTGAATCTAGGGCAAGAGTATTTTACAAGATAGTAAAATCAAATATTGTACTAGGATTCAAAATATAGTTTCGAAATTATTGTATCACTTATTTTTTACCATTACTTTATTGGTTGTAATGAAATCTTTCCTAATTAGATTTCGAATTAGTAACTTCGACCTTTTTATTTCCTTTCTTCTTCTTCGTTTCGGATCAAAATATAGAAGAAGGGTTGAGGAAAAAAAATCCAAAGGAGGTTCATGGACAAGGGTAAAGATGTCCGAGTAACGGTTATTTTGGAATGTACCAGTTGTGTCCGAAACGGTGTTAACCGAAACGGTGTTAATAGGGGCATTAACAGATATATTACTCAAAAGAATCGACACACGACGCCTAAGCGATTGGAATTGAGAAAATTCTGTCCTTATTGTTACAAACATACAATTCATGGGCTCAATCTCGTATTTTTTAGGAAAGATTCAAATTGATGAATAATAATTGATAAGGATTTGAAGGTTCATTATTTTCGTTTATACGGGATCCGTTTTACTTAATTTCAACCTTTCGTCTAGTTTATGATCTTCTGGGATTGAATTGTTGTAACTGGATAGTTCTACCCCCTATCCAGGGATAGAACTAAAAAAATGTCCTTTCTCATTTTCATTTTTTAATGATTCATTTCTCATTTCTTTATTGTTTTTTCGAAGAAAAGTTTTTTTTTTAGAATTCAGTAAACAGAAGAGTTCTTAATTCTACAAATCATAAGAGCGAGGAGAATTA-------------------------------AATTTCATATTGATTAGTCCAAAACAAATTGAATTTCATATTGATTAGTCCAAAACAGTAGGTAATGGAAATTTTGAATTTTCTATTCGAAATGAAATTCCAAAACTTTAAACTTTTTGAGTCAAGTCGATTCAGATTATTACAACTTTTGATTACTTATTTGTTTGTCGCACAAAAAAACCTTTTGCATTTTCGGTCGAATTTTTTTGTCCCACACAAAAACTTTTTGAATTTCCGGTC
Gaultheria_leucocarpa_JD1                        TTCCCCTTTTTTTCATTTTAGTTATTGTATTGACACGGCAAGGAATGAAGAAGATTAGAGATACAATCAAATATCTGTGTAACTAATCCCTCTCCCTTTCTTTTCTCTTTTTTCCCTTTTTGTAGAAAAAATATGAAGGAGAAAAAAATAAAGGTGTATTCGATATTTTCGAAACTCGGATTCACGTTCGAATTAAATTCAAATTAATAATAGAGGAATAGGGATAGAGCGTCAAATTTGAATCTAGGGCAAGAGTATTTTACAAGATAGTAAAATCAAATATTGTACTAGGATTCAAAATATAGTTTCGAAATTATTGTATCACTTATTTTTTACCATTACTTTATTGGTTGTAATGAAATCTTTCCTAATTAGATTTCGAATTAGTAACTTCGACCTTTTTATTTCCTTTCTTCTTCGTCGTTTCGGATCAAAATATAGAAGAAGGGTTGAGGAAAAAAAATCCAAAGGAGGTTCATGGACAAGGGTAAAGATGTCCGAGTAACGGTTATTTTGGAATGTACCAGTTGTGTCCGAAACGGTGTTAACCGAAACGGTGTTAATAGGGGCATTAACAGATATATTACTCAAAAGAATCGACACACGACGCCTAAGCGATTGGAATTGAGAAAATTCTGTCCTTATTGTTACAAACATACAATTCATGGGCTCAATCTCGTATTTTTTAGGAAAGATTCAAATTGATGAATAATAATTGATAAGGATTTGAAGGTTCATTATTTTCGTTTATACGGGATCCGTTTTACTTAATTTCAACCTTTCGTCTAGTTTATGATCTTCTGGGATTGAATTGTTGTAACTGGATAGTTCTACCCCCTATCCAGGGATAGAACTAAAAAAATGTCCTTTCTCATTTTCATTTTTTAATGATTCATTTCTCATTTCTTTATTGTTTTTTCGAAGAAAAGTTTTTTTTTTAGAATTCAGTAAACAGAAGAGTTCTTAATTCTACAAATCATAAGAGCGAGGAGAATTA-------------------------------AATTTCATATTGATTAGTCCAAAACAAATTGAATTTCATATTGATTAGTCCAAAACAGTAGGTAATGGAAATTTTGAATTTTCTATTCGAAATGAAATTCCAAAACTTTAAACTTTTTGAGTCAAGTCGATTCAGATTATTACAACTTTTGATTACTTATTTGTTTGTCGCACAAAAAAACCTTTTGCATTTTCGGTCGAATTTTTTTGTCCCACACAAAAACTTTTTGAATTTCCGGTC
Gaultheria_leucocarpa_JD2                        TTCCCCTTTTTTTCATTTTAGTTATTGTATTGACACGGCAAGGAATGAAGAAGATTAGAGATACAATCAAATATCTGTGTAACTAATCCCTCTCCCTTTCTTTTCTCTTTTTTCCCTTTTTGTAGAAAAAATATGAAGGAGAAAAAAATAAAGGTGTATTCGATATTTTCGAAACTCGGATTCACGTTCGAATTAAATTCAAATTAATAATAGAGGAATAGGGATAGAGCGTCAAATTTGAATCTAGGGCAAGAGTATTTTACAAGATAGTAAAATCAAATATTGTACTAGGATTCAAAATATAGTTTCGAAATTATTGTATCACTTATTTTTTACCATTACTTTATTGGTTGTAATGAAATCTTTCCTAATTAGATTTCGAATTAGTAACTTCGACCTTTTTATTTCCTTTCTTCTTCGTCGTTTCGGATCAAAATATAGAAGAAGGGTTGAGGAAAAAAAATCCAAAGGAGGTTCATGGACAAGGGTAAAGATGTCCGAGTAACGGTTATTTTGGAATGTACCAGTTGTGTCCGAAACGGTGTTAACCGAAACGGTGTTAATAGGGGCATTAACAGATATATTACTCAAAAGAATCGACACACGACGCCTAAGCGATTGGAATTGAGAAAATTCTGTCCTTATTGTTACAAACATACAATTCATGGGCTCAATCTCGTATTTTTTAGGAAAGATTCAAATTGATGAATAATAATTGATAAGGATTTGAAGGTTCATTATTTTCGTTTATACGGGATCCGTTTTACTTAATTTCAACCTTTCGTCTAGTTTATGATCTTCTGGGATTGAATTGTTGTAACTGGATAGTTCTACCCCCTATCCAGGGATAGAACTAAAAAAATGTCCTTTCTCATTTTCATTTTTTAATGATTCATTTCTCATTTCTTTATTGTTTTTTCGAAGAAAAGTTTTTTTTTTAGAATTCAGTAAACAGAAGAGTTCTTAATTCTACAAATCATAAGAGCGAGGAGAATTA-------------------------------AATTTCATATTGATTAGTCCAAAACAAATTGAATTTCATATTGATTAGTCCAAAACAGTAGGTAATGGAAATTTTGAATTTTCTATTCGAAATGAAATTCCAAAACTTTAAACTTTTTGAGTCAAGTCGATTCAGATTATTACAACTTTTGATTACTTATTTGTTTGTCGCACAAAAAAACCTTTTGCATTTTCGGTCGAATTTTTTTGTCCCACACAAAAACTTTTTGAATTTCCGGTC
Gaultheria_leucocarpa_JD3                        TTCCCCTTTTTTTCATTTTAGTTATTGTATTGACACGGCAAGGAATGAAGAAGATTAGAGATACAATCAAATATCTGTGTAACTAATCCCTCTCCCTTTCTTTTCTCTTTTTTCCCTTTTTGTAGAAAAAATATGAAGGAGAAAAAAATAAAGGTGTATTCGATATTTTCGAAACTCGGATTCACGTTCGAATTAAATTCAAATTAATAATAGAGGAATAGGGATAGAGCGTCAAATTTGAATCTAGGGCAAGAGTATTTTACAAGATAGTAAAATCAAATATTGTACTAGGATTCAAAATATAGTTTCGAAATTATTGTATCACTTATTTTTTACCATTACTTTATTGGTTGTAATGAAATCTTTCCTAATTAGATTTCGAATTAGTAACTTCGACCTTTTTATTTCCTTTCTTCTTCGTCGTTTCGGATCAAAATATAGAAGAAGGGTTGAGGAAAAAAAATCCAAAGGAGGTTCATGGACAAGGGTAAAGATGTCCGAGTAACGGTTATTTTGGAATGTACCAGTTGTGTCCGAAACGGTGTTAACCGAAACGGTGTTAATAGGGGCATTAACAGATATATTACTCAAAAGAATCGACACACGACGCCTAAGCGATTGGAATTGAGAAAATTCTGTCCTTATTGTTACAAACATACAATTCATGGGCTCAATCTCGTATTTTTTAGGAAAGATTCAAATTGATGAATAATAATTGATAAGGATTTGAAGGTTCATTATTTTCGTTTATACGGGATCCGTTTTACTTAATTTCAACCTTTCGTCTAGTTTATGATCTTCTGGGATTGAATTGTTGTAACTGGATAGTTCTACCCCCTATCCAGGGATAGAACTAAAAAAATGTCCTTTCTCATTTTCATTTTTTAATGATTCATTTCTCATTTCTTTATTGTTTTTTCGAAGAAAAGTTTTTTTTTTAGAATTCAGTAAACAGAAGAGTTCTTAATTCTACAAATCATAAGAGCGAGGAGAATTA-------------------------------AATTTCATATTGATTAGTCCAAAACAAATTGAATTTCATATTGATTAGTCCAAAACAGTAGGTAATGGAAATTTTGAATTTTCTATTCGAAATGAAATTCCAAAACTTTAAACTTTTTGAGTCAAGTCGATTCAGATTATTACAACTTTTGATTACTTATTTGTTTGTCGCACAAAAAAACCTTTTGCATTTTCGGTCGAATTTTTTTGTCCCACACAAAAACTTTTTGAATTTCCGGTC
Gaultheria_leucocarpa_JD4                        TTCCCCTTTTTTTCATTTTAGTTATTGTATTGACACGGCAAGGAATGAAGAAGATTAGAGATACAATCAAATATCTGTGTAACTAATCCCTCTCCCTTTCTTTTCTCTTTTTTCCCTTTTTGTAGAAAAAATATGAAGGAGAAAAAAATAAAGGTGTATTCGATATTTTCGAAACTCGGATTCACGTTCGAATTAAATTCAAATTAATAATAGAGGAATAGGGATAGAGCGTCAAATTTGAATCTAGGGCAAGAGTATTTTACAAGATAGTAAAATCAAATATTGTACTAGGATTCAAAATATAGTTTCGAAATTATTGTATCACTTATTTTTTACCATTACTTTATTGGTTGTAATGAAATCTTTCCTAATTAGATTTCGAATTAGTAACTTCGACCTTTTTATTTCCTTTCTTCTTCGTCGTTTCGGATCAAAATATAGAAGAAGGGTTGAGGAAAAAAAATCCAAAGGAGGTTCATGGACAAGGGTAAAGATGTCCGAGTAACGGTTATTTTGGAATGTACCAGTTGTGTCCGAAACGGTGTTAACCGAAACGGTGTTAATAGGGGCATTAACAGATATATTACTCAAAAGAATCGACACACGACGCCTAAGCGATTGGAATTGAGAAAATTCTGTCCTTATTGTTACAAACATACAATTCATGGGCTCAATCTCGTATTTTTTAGGAAAGATTCAAATTGATGAATAATAATTGATAAGGATTTGAAGGTTCATTATTTTCGTTTATACGGGATCCGTTTTACTTAATTTCAACCTTTCGTCTAGTTTATGATCTTCTGGGATTGAATTGTTGTAACTGGATAGTTCTACCCCCTATCCAGGGATAGAACTAAAAAAATGTCCTTTCTCATTTTCATTTTTTAATGATTCATTTCTCATTTCTTTATTGTTTTTTCGAAGAAAAGTTTTTTTTTTAGAATTCAGTAAACAGAAGAGTTCTTAATTCTACAAATCATAAGAGCGAGGAGAATTA-------------------------------AATTTCATATTGATTAGTCCAAAACAAATTGAATTTCATATTGATTAGTCCAAAACAGTAGGTAATGGAAATTTTGAATTTTCTATTCGAAATGAAATTCCAAAACTTTAAACTTTTTGAGTCAAGTCGATTCAGATTATTACAACTTTTGATTACTTATTTGTTTGTCGCACAAAAAAACCTTTTGCATTTTCGGTCGAATTTTTTTGTCCCACACAAAAACTTTTTGAATTTCCGGTC
Gaultheria_leucocarpa_JD5                        TTCCCCTTTTTTTCATTTTAGTTATTGTATTGACACGGCAAGGAATGAAGAAGATTAGAGATACAATCAAATATCTGTGTAACTAATCCCTCTCCCTTTCTTTTCTCTTTTTTCCCTTTTTGTAGAAAAAATATGAAGGAGAAAAAAATAAAGGTGTATTCGATATTTTCGAAACTCGGATTCACGTTCGAATTAAATTCAAATTAATAATAGAGGAATAGGGATAGAGCGTCAAATTTGAATCTAGGGCAAGAGTATTTTACAAGATAGTAAAATCAAATATTGTACTAGGATTCAAAATATAGTTTCGAAATTATTGTATCACTTATTTTTTACCATTACTTTATTGGTTGTAATGAAATCTTTCCTAATTAGATTTCGAATTAGTAACTTCGACCTTTTTATTTCCTTTCTTCTTCGTCGTTTCGGATCAAAATATAGAAGAAGGGTTGAGGAAAAAAAATCCAAAGGAGGTTCATGGACAAGGGTAAAGATGTCCGAGTAACGGTTATTTTGGAATGTACCAGTTGTGTCCGAAACGGTGTTAACCGAAACGGTGTTAATAGGGGCATTAACAGATATATTACTCAAAAGAATCGACACACGACGCCTAAGCGATTGGAATTGAGAAAATTCTGTCCTTATTGTTACAAACATACAATTCATGGGCTCAATCTCGTATTTTTTAGGAAAGATTCAAATTGATGAATAATAATTGATAAGGATTTGAAGGTTCATTATTTTCGTTTATACGGGATCCGTTTTACTTAATTTCAACCTTTCGTCTAGTTTATGATCTTCTGGGATTGAATTGTTGTAACTGGATAGTTCTACCCCCTATCCAGGGATAGAACTAAAAAAATGTCCTTTCTCATTTTCATTTTTTAATGATTCATTTCTCATTTCTTTATTGTTTTTTCGAAGAAAAGTTTTTTTTTTAGAATTCAGTAAACAGAAGAGTTCTTAATTCTACAAATCATAAGAGCGAGGAGAATTA-------------------------------AATTTCATATTGATTAGTCCAAAACAAATTGAATTTCATATTGATTAGTCCAAAACAGTAGGTAATGGAAATTTTGAATTTTCTATTCGAAATGAAATTCCAAAACTTTAAACTTTTTGAGTCAAGTCGATTCAGATTATTACAACTTTTGATTACTTATTTGTTTGTCGCACAAAAAAACCTTTTGCATTTTCGGTCGAATTTTTTTGTCCCACACAAAAACTTTTTGAATTTCCGGTC
Gaultheria_leucocarpa_JD6                        TTCCCCTTTTTTTCATTTTAGTTATTGTATTGACACGGCAAGGAATGAAGAAGATTAGAGATACAATCAAATATCTGTGTAACTAATCCCTCTCCCTTTCTTTTCTCTTTTTTCCCTTTTTGTAGAAAAAATATGAAGGAGAAAAAAATAAAGGTGTATTCGATATTTTCGAAACTCGGATTCACGTTCGAATTAAATTCAAATTAATAATAGAGGAATAGGGATAGAGCGTCAAATTTGAATCTAGGGCAAGAGTATTTTACAAGATAGTAAAATCAAATATTGTACTAGGATTCAAAATATAGTTTCGAAATTATTGTATCACTTATTTTTTACCATTACTTTATTGGTTGTAATGAAATCTTTCCTAATTAGATTTCGAATTAGTAACTTCGACCTTTTTATTTCCTTTCTTCTTCGTCGTTTCGGATCAAAATATAGAAGAAGGGTTGAGGAAAAAAAATCCAAAGGAGGTTCATGGACAAGGGTAAAGATGTCCGAGTAACGGTTATTTTGGAATGTACCAGTTGTGTCCGAAACGGTGTTAACCGAAACGGTGTTAATAGGGGCATTAACAGATATATTACTCAAAAGAATCGACACACGACGCCTAAGCGATTGGAATTGAGAAAATTCTGTCCTTATTGTTACAAACATACAATTCATGGGCTCAATCTCGTATTTTTTAGGAAAGATTCAAATTGATGAATAATAATTGATAAGGATTTGAAGGTTCATTATTTTCGTTTATACGGGATCCGTTTTACTTAATTTCAACCTTTCGTCTAGTTTATGATCTTCTGGGATTGAATTGTTGTAACTGGATAGTTCTACCCCCTATCCAGGGATAGAACTAAAAAAATGTCCTTTCTCATTTTCATTTTTTAATGATTCATTTCTCATTTCTTTATTGTTTTTTCGAAGAAAAGTTTTTTTTTTAGAATTCAGTAAACAGAAGAGTTCTTAATTCTACAAATCATAAGAGCGAGGAGAATTA-------------------------------AATTTCATATTGATTAGTCCAAAACAAATTGAATTTCATATTGATTAGTCCAAAACAGTAGGTAATGGAAATTTTGAATTTTCTATTCGAAATGAAATTCCAAAACTTTAAACTTTTTGAGTCAAGTCGATTCAGATTATTACAACTTTTGATTACTTATTTGTTTGTCGCACAAAAAAACCTTTTGCATTTTCGGTCGAATTTTTTTGTCCCACACAAAAACTTTTTGAATTTCCGGTC
Gaultheria_leucocarpa_JD7                        TTCCCCTTTTTTTCATTTTAGTTATTGTATTGACACGGCAAGGAATGAAGAAGATTAGAGATACAATCAAATATCTGTGTAACTAATCCCTCTCCCTTTCTTTTCTCTTTTTTCCCTTTTTGTAGAAAAAATATGAAGGAGAAAAAAATAAAGGTGTATTCGATATTTTCGAAACTCGGATTCACGTTCGAATTAAATTCAAATTAATAATAGAGGAATAGGGATAGAGCGTCAAATTTGAATCTAGGGCAAGAGTATTTTACAAGATAGTAAAATCAAATATTGTACTAGGATTCAAAATATAGTTTCGAAATTATTGTATCACTTATTTTTTACCATTACTTTATTGGTTGTAATGAAATCTTTCCTAATTAGATTTCGAATTAGTAACTTCGACCTTTTTATTTCCTTTCTTCTTCGTCGTTTCGGATCAAAATATAGAAGAAGGGTTGAGGAAAAAAAATCCAAAGGAGGTTCATGGACAAGGGTAAAGATGTCCGAGTAACGGTTATTTTGGAATGTACCAGTTGTGTCCGAAACGGTGTTAACCGAAACGGTGTTAATAGGGGCATTAACAGATATATTACTCAAAAGAATCGACACACGACGCCTAAGCGATTGGAATTGAGAAAATTCTGTCCTTATTGTTACAAACATACAATTCATGGGCTCAATCTCGTATTTTTTAGGAAAGATTCAAATTGATGAATAATAATTGATAAGGATTTGAAGGTTCATTATTTTCGTTTATACGGGATCCGTTTTACTTAATTTCAACCTTTCGTCTAGTTTATGATCTTCTGGGATTGAATTGTTGTAACTGGATAGTTCTACCCCCTATCCAGGGATAGAACTAAAAAAATGTCCTTTCTCATTTTCATTTTTTAATGATTCATTTCTCATTTCTTTATTGTTTTTTCGAAGAAAAGTTTTTTTTTTAGAATTCAGTAAACAGAAGAGTTCTTAATTCTACAAATCATAAGAGCGAGGAGAATTA-------------------------------AATTTCATATTGATTAGTCCAAAACAAATTGAATTTCATATTGATTAGTCCAAAACAGTAGGTAATGGAAATTTTGAATTTTCTATTCGAAATGAAATTCCAAAACTTTAAACTTTTTGAGTCAAGTCGATTCAGATTATTACAACTTTTGATTACTTATTTGTTTGTCGCACAAAAAAACCTTTTGCATTTTCGGTCGAATTTTTTTGTCCCACACAAAAACTTTTTGAATTTCCGGTC
Gaultheria_leucocarpa_JD8                        TTCCCCTTTTTTTCATTTTAGTTATTGTATTGACACGGCAAGGAATGAAGAAGATTAGAGATACAATCAAATATCTGTGTAACTAATCCCTCTCCCTTTCTTTTCTCTTTTTTCCCTTTTTGTAGAAAAAATATGAAGGAGAAAAAAATAAAGGTGTATTCGATATTTTCGAAACTCGGATTCACGTTCGAATTAAATTCAAATTAATAATAGAGGAATAGGGATAGAGCGTCAAATTTGAATCTAGGGCAAGAGTATTTTACAAGATAGTAAAATCAAATATTGTACTAGGATTCAAAATATAGTTTCGAAATTATTGTATCACTTATTTTTTACCATTACTTTATTGGTTGTAATGAAATCTTTCCTAATTAGATTTCGAATTAGTAACTTCGACCTTTTTATTTCCTTTCTTCTTCGTCGTTTCGGATCAAAATATAGAAGAAGGGTTGAGGAAAAAAAATCCAAAGGAGGTTCATGGACAAGGGTAAAGATGTCCGAGTAACGGTTATTTTGGAATGTACCAGTTGTGTCCGAAACGGTGTTAACCGAAACGGTGTTAATAGGGGCATTAACAGATATATTACTCAAAAGAATCGACACACGACGCCTAAGCGATTGGAATTGAGAAAATTCTGTCCTTATTGTTACAAACATACAATTCATGGGCTCAATCTCGTATTTTTTAGGAAAGATTCAAATTGATGAATAATAATTGATAAGGATTTGAAGGTTCATTATTTTCGTTTATACGGGATCCGTTTTACTTAATTTCAACCTTTCGTCTAGTTTATGATCTTCTGGGATTGAATTGTTGTAACTGGATAGTTCTACCCCCTATCCAGGGATAGAACTAAAAAAATGTCCTTTCTCATTTTCATTTTTTAATGATTCATTTCTCATTTCTTTATTGTTTTTTCGAAGAAAAGTTTTTTTTTTAGAATTCAGTAAACAGAAGAGTTCTTAATTCTACAAATCATAAGAGCGAGGAGAATTA-------------------------------AATTTCATATTGATTAGTCCAAAACAAATTGAATTTCATATTGATTAGTCCAAAACAGTAGGTAATGGAAATTTTGAATTTTCTATTCGAAATGAAATTCCAAAACTTTAAACTTTTTGAGTCAAGTCGATTCAGATTATTACAACTTTTGATTACTTATTTGTTTGTCGCACAAAAAAACCTTTTGCATTTTCGGTCGAATTTTTTTGTCCCACACAAAAACTTTTTGAATTTCCGGTC
Gaultheria_leucocarpa_JD9                        TTCCCCTTTTTTTCATTTTAGTTATTGTATTGACACGGCAAGGAATGAAGAAGATTAGAGATACAATCAAATATCTGTGTAACTAATCCCTCTCCCTTTCTTTTCTCTTTTTTCCCTTTTTGTAGAAAAAATATGAAGGAGAAAAAAATAAAGGTGTATTCGATATTTTCGAAACTCGGATTCACGTTCGAATTAAATTCAAATTAATAATAGAGGAATAGGGATAGAGCGTCAAATTTGAATCTAGGGCAAGAGTATTTTACAAGATAGTAAAATCAAATATTGTACTAGGATTCAAAATATAGTTTCGAAATTATTGTATCACTTATTTTTTACCATTACTTTATTGGTTGTAATGAAATCTTTCCTAATTAGATTTCGAATTAGTAACTTCGACCTTTTTATTTCCTTTCTTCTTCGTCGTTTCGGATCAAAATATAGAAGAAGGGTTGAGGAAAAAAAATCCAAAGGAGGTTCATGGACAAGGGTAAAGATGTCCGAGTAACGGTTATTTTGGAATGTACCAGTTGTGTCCGAAACGGTGTTAACCGAAACGGTGTTAATAGGGGCATTAACAGATATATTACTCAAAAGAATCGACACACGACGCCTAAGCGATTGGAATTGAGAAAATTCTGTCCTTATTGTTACAAACATACAATTCATGGGCTCAATCTCGTATTTTTTAGGAAAGATTCAAATTGATGAATAATAATTGATAAGGATTTGAAGGTTCATTATTTTCGTTTATACGGGATCCGTTTTACTTAATTTCAACCTTTCGTCTAGTTTATGATCTTCTGGGATTGAATTGTTGTAACTGGATAGTTCTACCCCCTATCCAGGGATAGAACTAAAAAAATGTCCTTTCTCATTTTCATTTTTTAATGATTCATTTCTCATTTCTTTATTGTTTTTTCGAAGAAAAGTTTTTTTTTTAGAATTCAGTAAACAGAAGAGTTCTTAATTCTACAAATCATAAGAGCGAGGAGAATTA-------------------------------AATTTCATATTGATTAGTCCAAAACAAATTGAATTTCATATTGATTAGTCCAAAACAGTAGGTAATGGAAATTTTGAATTTTCTATTCGAAATGAAATTCCAAAACTTTAAACTTTTTGAGTCAAGTCGATTCAGATTATTACAACTTTTGATTACTTATTTGTTTGTCGCACAAAAAAACCTTTTGCATTTTCGGTCGAATTTTTTTGTCCCACACAAAAACTTTTTGAATTTCCGGTC
Gaultheria_leucocarpa_JD10                       TTCCCCTTTTTTTCATTTTAGTTATTGTATTGACACGGCAAGGAATGAAGAAGATTAGAGATACAATCAAATATCTGTGTAACTAATCCCTCTCCCTTTCTTTTCTCTTTTTTCCCTTTTTGTAGAAAAAATATGAAGGAGAAAAAAATAAAGGTGTATTCGATATTTTCGAAACTCGGATTCACGTTCGAATTAAATTCAAATTAATAATAGAGGAATAGGGATAGAGCGTCAAATTTGAATCTAGGGCAAGAGTATTTTACAAGATAGTAAAATCAAATATTGTACTAGGATTCAAAATATAGTTTCGAAATTATTGTATCACTTATTTTTTACCATTACTTTATTGGTTGTAATGAAATCTTTCCTAATTAGATTTCGAATTAGTAACTTCGACCTTTTTATTTCCTTTCTTCTTCGTCGTTTCGGATCAAAATATAGAAGAAGGGTTGAGGAAAAAAAATCCAAAGGAGGTTCATGGACAAGGGTAAAGATGTCCGAGTAACGGTTATTTTGGAATGTACCAGTTGTGTCCGAAACGGTGTTAACCGAAACGGTGTTAATAGGGGCATTAACAGATATATTACTCAAAAGAATCGACACACGACGCCTAAGCGATTGGAATTGAGAAAATTCTGTCCTTATTGTTACAAACATACAATTCATGGGCTCAATCTCGTATTTTTTAGGAAAGATTCAAATTGATGAATAATAATTGATAAGGATTTGAAGGTTCATTATTTTCGTTTATACGGGATCCGTTTTACTTAATTTCAACCTTTCGTCTAGTTTATGATCTTCTGGGATTGAATTGTTGTAACTGGATAGTTCTACCCCCTATCCAGGGATAGAACTAAAAAAATGTCCTTTCTCATTTTCATTTTTTAATGATTCATTTCTCATTTCTTTATTGTTTTTTCGAAGAAAAGTTTTTTTTTTAGAATTCAGTAAACAGAAGAGTTCTTAATTCTACAAATCATAAGAGCGAGGAGAATTA-------------------------------AATTTCATATTGATTAGTCCAAAACAAATTGAATTTCATATTGATTAGTCCAAAACAGTAGGTAATGGAAATTTTGAATTTTCTATTCGAAATGAAATTCCAAAACTTTAAACTTTTTGAGTCAAGTCGATTCAGATTATTACAACTTTTGATTACTTATTTGTTTGTCGCACAAAAAAACCTTTTGCATTTTCGGTCGAATTTTTTTGTCCCACACAAAAACTTTTTGAATTTCCGGTC
Gaultheria_leucocarpa_MS1                        TTCCCCTTTTTTTCATTTTAGTTATTGTATTGACACGGCAAGGAATGAAGAAGATTAGAGATACAATCAAATATCTGTGTAACTAATCCCTCTCCCTTTCTTTTCTCTTTTTTCCCTTTTTGTAGAAAAAATATGAAGGAGAAAAAAATAAAGGTGTATTCGATATTTTCGAAACTCGGATTCACGTTCGAATTAAATTCAAATTAATAATAGAGGAATAGGGATAGAGCGTCAAATTTGAATCTAGGGCAAGAGTATTTTACAAGATAGTAAAATCAAATATTGTACTAGGATTCAAAATATAGTTTCGAAATTATTGTATCACTTATTTTTTACCATTACTTTATTGGTTGTAATGAAATCTTTCCTAATTAGATTTCGAATTAGTAACTTCGACCTTTTTATTTCCTTTCTTCTTCTTCGTTTCGGATCAAAATATAGAAGAAGGGTTGAGGAAAAAAAATCCAAAGGAGGTTCATGGACAAGGGTAAAGATGTCCGAGTAACGGTTATTTTGGAATGTACCAGTTGTGTCCGAAACGGTGTTAACCGAAACGGTGTTAATAGGGGCATTAACAGATATATTACTCAAAAGAATCGACACACGACGCCTAAGCGATTGGAATTGAGAAAATTCTGTCCTTATTGTTACAAACATACAATTCATGGGCTCAATCTCGTATTTTTTAGGAAAGATTCAAATTGATGAATAATAATTGATAAGGATTTGAAGGTTCATTATTTTCGTTTATACGGGATCCGTTTTACTTAATTTCAACCTTTCGTCTAGTTTATGATCTTCTGGGATTGAATTGTTGTAACTGGATAGTTCTACCCCCTATCCAGGGATAGAACTAAAAAAATGTCCTTTCTCATTTTCATTTTTTAATGATTCATTTCTCATTTCTTTATTGTTTTTTCGAAGAAAAGTTTTTTTTTTAGAATTCAGTAAACAGAAGAGTTCTTAATTCTACAAATCATAAGAGCGAGGAGAATTA-------------------------------AATTTCATATTGATTAGTCCAAAACAAATTGAATTTCATATTGATTAGTCCAAAACAGTAGGTAATGGAAATTTTGAATTTTCTATTCGAAATGAAATTCCAAAACTTTAAACTTTTTGAGTCAAGTCGATTCAGATTATTACAACTTTTGATTACTTATTTGTTTGTCGCACAAAAAAACCTTTTGCATTTTCGGTCGAATTTTTTTGTCCCACACAAAAACTTTTTGAATTTCCGGTC
Gaultheria_leucocarpa_MS2                        TTCCCCTTTTTTTCATTTTAGTTATTGTATTGACACGGCAAGGAATGAAGAAGATTAGAGATACAATCAAATATCTGTGTAACTAATCCCTCTCCCTTTCTTTTCTCTTTTTTCCCTTTTTGTAGAAAAAATATGAAGGAGAAAAAAATAAAGGTGTATTCGATATTTTCGAAACTCGGATTCACGTTCGAATTAAATTCAAATTAATAATAGAGGAATAGGGATAGAGCGTCAAATTTGAATCTAGGGCAAGAGTATTTTACAAGATAGTAAAATCAAATATTGTACTAGGATTCAAAATATAGTTTCGAAATTATTGTATCACTTATTTTTTACCATTACTTTATTGGTTGTAATGAAATCTTTCCTAATTAGATTTCGAATTAGTAACTTCGACCTTTTTATTTCCTTTCTTCTTCTTCGTTTCGGATCAAAATATAGAAGAAGGGTTGAGGAAAAAAAATCCAAAGGAGGTTCATGGACAAGGGTAAAGATGTCCGAGTAACGGTTATTTTGGAATGTACCAGTTGTGTCCGAAACGGTGTTAACCGAAACGGTGTTAATAGGGGCATTAACAGATATATTACTCAAAAGAATCGACACACGACGCCTAAGCGATTGGAATTGAGAAAATTCTGTCCTTATTGTTACAAACATACAATTCATGGGCTCAATCTCGTATTTTTTAGGAAAGATTCAAATTGATGAATAATAATTGATAAGGATTTGAAGGTTCATTATTTTCGTTTATACGGGATCCGTTTTACTTAATTTCAACCTTTCGTCTAGTTTATGATCTTCTGGGATTGAATTGTTGTAACTGGATAGTTCTACCCCCTATCCAGGGATAGAACTAAAAAAATGTCCTTTCTCATTTTCATTTTTTAATGATTCATTTCTCATTTCTTTATTGTTTTTTCGAAGAAAAGTTTTTTTTTTAGAATTCAGTAAACAGAAGAGTTCTTAATTCTACAAATCATAAGAGCGAGGAGAATTA-------------------------------AATTTCATATTGATTAGTCCAAAACAAATTGAATTTCATATTGATTAGTCCAAAACAGTAGGTAATGGAAATTTTGAATTTTCTATTCGAAATGAAATTCCAAAACTTTAAACTTTTTGAGTCAAGTCGATTCAGATTATTACAACTTTTGATTACTTATTTGTTTGTCGCACAAAAAAACCTTTTGCATTTTCGGTCGAATTTTTTTGTCCCACACAAAAACTTTTTGAATTTCCGGTC
Gaultheria_leucocarpa_MS3                        TTCCCCTTTTTTTCATTTTAGTTATTGTATTGACACGGCAAGGAATGAAGAAGATTAGAGATACAATCAAATATCTGTGTAACTAATCCCTCTCCCTTTCTTTTCTCTTTTTTCCCTTTTTGTAGAAAAAATATGAAGGAGAAAAAAATAAAGGTGTATTCGATATTTTCGAAACTCGGATTCACGTTCGAATTAAATTCAAATTAATAATAGAGGAATAGGGATAGAGCGTCAAATTTGAATCTAGGGCAAGAGTATTTTACAAGATAGTAAAATCAAATATTGTACTAGGATTCAAAATATAGTTTCGAAATTATTGTATCACTTATTTTTTACCATTACTTTATTGGTTGTAATGAAATCTTTCCTAATTAGATTTCGAATTAGTAACTTCGACCTTTTTATTTCCTTTCTTCTTCTTCGTTTCGGATCAAAATATAGAAGAAGGGTTGAGGAAAAAAAATCCAAAGGAGGTTCATGGACAAGGGTAAAGATGTCCGAGTAACGGTTATTTTGGAATGTACCAGTTGTGTCCGAAACGGTGTTAACCGAAACGGTGTTAATAGGGGCATTAACAGATATATTACTCAAAAGAATCGACACACGACGCCTAAGCGATTGGAATTGAGAAAATTCTGTCCTTATTGTTACAAACATACAATTCATGGGCTCAATCTCGTATTTTTTAGGAAAGATTCAAATTGATGAATAATAATTGATAAGGATTTGAAGGTTCATTATTTTCGTTTATACGGGATCCGTTTTACTTAATTTCAACCTTTCGTCTAGTTTATGATCTTCTGGGATTGAATTGTTGTAACTGGATAGTTCTACCCCCTATCCAGGGATAGAACTAAAAAAATGTCCTTTCTCATTTTCATTTTTTAATGATTCATTTCTCATTTCTTTATTGTTTTTTCGAAGAAAAGTTTTTTTTTTAGAATTCAGTAAACAGAAGAGTTCTTAATTCTACAAATCATAAGAGCGAGGAGAATTA-------------------------------AATTTCATATTGATTAGTCCAAAACAAATTGAATTTCATATTGATTAGTCCAAAACAGTAGGTAATGGAAATTTTGAATTTTCTATTCGAAATGAAATTCCAAAACTTTAAACTTTTTGAGTCAAGTCGATTCAGATTATTACAACTTTTGATTACTTATTTGTTTGTCGCACAAAAAAACCTTTTGCATTTTCGGTCGAATTTTTTTGTCCCACACAAAAACTTTTTGAATTTCCGGTC
Gaultheria_leucocarpa_MS4                        TTCCCCTTTTTTTCATTTTAGTTATTGTATTGACACGGCAAGGAATGAAGAAGATTAGAGATACAATCAAATATCTGTGTGACTAATCCCTCTCCCTTTCTTTTCTCTTTTTTCCCTTTTTGTAGAAAAAATATGAAGGAGAAAAGAATAAAGGTGTATTCGATATTTTCGAAACTCGGATTCACGTTCGAATTAAATTCGAATTAATAATAGAGGAATAGGGATAGAGCGTCAAATTTGAATCTAGGGCAAGAGTATTTTACAAGATAGTAAAATCAAATATTGTACTAGGATTCGAAATATAGTTTCGAAATTATTGTATCACTTATTTTTTACCATTACTTTATTGGTTGTAATGAAATCTTTCCTAATTCGATTTCGAATTAGTAACTTCGACCTTTTTATTTCCTTTCTTCTTCTTCGTTTCGGATCAAAATATAGAAGAAGGGTTGAGGAAAAAAAATCCAAAGGAGGTTCATGGACAAGGGTAAAGATGTCCGAGTAACGGTTATTTTGGAATGTACCAGTTGTGTCCGAAACGGTGTTAACCGAAACCGTGTTAATAGGGGCATTAACAGATATATTACTCAAAAGAATCGACACACGACGCCTAAGCGATTGGAATTGAGAAAATTCTGTCCTTATTGTTACAAACATACAATTCATGGGCTCAATCTCGTATTTTTTAGGAAAGATTCAAATTGATGAATAATAATTGATAAGGATTTGAAGGTTCATTATTTTCGTTTATACGGGATCCGTTTTACTTAATTTCAACCTTTCGTCTAGTTTATGATCTTCTGGGATTGAATTGTTGTAACTGGATAGTTCTACCCCCTATCCAGGGATAGAACTAAAAAAATGTCCTTTCTCATTTTCGTTTTTTAATGATTCATTTCTCATTTCTTTATTGTTTTTTCGAAGAAAAGTTTTTTTTTTAGAATTCAGTAAACAGAAGAGTTCTTAATTCTACAAATCATAAGAGCGAGGAGAATTA-------------------------------AATTTCATATTGATTAGTCCAAAACAAATTGAATTTCATATTGATTAGTCCAAAACAGTAGGTAATGGAAATTATGAATTTTCTATTCGAAATGAAATTCCAAAACTTTAAACTTTTTGAGTCAAGTCGATTCAGATTATTACAACTTTTGATTACTTATTTGTTTGTCGCACAAAAAAACCTTTTGCATTTTCGGTCGAATTTTTTTGTCCCACACAAAAACTTTTTGAATTTCCGGTC
Gaultheria_leucocarpa_MS5                        TTCCCCTTTTTTTCATTTTAGTTATTGTATTGACACGGCAAGGAATGAAGAAGATTAGAGATACAATCAAATATCTGTGTGACTAATCCCTCTCCCTTTCTTTTCTCTTTTTTCCCTTTTTGTAGAAAAAATATGAAGGAGAAAAGAATAAAGGTGTATTCGATATTTTCGAAACTCGGATTCACGTTCGAATTAAATTCGAATTAATAATAGAGGAATAGGGATAGAGCGTCAAATTTGAATCTAGGGCAAGAGTATTTTACAAGATAGTAAAATCAAATATTGTACTAGGATTCGAAATATAGTTTCGAAATTATTGTATCACTTATTTTTTACCATTACTTTATTGGTTGTAATGAAATCTTTCCTAATTCGATTTCGAATTAGTAACTTCGACCTTTTTATTTCCTTTCTTCTTCTTCGTTTCGGATCAAAATATAGAAGAAGGGTTGAGGAAAAAAAATCCAAAGGAGGTTCATGGACAAGGGTAAAGATGTCCGAGTAACGGTTATTTTGGAATGTACCAGTTGTGTCCGAAACGGTGTTAACCGAAACCGTGTTAATAGGGGCATTAACAGATATATTACTCAAAAGAATCGACACACGACGCCTAAGCGATTGGAATTGAGAAAATTCTGTCCTTATTGTTACAAACATACAATTCATGGGCTCAATCTCGTATTTTTTAGGAAAGATTCAAATTGATGAATAATAATTGATAAGGATTTGAAGGTTCATTATTTTCGTTTATACGGGATCCGTTTTACTTAATTTCAACCTTTCGTCTAGTTTATGATCTTCTGGGATTGAATTGTTGTAACTGGATAGTTCTACCCCCTATCCAGGGATAGAACTAAAAAAATGTCCTTTCTCATTTTCGTTTTTTAATGATTCATTTCTCATTTCTTTATTGTTTTTTCGAAGAAAAGTTTTTTTTTTAGAATTCAGTAAACAGAAGAGTTCTTAATTCTACAAATCATAAGAGCGAGGAGAATTA-------------------------------AATTTCATATTGATTAGTCCAAAACAAATTGAATTTCATATTGATTAGTCCAAAACAGTAGGTAATGGAAATTATGAATTTTCTATTCGAAATGAAATTCCAAAACTTTAAACTTTTTGAGTCAAGTCGATTCAGATTATTACAACTTTTGATTACTTATTTGTTTGTCGCACAAAAAAACCTTTTGCATTTTCGGTCGAATTTTTTTGTCCCACACAAAAACTTTTTGAATTTCCGGTC
Gaultheria_leucocarpa_MS6                        TTCCCCTTTTTTTCATTTTAGTTATTGTATTGACACGGCAAGGAATGAAGAAGATTAGAGATACAATCAAATATCTGTGTGACTAATCCCTCTCCCTTTCTTTTCTCTTTTTTCCCTTTTTGTAGAAAAAATATGAAGGAGAAAAGAATAAAGGTGTATTCGATATTTTCGAAACTCGGATTCACGTTCGAATTAAATTCGAATTAATAATAGAGGAATAGGGATAGAGCGTCAAATTTGAATCTAGGGCAAGAGTATTTTACAAGATAGTAAAATCAAATATTGTACTAGGATTCGAAATATAGTTTCGAAATTATTGTATCACTTATTTTTTACCATTACTTTATTGGTTGTAATGAAATCTTTCCTAATTCGATTTCGAATTAGTAACTTCGACCTTTTTATTTCCTTTCTTCTTCTTCGTTTCGGATCAAAATATAGAAGAAGGGTTGAGGAAAAAAAATCCAAAGGAGGTTCATGGACAAGGGTAAAGATGTCCGAGTAACGGTTATTTTGGAATGTACCAGTTGTGTCCGAAACGGTGTTAACCGAAACCGTGTTAATAGGGGCATTAACAGATATATTACTCAAAAGAATCGACACACGACGCCTAAGCGATTGGAATTGAGAAAATTCTGTCCTTATTGTTACAAACATACAATTCATGGGCTCAATCTCGTATTTTTTAGGAAAGATTCAAATTGATGAATAATAATTGATAAGGATTTGAAGGTTCATTATTTTCGTTTATACGGGATCCGTTTTACTTAATTTCAACCTTTCGTCTAGTTTATGATCTTCTGGGATTGAATTGTTGTAACTGGATAGTTCTACCCCCTATCCAGGGATAGAACTAAAAAAATGTCCTTTCTCATTTTCGTTTTTTAATGATTCATTTCTCATTTCTTTATTGTTTTTTCGAAGAAAAGTTTTTTTTTTAGAATTCAGTAAACAGAAGAGTTCTTAATTCTACAAATCATAAGAGCGAGGAGAATTA-------------------------------AATTTCATATTGATTAGTCCAAAACAAATTGAATTTCATATTGATTAGTCCAAAACAGTAGGTAATGGAAATTATGAATTTTCTATTCGAAATGAAATTCCAAAACTTTAAACTTTTTGAGTCAAGTCGATTCAGATTATTACAACTTTTGATTACTTATTTGTTTGTCGCACAAAAAAACCTTTTGCATTTTCGGTCGAATTTTTTTGTCCCACACAAAAACTTTTTGAATTTCCGGTC
Gaultheria_leucocarpa_MS7                        TTCCCCTTTTTTTCATTTTAGTTATTGTATTGACACGGCAAGGAATGAAGAAGATTAGAGATACAATCAAATATCTGTGTGACTAATCCCTCTCCCTTTCTTTTCTCTTTTTTCCCTTTTTGTAGAAAAAATATGAAGGAGAAAAGAATAAAGGTGTATTCGATATTTTCGAAACTCGGATTCACGTTCGAATTAAATTCGAATTAATAATAGAGGAATAGGGATAGAGCGTCAAATTTGAATCTAGGGCAAGAGTATTTTACAAGATAGTAAAATCAAATATTGTACTAGGATTCGAAATATAGTTTCGAAATTATTGTATCACTTATTTTTTACCATTACTTTATTGGTTGTAATGAAATCTTTCCTAATTCGATTTCGAATTAGTAACTTCGACCTTTTTATTTCCTTTCTTCTTCTTCGTTTCGGATCAAAATATAGAAGAAGGGTTGAGGAAAAAAAATCCAAAGGAGGTTCATGGACAAGGGTAAAGATGTCCGAGTAACGGTTATTTTGGAATGTACCAGTTGTGTCCGAAACGGTGTTAACCGAAACCGTGTTAATAGGGGCATTAACAGATATATTACTCAAAAGAATCGACACACGACGCCTAAGCGATTGGAATTGAGAAAATTCTGTCCTTATTGTTACAAACATACAATTCATGGGCTCAATCTCGTATTTTTTAGGAAAGATTCAAATTGATGAATAATAATTGATAAGGATTTGAAGGTTCATTATTTTCGTTTATACGGGATCCGTTTTACTTAATTTCAACCTTTCGTCTAGTTTATGATCTTCTGGGATTGAATTGTTGTAACTGGATAGTTCTACCCCCTATCCAGGGATAGAACTAAAAAAATGTCCTTTCTCATTTTCGTTTTTTAATGATTCATTTCTCATTTCTTTATTGTTTTTTCGAAGAAAAGTTTTTTTTTTAGAATTCAGTAAACAGAAGAGTTCTTAATTCTACAAATCATAAGAGCGAGGAGAATTA-------------------------------AATTTCATATTGATTAGTCCAAAACAAATTGAATTTCATATTGATTAGTCCAAAACAGTAGGTAATGGAAATTATGAATTTTCTATTCGAAATGAAATTCCAAAACTTTAAACTTTTTGAGTCAAGTCGATTCAGATTATTACAACTTTTGATTACTTATTTGTTTGTCGCACAAAAAAACCTTTTGCATTTTCGGTCGAATTTTTTTGTCCCACACAAAAACTTTTTGAATTTCCGGTC
Gaultheria_leucocarpa_MS8                        TTCCCCTTTTTTTCATTTTAGTTATTGTATTGACACGGCAAGGAATGAAGAAGATTAGAGATACAATCAAATATCTGTGTGACTAATCCCTCTCCCTTTCTTTTCTCTTTTTTCCCTTTTTGTAGAAAAAATATGAAGGAGAAAAGAATAAAGGTGTATTCGATATTTTCGAAACTCGGATTCACGTTCGAATTAAATTCGAATTAATAATAGAGGAATAGGGATAGAGCGTCAAATTTGAATCTAGGGCAAGAGTATTTTACAAGATAGTAAAATCAAATATTGTACTAGGATTCGAAATATAGTTTCGAAATTATTGTATCACTTATTTTTTACCATTACTTTATTGGTTGTAATGAAATCTTTCCTAATTCGATTTCGAATTAGTAACTTCGACCTTTTTATTTCCTTTCTTCTTCTTCGTTTCGGATCAAAATATAGAAGAAGGGTTGAGGAAAAAAAATCCAAAGGAGGTTCATGGACAAGGGTAAAGATGTCCGAGTAACGGTTATTTTGGAATGTACCAGTTGTGTCCGAAACGGTGTTAACCGAAACCGTGTTAATAGGGGCATTAACAGATATATTACTCAAAAGAATCGACACACGACGCCTAAGCGATTGGAATTGAGAAAATTCTGTCCTTATTGTTACAAACATACAATTCATGGGCTCAATCTCGTATTTTTTAGGAAAGATTCAAATTGATGAATAATAATTGATAAGGATTTGAAGGTTCATTATTTTCGTTTATACGGGATCCGTTTTACTTAATTTCAACCTTTCGTCTAGTTTATGATCTTCTGGGATTGAATTGTTGTAACTGGATAGTTCTACCCCCTATCCAGGGATAGAACTAAAAAAATGTCCTTTCTCATTTTCGTTTTTTAATGATTCATTTCTCATTTCTTTATTGTTTTTTCGAAGAAAAGTTTTTTTTTTAGAATTCAGTAAACAGAAGAGTTCTTAATTCTACAAATCATAAGAGCGAGGAGAATTA-------------------------------AATTTCATATTGATTAGTCCAAAACAAATTGAATTTCATATTGATTAGTCCAAAACAGTAGGTAATGGAAATTATGAATTTTCTATTCGAAATGAAATTCCAAAACTTTAAACTTTTTGAGTCAAGTCGATTCAGATTATTACAACTTTTGATTACTTATTTGTTTGTCGCACAAAAAAACCTTTTGCATTTTCGGTCGAATTTTTTTGTCCCACACAAAAACTTTTTGAATTTCCGGTC
Gaultheria_leucocarpa_MS9                        TTCCCCTTTTTTTCATTTTAGTTATTGTATTGACACGGCAAGGAATGAAGAAGATTAGAGATACAATCAAATATCTGTGTGACTAATCCCTCTCCCTTTCTTTTCTCTTTTTTCCCTTTTTGTAGAAAAAATATGAAGGAGAAAAGAATAAAGGTGTATTCGATATTTTCGAAACTCGGATTCACGTTCGAATTAAATTCGAATTAATAATAGAGGAATAGGGATAGAGCGTCAAATTTGAATCTAGGGCAAGAGTATTTTACAAGATAGTAAAATCAAATATTGTACTAGGATTCGAAATATAGTTTCGAAATTATTGTATCACTTATTTTTTACCATTACTTTATTGGTTGTAATGAAATCTTTCCTAATTCGATTTCGAATTAGTAACTTCGACCTTTTTATTTCCTTTCTTCTTCTTCGTTTCGGATCAAAATATAGAAGAAGGGTTGAGGAAAAAAAATCCAAAGGAGGTTCATGGACAAGGGTAAAGATGTCCGAGTAACGGTTATTTTGGAATGTACCAGTTGTGTCCGAAACGGTGTTAACCGAAACCGTGTTAATAGGGGCATTAACAGATATATTACTCAAAAGAATCGACACACGACGCCTAAGCGATTGGAATTGAGAAAATTCTGTCCTTATTGTTACAAACATACAATTCATGGGCTCAATCTCGTATTTTTTAGGAAAGATTCAAATTGATGAATAATAATTGATAAGGATTTGAAGGTTCATTATTTTCGTTTATACGGGATCCGTTTTACTTAATTTCAACCTTTCGTCTAGTTTATGATCTTCTGGGATTGAATTGTTGTAACTGGATAGTTCTACCCCCTATCCAGGGATAGAACTAAAAAAATGTCCTTTCTCATTTTCGTTTTTTAATGATTCATTTCTCATTTCTTTATTGTTTTTTCGAAGAAAAGTTTTTTTTTTAGAATTCAGTAAACAGAAGAGTTCTTAATTCTACAAATCATAAGAGCGAGGAGAATTA-------------------------------AATTTCATATTGATTAGTCCAAAACAAATTGAATTTCATATTGATTAGTCCAAAACAGTAGGTAATGGAAATTATGAATTTTCTATTCGAAATGAAATTCCAAAACTTTAAACTTTTTGAGTCAAGTCGATTCAGATTATTACAACTTTTGATTACTTATTTGTTTGTCGCACAAAAAAACCTTTTGCATTTTCGGTCGAATTTTTTTGTCCCACACAAAAACTTTTTGAATTTCCGGTC
Gaultheria_leucocarpa_MS10                       TTCCCCTTTTTTTCATTTTAGTTATTGTATTGACACGGCAAGGAATGAAGAAGATTAGAGATACAATCAAATATCTGTGTGACTAATCCCTCTCCCTTTCTTTTCTCTTTTTTCCCTTTTTGTAGAAAAAATATGAAGGAGAAAAGAATAAAGGTGTATTCGATATTTTCGAAACTCGGATTCACGTTCGAATTAAATTCGAATTAATAATAGAGGAATAGGGATAGAGCGTCAAATTTGAATCTAGGGCAAGAGTATTTTACAAGATAGTAAAATCAAATATTGTACTAGGATTCGAAATATAGTTTCGAAATTATTGTATCACTTATTTTTTACCATTACTTTATTGGTTGTAATGAAATCTTTCCTAATTCGATTTCGAATTAGTAACTTCGACCTTTTTATTTCCTTTCTTCTTCTTCGTTTCGGATCAAAATATAGAAGAAGGGTTGAGGAAAAAAAATCCAAAGGAGGTTCATGGACAAGGGTAAAGATGTCCGAGTAACGGTTATTTTGGAATGTACCAGTTGTGTCCGAAACGGTGTTAACCGAAACCGTGTTAATAGGGGCATTAACAGATATATTACTCAAAAGAATCGACACACGACGCCTAAGCGATTGGAATTGAGAAAATTCTGTCCTTATTGTTACAAACATACAATTCATGGGCTCAATCTCGTATTTTTTAGGAAAGATTCAAATTGATGAATAATAATTGATAAGGATTTGAAGGTTCATTATTTTCGTTTATACGGGATCCGTTTTACTTAATTTCAACCTTTCGTCTAGTTTATGATCTTCTGGGATTGAATTGTTGTAACTGGATAGTTCTACCCCCTATCCAGGGATAGAACTAAAAAAATGTCCTTTCTCATTTTCGTTTTTTAATGATTCATTTCTCATTTCTTTATTGTTTTTTCGAAGAAAAGTTTTTTTTTTAGAATTCAGTAAACAGAAGAGTTCTTAATTCTACAAATCATAAGAGCGAGGAGAATTA-------------------------------AATTTCATATTGATTAGTCCAAAACAAATTGAATTTCATATTGATTAGTCCAAAACAGTAGGTAATGGAAATTATGAATTTTCTATTCGAAATGAAATTCCAAAACTTTAAACTTTTTGAGTCAAGTCGATTCAGATTATTACAACTTTTGATTACTTATTTGTTTGTCGCACAAAAAAACCTTTTGCATTTTCGGTCGAATTTTTTTGTCCCACACAAAAACTTTTTGAATTTCCGGTC
Gaultheria_leucocarpa_YLC1                       TTCCCCTTTTTTTCATTTTAGTTATTGTATTGACACGGCAAGCAATGAAGAAGATTAGAGATACAATCAAATATCTGTGTGACTAATCCCTCTCCCTTTCTTTTCTCTTTTTTCCCTTTTTGTAGAAAAAATATGAAGGAGAAAAGAATAAAGGTGTATTCGATATTTTCGAAACTCGGATTCACGTTCGAATTAAATTCAAATTAATAATAGAGGAATAGGGATAGAGCGTCAAATTTGAATCTAGGGCAAGAGTATTTTACAAGATAGTAAAATCAAATATTGTACTAGGATTCAAAATATAGTTTCGAAATTATTGTATCACTTATTTTTTACCATTACTTTATTGGTTGTAATGAAATCTTTCCTAATTAGATTTCGAATTAGTAACTTCGACCTTTTTATTTCCTTTCTTCTTCTTCGTTTTGGATCAAAATATAGAAGAAGGGTTGAGGAAAAAAAATCCAAAGGAGGTTCATGGACAAGGGTAAAGATGTCCGAGTAACGGTTATTTTGGAATGTACCAGTTGTGTCCGAAACGGTGTTAACCGAAACGGTGTTAATAGGGGCATTAACAGATATATTACTCAAAAGAATCGACACACGACGCCTAAGCGATTGGAATTGAGAAAATTCTGTCCTTATTGTTACAAACATACAATTCATGGGCTCAATCTCGTATTTTTTAGGAAAGATTCAAATTGATGAATAATAATTGATAAGGATTTGAAGGTTCATTATTTTCGTTTATACGGGATCCGTTTTACTTAATTTCAACCTTTCGTCTAGTTTATGATCTTCTGGGATTGAATTGTTGTAACTGGATAGTTCTACCCCCTATCCAGGGATAGAACTAAAAAAATGTCCTTTCTCATTTTCATTTTTTAATGATTCATTTCTCATTTCTTTATTGTTTTTTCGAAGAAAAGTTTTTTTTTTAGAATTCAGTAAACAGAAGAGTTCTTAATTCTACAAATCATAAGAGCGAGGAGAATTAAATTTCATATTGATTAGTCCAAAACAAATTGAATTTCATATTGATTAGTCCAAAACAAATTGAATTTCATATTGATTAGTCCAAAACAGTAGGTAATGGAAATTATGAATTTTCTAGTCGAAATGAAATTCCAAAACTTTAAACTTTTTGAGTCAAGTCGATTCAGATTATTACAACTTTTGATTACTTATTTGTTTGTCGCACAAAAAAACCTTTTGCATTTTCGGTCGAATTTTTTTGTCCCACACAAAAACTTTTTGAATTTCCGGTC
Gaultheria_leucocarpa_YLC2                       TTCCCCTTTTTTTCATTTTAGTTATTGTATTGACACGGCAAGCAATGAAGAAGATTAGAGATACAATCAAATATCTGTGTGACTAATCCCTCTCCCTTTCTTTTCTCTTTTTTCCCTTTTTGTAGAAAAAATATGAAGGAGAAAAGAATAAAGGTGTATTCGATATTTTCGAAACTCGGATTCACGTTCGAATTAAATTCAAATTAATAATAGAGGAATAGGGATAGAGCGTCAAATTTGAATCTAGGGCAAGAGTATTTTACAAGATAGTAAAATCAAATATTGTACTAGGATTCAAAATATAGTTTCGAAATTATTGTATCACTTATTTTTTACCATTACTTTATTGGTTGTAATGAAATCTTTCCTAATTAGATTTCGAATTAGTAACTTCGACCTTTTTATTTCCTTTCTTCTTCTTCGTTTTGGATCAAAATATAGAAGAAGGGTTGAGGAAAAAAAATCCAAAGGAGGTTCATGGACAAGGGTAAAGATGTCCGAGTAACGGTTATTTTGGAATGTACCAGTTGTGTCCGAAACGGTGTTAACCGAAACGGTGTTAATAGGGGCATTAACAGATATATTACTCAAAAGAATCGACACACGACGCCTAAGCGATTGGAATTGAGAAAATTCTGTCCTTATTGTTACAAACATACAATTCATGGGCTCAATCTCGTATTTTTTAGGAAAGATTCAAATTGATGAATAATAATTGATAAGGATTTGAAGGTTCATTATTTTCGTTTATACGGGATCCGTTTTACTTAATTTCAACCTTTCGTCTAGTTTATGATCTTCTGGGATTGAATTGTTGTAACTGGATAGTTCTACCCCCTATCCAGGGATAGAACTAAAAAAATGTCCTTTCTCATTTTCATTTTTTAATGATTCATTTCTCATTTCTTTATTGTTTTTTCGAAGAAAAGTTTTTTTTTTAGAATTCAGTAAACAGAAGAGTTCTTAATTCTACAAATCATAAGAGCGAGGAGAATTAAATTTCATATTGATTAGTCCAAAACAAATTGAATTTCATATTGATTAGTCCAAAACAAATTGAATTTCATATTGATTAGTCCAAAACAGTAGGTAATGGAAATTATGAATTTTCTAGTCGAAATGAAATTCCAAAACTTTAAACTTTTTGAGTCAAGTCGATTCAGATTATTACAACTTTTGATTACTTATTTGTTTGTCGCACAAAAAAACCTTTTGCATTTTCGGTCGAATTTTTTTGTCCCACACAAAAACTTTTTGAATTTCCGGTC
Gaultheria_leucocarpa_YLC3                       TTCCCCTTTTTTTCATTTTAGTTATTGTATTGACACGGCAAGCAATGAAGAAGATTAGAGATACAATCAAATATCTGTGTGACTAATCCCTCTCCCTTTCTTTTCTCTTTTTTCCCTTTTTGTAGAAAAAATATGAAGGAGAAAAGAATAAAGGTGTATTCGATATTTTCGAAACTCGGATTCACGTTCGAATTAAATTCAAATTAATAATAGAGGAATAGGGATAGAGCGTCAAATTTGAATCTAGGGCAAGAGTATTTTACAAGATAGTAAAATCAAATATTGTACTAGGATTCAAAATATAGTTTCGAAATTATTGTATCACTTATTTTTTACCATTACTTTATTGGTTGTAATGAAATCTTTCCTAATTAGATTTCGAATTAGTAACTTCGACCTTTTTATTTCCTTTCTTCTTCTTCGTTTCGGATCAAAATATAGAAGAAGGGTTGAGGAAAAAAAATCCAAAGGAGGTTCATGGACAAGGGTAAAGATGTCCGAGTAACGGTTATTTTGGAATGTACCAGTTGTGTCCGAAACGGTGTTAACCGAAACGGTGTTAATAGGGGCATTAACAGATATATTACTCAAAAGAATCGACACACGACGCCTAAGCGATTGGAATTGAGAAAATTCTGTCCTTATTGTTACAAACATACAATTCATGGGCTCAATCTCGTATTTTTTAGGAAAGATTCAAATTGATGAATAATAATTGATAAGGATTTGAAGGTTCATTATTTTCGTTTATACGGGATCCGTTTTACTTAATTTCAACCTTTCGTCTAGTTTATGATCTTCTGGGATTGAATTGTTGTAACTGGATAGTTCTACCCCCTATCCAGGGATAGAACTAAAAAAATGTCCTTTCTCATTTTCATTTTTTAATGATTCATTTCTCATTTCTTTATTGTTTTTTCGAAGAAAAGTTTTTTTTTTAGAATTCAGTAAACAGAAGAGTTCTTAATTCTACAAATCATAAGAGCGAGGAGAATTAAATTTCATATTGATTAGTCCAAAACAAATTGAATTTCATATTGATTAGTCCAAAACAAATTGAATTTCATATTGATTAGTCCAAAACAGTAGGTAATGGAAATTATGAATTTTCTATTCGAAATGAAATTCCAAAACTTTAAACTTTTTGAGTCAAGTCGATTCAGATTATTACAACTTTTGATTACTTATTTGTTTGTCGCACAAAAAAACCTTTTGCATTTTCGGTCGAATTTTTTTGTCCCACACAAAAACTTTTTGAATTTCCGGTC
Gaultheria_leucocarpa_YLC4                       TTCCCCTTTTTTTCATTTTAGTTATTGTATTGACACGGCAAGCAATGAAGAAGATTAGAGATACAATCAAATATCTGTGTGACTAATCCCTCTCCCTTTCTTTTCTCTTTTTTCCCTTTTTGTAGAAAAAATATGAAGGAGAAAAGAATAAAGGTGTATTCGATATTTTCGAAACTCGGATTCACGTTCGAATTAAATTCAAATTAATAATAGAGGAATAGGGATAGAGCGTCAAATTTGAATCTAGGGCAAGAGTATTTTACAAGATAGTAAAATCAAATATTGTACTAGGATTCAAAATATAGTTTCGAAATTATTGTATCACTTATTTTTTACCATTACTTTATTGGTTGTAATGAAATCTTTCCTAATTAGATTTCGAATTAGTAACTTCGACCTTTTTATTTCCTTTCTTCTTCTTCGTTTCGGATCAAAATATAGAAGAAGGGTTGAGGAAAAAAAATCCAAAGGAGGTTCATGGACAAGGGTAAAGATGTCCGAGTAACGGTTATTTTGGAATGTACCAGTTGTGTCCGAAACGGTGTTAACCGAAACGGTGTTAATAGGGGCATTAACAGATATATTACTCAAAAGAATCGACACACGACGCCTAAGCGATTGGAATTGAGAAAATTCTGTCCTTATTGTTACAAACATACAATTCATGGGCTCAATCTCGTATTTTTTAGGAAAGATTCAAATTGATGAATAATAATTGATAAGGATTTGAAGGTTCATTATTTTCGTTTATACGGGATCCGTTTTACTTAATTTCAACCTTTCGTCTAGTTTATGATCTTCTGGGATTGAATTGTTGTAACTGGATAGTTCTACCCCCTATCCAGGGATAGAACTAAAAAAATGTCCTTTCTCATTTTCATTTTTTAATGATTCATTTCTCATTTCTTTATTGTTTTTTCGAAGAAAAGTTTTTTTTTTAGAATTCAGTAAACAGAAGAGTTCTTAATTCTACAAATCATAAGAGCGAGGAGAATTAAATTTCATATTGATTAGTCCAAAACAAATTGAATTTCATATTGATTAGTCCAAAACAAATTGAATTTCATATTGATTAGTCCAAAACAGTAGGTAATGGAAATTATGAATTTTCTATTCGAAATGAAATTCCAAAACTTTAAACTTTTTGAGTCAAGTCGATTCAGATTATTACAACTTTTGATTACTTATTTGTTTGTCGCACAAAAAAACCTTTTGCATTTTCGGTCGAATTTTTTTGTCCCACACAAAAACTTTTTGAATTTCCGGTC
Gaultheria_leucocarpa_YLC5                       TTCCCCTTTTTTTCATTTTAGTTATTGTATTGACACGGCAAGCAATGAAGAAGATTAGAGATACAATCAAATATCTGTGTGACTAATCCCTCTCCCTTTCTTTTCTCTTTTTTCCCTTTTTGTAGAAAAAATATGAAGGAGAAAAGAATAAAGGTGTATTCGATATTTTCGAAACTCGGATTCACGTTCGAATTAAATTCAAATTAATAATAGAGGAATAGGGATAGAGCGTCAAATTTGAATCTAGGGCAAGAGTATTTTACAAGATAGTAAAATCAAATATTGTACTAGGATTCAAAATATAGTTTCGAAATTATTGTATCACTTATTTTTTACCATTACTTTATTGGTTGTAATGAAATCTTTCCTAATTAGATTTCGAATTAGTAACTTCGACCTTTTTATTTCCTTTCTTCTTCTTCGTTTTGGATCAAAATATAGAAGAAGGGTTGAGGAAAAAAAATCCAAAGGAGGTTCATGGACAAGGGTAAAGATGTCCGAGTAACGGTTATTTTGGAATGTACCAGTTGTGTCCGAAACGGTGTTAACCGAAACGGTGTTAATAGGGGCATTAACAGATATATTACTCAAAAGAATCGACACACGACGCCTAAGCGATTGGAATTGAGAAAATTCTGTCCTTATTGTTACAAACATACAATTCATGGGCTCAATCTCGTATTTTTTAGGAAAGATTCAAATTGATGAATAATAATTGATAAGGATTTGAAGGTTCATTATTTTCGTTTATACGGGATCCGTTTTACTTAATTTCAACCTTTCGTCTAGTTTATGATCTTCTGGGATTGAATTGTTGTAACTGGATAGTTCTACCCCCTATCCAGGGATAGAACTAAAAAAATGTCCTTTCTCATTTTCATTTTTTAATGATTCATTTCTCATTTCTTTATTGTTTTTTCGAAGAAAAGTTTTTTTTTTAGAATTCAGTAAACAGAAGAGTTCTTAATTCTACAAATCATAAGAGCGAGGAGAATTAAATTTCATATTGATTAGTCCAAAACAAATTGAATTTCATATTGATTAGTCCAAAACAAATTGAATTTCATATTGATTAGTCCAAAACAGTAGGTAATGGAAATTATGAATTTTCTAGTCGAAATGAAATTCCAAAACTTTAAACTTTTTGAGTCAAGTCGATTCAGATTATTACAACTTTTGATTACTTATTTGTTTGTCGCACAAAAAAACCTTTTGCATTTTCGGTCGAATTTTTTTGTCCCACACAAAAACTTTTTGAATTTCCGGTC
Gaultheria_leucocarpa_YLC6                       TTCCCCTTTTTTTCATTTTAGTTATTGTATTGACACGGCAAGGAATGAAGAAGATTAGAGATACAATCAAATATCTGTGTAACTAATCCCTCTCCCTTTCTTTTCTCTTTTTTCCCTTTTTGTAGAAAAAATATGAAGGAGAAAAAAATAAAGGTGTATTCGATATTTTCGAAACTCGGATTCACGTTCGAATTAAATTCAAATTAATAATAGAGGAATAGGGATAGAGCGTCAAATTTGAATCTAGGGCAAGAGTATTTTACAAGATAGTAAAATCAAATATTGTACTAGGATTCAAAATATAGTTTCGAAATTATTGTATCACTTATTTTTTACCATTACTTTATTGGTTGTAATGAAATCTTTCCTAATTAGATTTCGAATTAGTAACTTCGACCTTTTTATTTCCTTTCTTCTTCTTCGTTTCGGATCAAAATATAGAAGAAGGGTTGAGGAAAAAAAATCCAAAGGAGGTTCATGGACAAGGGTAAAGATGTCCGAGTAACGGTTATTTTGGAATGTACCAGTTGTGTCCGAAACGGTGTTAACCGAAACGGTGTTAATAGGGGCATTAACAGATATATTACTCAAAAGAATCGACACACGACGCCTAAGCGATTGGAATTGAGAAAATTCTGTCCTTATTGTTACAAACATACAATTCATGGGCTCAATCTCGTATTTTTTAGGAAAGATTCAAATTGATGAATAATAATTGATAAGGATTTGAAGGTTCATTATTTTCGTTTATACGGGATCCGTTTTACTTAATTTCAACCTTTCGTCTAGTTTATGATCTTCTGGGATTGAATTGTTGTAACTGGATAGTTCTACCCCCTATCCAGGGATAGAACTAAAAAAATGTCCTTTCTCATTTTCATTTTTTAATGATTCATTTCTCATTTCTTTATTGTTTTTTCGAAGAAAAGTTTTTTTTTTAGAATTCAGTAAACAGAAGAGTTCTTAATTCTACAAATCATAAGAGCGAGGAGAATTA-------------------------------AATTTCATATTGATTAGTCCAAAACAAATTGAATTTCATATTGATTAGTCCAAAACAGTAGGTAATGGAAATTTTGAATTTTCTATTCGAAATGAAATTCCAAAACTTTAAACTTTTTGAGTCAAGTCGATTCAGATTATTACAACTTTTGATTACTTATTTGTTTGTCGCACAAAAAAACCTTTTGCATTTTCGGTCGAATTTTTTTGTCCCACACAAAAACTTTTTGAATTTCCGGTC
Gaultheria_leucocarpa_YLC7                       TTCCCCTTTTTTTCATTTTAGTTATTGTATTGACACGGCAAGCAATGAAGAAGATTAGAGATACAATCAAATATCTGTGTGACTAATCCCTCTCCCTTTCTTTTCTCTTTTTTCCCTTTTTGTAGAAAAAATATGAAGGAGAAAAGAATAAAGGTGTATTCGATATTTTCGAAACTCGGATTCACGTTCGAATTAAATTCAAATTAATAATAGAGGAATAGGGATAGAGCGTCAAATTTGAATCTAGGGCAAGAGTATTTTACAAGATAGTAAAATCAAATATTGTACTAGGATTCAAAATATAGTTTCGAAATTATTGTATCACTTATTTTTTACCATTACTTTATTGGTTGTAATGAAATCTTTCCTAATTAGATTTCGAATTAGTAACTTCGACCTTTTTATTTCCTTTCTTCTTCTTCGTTTTGGATCAAAATATAGAAGAAGGGTTGAGGAAAAAAAATCCAAAGGAGGTTCATGGACAAGGGTAAAGATGTCCGAGTAACGGTTATTTTGGAATGTACCAGTTGTGTCCGAAACGGTGTTAACCGAAACGGTGTTAATAGGGGCATTAACAGATATATTACTCAAAAGAATCGACACACGACGCCTAAGCGATTGGAATTGAGAAAATTCTGTCCTTATTGTTACAAACATACAATTCATGGGCTCAATCTCGTATTTTTTAGGAAAGATTCAAATTGATGAATAATAATTGATAAGGATTTGAAGGTTCATTATTTTCGTTTATACGGGATCCGTTTTACTTAATTTCAACCTTTCGTCTAGTTTATGATCTTCTGGGATTGAATTGTTGTAACTGGATAGTTCTACCCCCTATCCAGGGATAGAACTAAAAAAATGTCCTTTCTCATTTTCATTTTTTAATGATTCATTTCTCATTTCTTTATTGTTTTTTCGAAGAAAAGTTTTTTTTTTAGAATTCAGTAAACAGAAGAGTTCTTAATTCTACAAATCATAAGAGCGAGGAGAATTAAATTTCATATTGATTAGTCCAAAACAAATTGAATTTCATATTGATTAGTCCAAAACAAATTGAATTTCATATTGATTAGTCCAAAACAGTAGGTAATGGAAATTATGAATTTTCTAGTCGAAATGAAATTCCAAAACTTTAAACTTTTTGAGTCAAGTCGATTCAGATTATTACAACTTTTGATTACTTATTTGTTTGTCGCACAAAAAAACCTTTTGCATTTTCGGTCGAATTTTTTTGTCCCACACAAAAACTTTTTGAATTTCCGGTC
Gaultheria_leucocarpa_YLC8                       TTCCCCTTTTTTTCATTTTAGTTATTGTATTGACACGGCAAGCAATGAAGAAGATTAGAGATACAATCAAATATCTGTGTGACTAATCCCTCTCCCTTTCTTTTCTCTTTTTTCCCTTTTTGTAGAAAAAATATGAAGGAGAAAAGAATAAAGGTGTATTCGATATTTTCGAAACTCGGATTCACGTTCGAATTAAATTCAAATTAATAATAGAGGAATAGGGATAGAGCGTCAAATTTGAATCTAGGGCAAGAGTATTTTACAAGATAGTAAAATCAAATATTGTACTAGGATTCAAAATATAGTTTCGAAATTATTGTATCACTTATTTTTTACCATTACTTTATTGGTTGTAATGAAATCTTTCCTAATTAGATTTCGAATTAGTAACTTCGACCTTTTTATTTCCTTTCTTCTTCTTCGTTTTGGATCAAAATATAGAAGAAGGGTTGAGGAAAAAAAATCCAAAGGAGGTTCATGGACAAGGGTAAAGATGTCCGAGTAACGGTTATTTTGGAATGTACCAGTTGTGTCCGAAACGGTGTTAACCGAAACGGTGTTAATAGGGGCATTAACAGATATATTACTCAAAAGAATCGACACACGACGCCTAAGCGATTGGAATTGAGAAAATTCTGTCCTTATTGTTACAAACATACAATTCATGGGCTCAATCTCGTATTTTTTAGGAAAGATTCAAATTGATGAATAATAATTGATAAGGATTTGAAGGTTCATTATTTTCGTTTATACGGGATCCGTTTTACTTAATTTCAACCTTTCGTCTAGTTTATGATCTTCTGGGATTGAATTGTTGTAACTGGATAGTTCTACCCCCTATCCAGGGATAGAACTAAAAAAATGTCCTTTCTCATTTTCATTTTTTAATGATTCATTTCTCATTTCTTTATTGTTTTTTCGAAGAAAAGTTTTTTTTTTAGAATTCAGTAAACAGAAGAGTTCTTAATTCTACAAATCATAAGAGCGAGGAGAATTAAATTTCATATTGATTAGTCCAAAACAAATTGAATTTCATATTGATTAGTCCAAAACAAATTGAATTTCATATTGATTAGTCCAAAACAGTAGGTAATGGAAATTATGAATTTTCTAGTCGAAATGAAATTCCAAAACTTTAAACTTTTTGAGTCAAGTCGATTCAGATTATTACAACTTTTGATTACTTATTTGTTTGTCGCACAAAAAAACCTTTTGCATTTTCGGTCGAATTTTTTTGTCCCACACAAAAACTTTTTGAATTTCCGGTC
Gaultheria_leucocarpa_YLC9                       TTCCCCTTTTTTTCATTTTAGTTATTGTATTGACACGGCAAGGAATGAAGAAGATTAGAGATACAATCAAATATCTGTGTAACTAATCCCTCTCCCTTTCTTTTCTCTTTTTTCCCTTTTTGTAGAAAAAATATGAAGGAGAAAAAAATAAAGGTGTATTCGATATTTTCGAAACTCGGATTCACGTTCGAATTAAATTCAAATTAATAATAGAGGAATAGGGATAGAGCGTCAAATTTGAATCTAGGGCAAGAGTATTTTACAAGATAGTAAAATCAAATATTGTACTAGGATTCAAAATATAGTTTCGAAATTATTGTATCACTTATTTTTTACCATTACTTTATTGGTTGTAATGAAATCTTTCCTAATTAGATTTCGAATTAGTAACTTCGACCTTTTTATTTCCTTTCTTCTTCTTCGTTTCGGATCAAAATATAGAAGAAGGGTTGAGGAAAAAAAATCCAAAGGAGGTTCATGGACAAGGGTAAAGATGTCCGAGTAACGGTTATTTTGGAATGTACCAGTTGTGTCCGAAACGGTGTTAACCGAAACGGTGTTAATAGGGGCATTAACAGATATATTACTCAAAAGAATCGACACACGACGCCTAAGCGATTGGAATTGAGAAAATTCTGTCCTTATTGTTACAAACATACAATTCATGGGCTCAATCTCGTATTTTTTAGGAAAGATTCAAATTGATGAATAATAATTGATAAGGATTTGAAGGTTCATTATTTTCGTTTATACGGGATCCGTTTTACTTAATTTCAACCTTTCGTCTAGTTTATGATCTTCTGGGATTGAATTGTTGTAACTGGATAGTTCTACCCCCTATCCAGGGATAGAACTAAAAAAATGTCCTTTCTCATTTTCATTTTTTAATGATTCATTTCTCATTTCTTTATTGTTTTTTCGAAGAAAAGTTTTTTTTTTAGAATTCAGTAAACAGAAGAGTTCTTAATTCTACAAATCATAAGAGCGAGGAGAATTA-------------------------------AATTTCATATTGATTAGTCCAAAACAAATTGAATTTCATATTGATTAGTCCAAAACAGTAGGTAATGGAAATTTTGAATTTTCTATTCGAAATGAAATTCCAAAACTTTAAACTTTTTGAGTCAAGTCGATTCAGATTATTACAACTTTTGATTACTTATTTGTTTGTCGCACAAAAAAACCTTTTGCATTTTCGGTCGAATTTTTTTGTCCCACACAAAAACTTTTTGAATTTCCGGTC
Gaultheria_leucocarpa_YLC10                      TTCCCCTTTTTTTCATTTTAGTTATTGTATTGACACGGCAAGCAATGAAGAAGATTAGAGATACAATCAAATATCTGTGTGACTAATCCCTCTCCCTTTCTTTTCTCTTTTTTCCCTTTTTGTAGAAAAAATATGAAGGAGAAAAGAATAAAGGTGTATTCGATATTTTCGAAACTCGGATTCACGTTCGAATTAAATTCAAATTAATAATAGAGGAATAGGGATAGAGCGTCAAATTTGAATCTAGGGCAAGAGTATTTTACAAGATAGTAAAATCAAATATTGTACTAGGATTCAAAATATAGTTTCGAAATTATTGTATCACTTATTTTTTACCATTACTTTATTGGTTGTAATGAAATCTTTCCTAATTAGATTTCGAATTAGTAACTTCGACCTTTTTATTTCCTTTCTTCTTCTTCGTTTTGGATCAAAATATAGAAGAAGGGTTGAGGAAAAAAAATCCAAAGGAGGTTCATGGACAAGGGTAAAGATGTCCGAGTAACGGTTATTTTGGAATGTACCAGTTGTGTCCGAAACGGTGTTAACCGAAACGGTGTTAATAGGGGCATTAACAGATATATTACTCAAAAGAATCGACACACGACGCCTAAGCGATTGGAATTGAGAAAATTCTGTCCTTATTGTTACAAACATACAATTCATGGGCTCAATCTCGTATTTTTTAGGAAAGATTCAAATTGATGAATAATAATTGATAAGGATTTGAAGGTTCATTATTTTCGTTTATACGGGATCCGTTTTACTTAATTTCAACCTTTCGTCTAGTTTATGATCTTCTGGGATTGAATTGTTGTAACTGGATAGTTCTACCCCCTATCCAGGGATAGAACTAAAAAAATGTCCTTTCTCATTTTCATTTTTTAATGATTCATTTCTCATTTCTTTATTGTTTTTTCGAAGAAAAGTTTTTTTTTTAGAATTCAGTAAACAGAAGAGTTCTTAATTCTACAAATCATAAGAGCGAGGAGAATTAAATTTCATATTGATTAGTCCAAAACAAATTGAATTTCATATTGATTAGTCCAAAACAAATTGAATTTCATATTGATTAGTCCAAAACAGTAGGTAATGGAAATTATGAATTTTCTAGTCGAAATGAAATTCCAAAACTTTAAACTTTTTGAGTCAAGTCGATTCAGATTATTACAACTTTTGATTACTTATTTGTTTGTCGCACAAAAAAACCTTTTGCATTTTCGGTCGAATTTTTTTGTCCCACACAAAAACTTTTTGAATTTCCGGTC
