# Supplementary material for: Patterns of genetic variation and morphology support the recognition of five species in the Gaultheria leucocarpa Blume (Ericaceae) group from mainland China
Source: Ecol Evol. 2023 Jun 9;13(6):e10178. doi: 10.1002/ece3.10178 (PMC10251198; doi:10.1002/ece3.10178)
Supplement: Supplementary file 3 — Appendix S3 [file ECE3-13-e10178-s002.phy]

110 1407
Gaultheria_leucocarpa_var_crenulata_WD1          TGCTCATCCTGTCCGCATCACAAAACACCCATACTACCTGAACGTGCCTGACATCAGCTCTAATTGTCACTGCACTCCCACAAGCCTGTATGGTGCCCCCTCATCTGTTAGACCTGAAATGACCATCCGATCAGCTCCTCCTACAGCCTGAATCAAAACTGCATCTCTAGATGATAGGTCTTCCCGATTGAACCAGACTACCTCCGATCACTGCTGACCTACTTTGACCTATCACTCTAGTAAGCGCATGTGCCATTAACTAAACAAGTATATCCGCACCCACCAACAGAGATGCAACACCTGAGAGAATGTATCCTTGCTCACTAGCTTCTCTGACTGATCACCACGGCTTCATCGTCGCGAATCTGTAATCACCCGATTGCTTCGGTCAACCTTCGATCTCTGCAAAGTCTGTCCAATACTTCTAGTGTGTAGCTGTTCAACTCCGCTCGCCTTTTTTGCCACCTATCCGCCGCTCCTGCCACTATCCTGGTCTTTTGCCAATCTCCGTCAGCTCTCCCGGGTCTCATCCTACCTCCTGGCTCATCCACGCTCCATTCCCGGCTCTCCCAGCACCCCTCAGAACTCCCATCGGATCTCCTACAAATCAACGCTTCTGCTAGCACCTGTTGTCACTAACGAGACGAGCATCCATGCACCCCCAAACCAGAGTACAATAACCCGAAAGAGTGTATCCCTGCTTGCCAAACGTGACTGATCATCCCTGGTCTGCCTCTGACTCAATAACATCCCATCCGACAGTGTTGGTGGTCTGGTGCCGCCCTCCGGAGGGTGAACTGAAACTCAATGATGATGATGCTACCAACAACAGTGATAAAAAGGCTGCGGCTGCAGGAATTGTTATAGAAATAGTAAGAAGTAAATTAGAGGGAAAATTGAAGAGAGAGTGACATGAAAGTTGGATTGGAATTTGAATATTTTTCTTTTTCTTTTTTAAGAACCAAACAAATGAAGGGAAAATGTAAAAATTTGTCTTCCTTTCCACCTCTTTCCCTAACTTCCAAATAGAGCCTTAACGCTTGGGAAAGAGTGAGGAACGAGCAATTTGGGACGGAGTAGGGAGTAGGGTTATGAGGGTACGATGGCCAGCCCGTACCACCTCCGTTCACCAACCTTATTGACCACCTACGAACTCCAACTGCCCCTCTCTCTCTCTCT-----------------------------------------------------------------TAACTCTCACAGCACCACAGCCAAACTAAACCAACCACCTCAATCTTAGATTTCTCGTAGCATGAAACCACATTGGTTCCCCCATCCATTATCCTCCCAATGACTTATCTCCATAGACGTAGGGTTTTCTTCTCCCTCGTCGATGCGGGTGAACTACAGAGGT
Gaultheria_leucocarpa_var_crenulata_WD2          TGCTCATCCTGTCCGCATCACAAAACACCCATACTACCTGAACGTGCCTGACATCAGCTCTAATTGTCACTGCACTCCCACAAGCCTGTATGGTGCCCCCTCATCTGTTAGACCTGAAATGACCATCCGATCAGCTCCTCCTACAGCCTGAATCAAAACTGCATCTCTAGATGATAGGTCTTCCCGATTGAACCAGACTACCTCCGATCACTGCTGACCTACTTTGACCTATCACTCTAGTAAGCGCATGTGCCATTAACTAAACAAGTATATCCGCACCCACCAACAGAGATGCAACACCTGAGAGAATGTATCCTTGCTCACTAGCTTCTCTGACTGATCACCACGGCTTCATCGTCGCGAATCTGTAATCACCCGATTGCTTCGGTCAACCTTCGATCTCTGCAAAGTCTGTCCAATACTTCTAGTGTGTATCTGTTCAACTCCGCTCGCCTTTTTTGCCACCTATCCGCCGCTCCTGCCACTATCCTGGTCTTTTGCCAATCTCCGTCAGCTCTCCCGGGTCTCATCCTACCTCCTGGCTCATCCACGCTCCATTCCCGGCTCTCCCAGCACCCCTCAGAACTCCCATCGGATCTCCTACAAATCAACGCTTCTGCTAGCACCTGTTGTCACTAACGAGACGAGCATCCATGCACCCCCAAACCAGAGTACAATAACCCGAAAGAGTGTATCCCTGCTTGCCAAACGTGACTGATCATCCCTGGTCTGCCTCTGACTCAATAACATCCCATCCGACAGTGTTGGTGGTCTGGTGCCGCCCTCCGGAGGGTGAACTGAAACTCAATGATGATGATGCTACCAACAACAGTGATAAAAAGGCTGCGGCTGCAGGAATTGTTATAGAAATAGTAAGAAGTAAATTAGAGGGAAAATTGAAGAGAGAGTGACATGAAAGTTGGATTGGAATTTGAATATTTTTCTTTTTCTTTTTTAAGAACCAAACAAATGAAGGGAAAATGTAAAAATTTGTCTTCCTTTCCACCTCTTTCCCTAACTTCCAAATAGAGCCTTAACGCTTGGGAAAGAGTGAGGAACGAGCAATTTGGGACGGAGTAGGGAGTAGGGTTATGAGGGTACGATGGCCAGCCCGTACCACCTCCGTTCACCAACCTTATTGACCACCTACGAACTCCAACTGCCCCTCTCTCTCTCTCTCT---------------------------------------------------------------TAACTCTCACAGCACCACAGCCAAACTAAACCAACCACCTCAATCTTAGATTTCTCGTAGCATGAAACCACATTGGTTCCCC-ATCCATTATCCTCCCAATGACTTATCTCCATAGACGTAGGGTTTTCTTCTCCCTCGTCGATGCGGGTGAACTACAGAGGT
Gaultheria_leucocarpa_var_crenulata_WD3          TGCTCATCCTGTCCGCATCACAAAACACCCATACTACCTGAACGTGCCTGACATCAGCTCTAATTGTCACTGCACTCCCACAAGCCTGTATGGTGCCCCCTCATCTGTTAGACCTGAAATGACCATCCGATCAGCTCCTCCTACAGCCTGAATCAAAACTGCATCTCTAGATGATAGGTCTTCCCGATTGAACCAGACTACCTCCGATCACTGCTGACCTACTTTGACCTATCACTCTAGTAAGCGCATGTGCCATTAACTAAACAAGTATATCCGCACCCACCAACAGAGATGCAACACCTGAGAGAATGTATCCTTGCTCACTAGCTTCTCTGACTGATCACCACGGCTTCATCGTCGCGAATCTGTAATCACCCGATTGCTTCGGTCAACCTTCGATCTCTGCAAAGTCTGTCCAATACTTCTAGTGTGTAGCTGTTCAACTCCGCTCGCCTTTTTTGCCACYTATCCGCCGCTCCTGCCACTATCCTGGTCTTTTGCCAATCTCCGTCAGCTCTCCCGGGTCTCATCCTACCTCCTGGCTCATCCACGCTCCATTCCCGGCTCTCCCAGCACCCCTCAGAACTCCCATCGGATCTCCTACAAATCAACGCTTCTGCTAGCACCTGTTGTCACTAACGAGACGAGCATCCATGCACCCCCAAACCAGAGTACAATAACCCGAAAGAGTGTATCCCTGCTTGCCAAACGTGACTGATCATCCCTGGTCTGCCTCTGACTCAATAACATCCCATCCGACAGTGTTGGTGGTCTGGTGCCGCCCTCCGGAGGGTGAACTGAAACTCAATGATGATGATGCTACCAACAACAGTGATAAAAAGGCTGCGGCTGCAGGAATTGTTATAGAAATAGTAAGAAGTAAATTAGAGGGAAAATTGAAGAGAGAGTGACATGAAAGTTGGATTGGAATTTGAATATTTTTCTTTTTCTTTTTTAAGAACCAAACAAATGAAGGGAAAATGTAAAAATTTGTCTTCCTTTCCACCTCTTTCCCTAACTTCCAAATAGAGCCTTAACGCTTGGGAAAGTGTGAGGAACGAGCAATTTGGGACGGAGTAGGGAGTAGGGTTATGAGGGTACGATGGCCAGCCCGTACCACCTCCGTTCACCAACCTTATTGACCACCTACGAACTCCAACTGCCCCTCTCTCTCTCTCT-----------------------------------------------------------------TAACTCTCACAGCACCACAGCCAAACTAAACCAACCACCTCAATCTTAGATTTCTCGTAGCATGAAACCACATTGGTTCCCCCATCCATTATCCTCCCAATGACTTATCTCCATAGACGTAGGGTTTTCTTCTCCCTCGTCGATGCGGGTGAACTACAGAGGT
Gaultheria_leucocarpa_var_crenulata_WD4          TGCTCATCCTGTCCGCATCACAAAACACCCATACTACCTGAACGTGCCTGACATCAGCTCTAATTGTCACTGCACTCCCACAAGCCTGTATGGTGCCCCCTCATCTGTTAGACCTGAAATGACCATCCGATCAGCTCCTCCTACAGCCTGAATCAAAACTGCATCTCTAGATGATAGGTCTTCCCGATTGAACCAGACTACCTCCGATCACTGCTGACCTACTTTGACCTATCACTCTAGTAAGCGCATGTGCCATTAACTAAACAAGTATATCCGCACCCACCAACAGAGATGCAACACCTGAGAGAATGTATCCTTGCTCACTAGCTTCTCTGACTGATCACCACGGCTTCATCGTCGCGAATCTGTAATCACCCGATTGCTTCGGTCAACCTTCGATCTCTGCAAAGTCTGTCCAATACTTCTAGTGTGTAGCTGTTCAACTCCGCTCGCCTTTTTTGCCACCTATCCGCCGCTCCTGCCACTATCCTGGTCTTTTGCCAATCTCCGTCAGCTCTCCCGGGTCTCATCCTACCTCCTGGCTCATCCACGCTCCATTCCCGGCTCTCCCAGCACCCCTCAGAACTCCCATCGGATCTCCTACAAATCAACGCTTCTGCTAGCACCTGTTGTCACTAACGAGACGAGCATCCATGCACCCCCAAACCAGAGTACAATAACCCGAAAGAGTGTATCCCTGCTTGCCAAACGTGACTGATCATCCCTGGTCTGCCTCTGACTCAATAACATCCCATCCGACAGTGTTGGTGGTCTGGTGCCGCCCTCCGGAGGGTGAACTGAAACTCAATGATGATGATGCTACCAACAACAGTGATAAAAAGGCTGCGGCTGCAGGAATTGTTATAGAAATAGTAAGAAGTAAATTAGAGGGAAAATTGAAGAGAGAGTGACATGAAAGTTGGATTGGAATTTGAATATTTTTCTTTTTCTTTTTTAAGAACCAAACAAATGAAGGGAAAATGTAAAAATTTGTCTTCCTTTCCACCTCTTTCCCTAACTTCCAAATAGAGCCTTAACGCTTGGGAAAGAGTGAGGAACGAGCAATTTGGGACGGAGTAGGGAGTAGGGTTATGAGGGTACGATGGCCAGCCCGTACCACCTCCGTTCACCAACCTTATTGACCACCTACGAACTCCAACTGCCCCTCTCTCTCTCTCT-----------------------------------------------------------------TAACTCTCACAGCACCACAGCCAAACTAAACCAACCACCTCAATCTTAGATTTCTCGTAGCATGAAACCACATTGGTTCCCCCATCCATTATCCTCCCAATGACTTATCTCCATAGACGTAGGGTTTTCTTCTCCCTCGTCGATGCGGGTGAACTACAGAGGT
Gaultheria_leucocarpa_var_crenulata_WD5          TGCTCATCCTGTCCGCATCACAAAACACCCATACTACCTGAACGTGCCTGACATCAGCTCTAATTGTCACTGCACTCCCACAAGCCTGTATGGTGCCCCCTCATCTGTTAGACCTGAAATGACCATCCGATCAGCTCCTCCTACAGCCTGAATCAAAACTGCATCTCTAGATGATAGGTCTTCCCGATTGAACCAGACTACCTCCGATCACTGCTGACCTACTTTGACCTATCACTCTAGTAAGCGCATGTGCCATTAACTAAACAAGTATATCCGCACCCACCAACAGAGATGCAACACCTGAGAGAATGTATCCTTGCTCACTAGCTTCTCTGACTGATCACCACGGCTTCATCGTCGCGAATCTGTAATCACCCGATTGCTTCGGTCAACCTTCGATCTCTGCAAAGTCTGTCCAATACTTCTAGTGTGTAGCTGTTCAACTCCGCTCGCCTTTTTTGCCACTTATCCGCCGCTCCTGCCACTATCCTGGTCTTTTGCCAATCTCCGTCAGCTCTCCCGGGTCTCATCCTACCTCCTGGCTCATCCACGCTCCATTCCCGGCTCTCCCAGCACCCCTCAGAACTCCCATCGGATCTCCTACAAATCAACGCTTCTGCTAGCACCTGTTGTCACTAACGAGACGAGCATCCATGCACCCCCAAACCAGAGTACAATAACCCGAAAGAGTGTATCCCTGCTTGCCAAACGTGACTGATCATCCCTGGTCTGCCTCTGACTCAATAACATCCCATCCGACAGTGTTGGTGGTCTGGTGCCGCCCTCCGGAGGGTGAACTGAAACTC---GATAATGATGCTACCAACAACAGTGATAAAAAGGCTGCGGCTGCAGGAATTGTTATAGAAATAGTAAGAAGTAAATTAGAGGGAAAATTGAAGAGAGTG--GCATGAAAGTTGGATAGGAATTTGAATATTTTTCTTTTTCTTTTTTAAGAACCAGACAAATGAAGGGAAAATGTAAAAATTTGTCTTCCTTTCCACCTCTTTCCCTGACTTCCAAATAGAGCCTTAACGCTTGGGAAAGAGTGAGGAACGAGCAATTTGGGGCGGAGGAGGGAGTAGGGTTATGAGGGTACGATGGCCAGCCCGTACCTCCTCCGTTCACCAACCTTATTGACCACCTACGAACTCCAACTGCCCCTCTCTCTCTCTCTCT---------------------------------------------------------------CAACTCTCACAGCACCACAGCCAAACTAAACCAACCACCTCAATCTTAGATTTCTCGTAGCATGAAACCACATTGGTTCCCCCTTCCATTGTCCTCCCAATGACTTATCTCCATAGACGTAGGGTTTTCTTCTCCCTCGTCGATGCGGGTGAACTACAGAGGT
Gaultheria_leucocarpa_var_crenulata_WD6          TGCTCATCCTGTCCGCATCACAAAACACCCATACTACCTGAACGTGCCTGACATCAGCTCTAATTGTCACTGCACTCCCACAAGCCTGTATGGTGCCCCCTCATCTGTTAGACCTGAAATGACCATCCGATCAGCTCCTCCTACAGCCTGAATCAAAACTGCATCTCTAGATGATAGGTCTTCCCGATTGAACCAGACTACCTCCGATCACTGCTGACCTACTTTGACCTATCACTCTAGTAAGCGCATGTGCCATTAACTAAACAAGTATATCCGCACCCACCAACAGAGATGCAACACCTGAGAGAATGTATCCTTGCTCACTAGCTTCTCTGACTGATCACCACGGCTTCATCGTCGCGAATCTGTAATCACCCGATTGCTTCGGTCAACCTTCGATCTCTGCAAAGTCTGTCCAATACTTCTAGTGTGTATCTGTTCAACTCCGCTCGCCTTTTTTGCCACCTATCCGCCGCTCCTGCCACTATCCTGGTCTTTTGCCAATCTCCGTCAGCTCTCCCGGGTCTCATCCTACCTCCTGGCTCATCCACGCTCCATTCCCGGCTCTCCCAGCACCCCTCAGAACTCCCATCGGATCTCCTACAAATCAACGCTTCTGCTAGCACCTGTTGTCACTAACGAGACGAGCATCCATGCACCCCCAAACCAGAGTACAATAACCCGAAAGAGTGTATCCCTGCTTGCCAAACGTGACTGATCATCCCTGGTCTGCCTCTGACTCAATAACATCCCATCCGACAGTGTTGGTGGTCTGGTGCCGCCCTCCGGAGGGTGAACTGAAACTCAATGATGATGATGCTACCAACAACAGTGATAAAAAGGCTGCGGTTGCAGGAATTGTTATAGAAATAGTAAGAAGTAAATTAGAGGGAAAATTGAAGAGAGTGTGGCATGAAAGTTGGATAGGAATTTGAATATTTTTCTTTTTCTTTTTTAAGAACCAAACAAATGAAGGGAAAATGTAAAAATTTGTCTTCCTTTCCACCTCTTTCCCTAACTTCCAAATAGAGCCTTAACGCTTGGGAAAGAGTGAGGAACGAGCAATTTGGGACGGAGGAGGGAGTAGGGTTATGAGGGTACGATGGCCAGCCCGTACCACCTCCGTTCACCAACCTTACTGACCACCTACGAACTCCAACTGCCCCTCTCTCTCTCTCT-----------------------------------------------------------------TAACTCTCACAGCACCACAGCCAAACTAAACCAACCACCTCAATCTTAGATTTCTCGTAGCATGAAACCACATTGGTTCCCCCATCCATTGTCCTCCCAATGACTTATCTCCATAGACGTAGGGTTTTCTTCTCCCTCGTCGATGCGGGTGAACTACAGAGGT
Gaultheria_leucocarpa_var_crenulata_WD7          TGCTCATCCTGTCCGCATCACAAAACACCCATACTACCTGAACGTGCCTGACATCAGCTCTAATTGTCACTGCACTCCCACAAGCCTGTATGGTGCCCCCTCATCTGTTAGACCTGAAATGACCATCCGATCAGCTCCTCCTACAGCCTGAATCAAAACTGCATCTCTAGATGATAGGTCTTCCCGATTGAACCAGACTACCTCCGATCACTGCTGACCTACTTTGACCTATCACTCTAGTAAGCGCATGTGCCATTAACTAAACAAGTATATCCGCACCCACCAACAGAGATGCAACACCTGAGAGAATGTATCCTTGCTCACTAGCTTCTCTGACTGATCACCACGGCTTCATCGTCGCGAATCTGTAATCACCCGATTGCTTCGGTCAACCTTCGATCTCTGCAAAGTCTGTCCAATACTTCTAGTGTGTAGCTGTTCAACTCCGCTCGCCTTTTTTGCCACTTATCCGCCGCTCCTGCCACTATCCTGGTCTTTTGCCAATCTCCGTCAGCTCTCCCGGGTCTCATCCTACCTCCTGGCTCATCCACGCTCCATTCCCGGCTCTCCCAGCACCCCTCAGAACTCCCATCGGATCTCCTACAAATCAACGCTTCTGCTAGCACCTGTTGTCACTAACGAGACGAGCATCCATGCACCCCCAAACCAGAGTACAATAACCCGAAAGAGTGTATCCCTGCTTGCCAAACGTGACTGATCATCCCTGGTCTGCCTCTGACTCAATAACATCCCATCCGACAGTGTTGGTGGTCTGGTGCCGCCCTCCGGAGGGTGAACTGAAACTCAATGATGATGATGCTACCAACAACAGTGATAAAAAGGCTGCGGCTGCAGGAATTGTTATAGAAATAGTAAGAAGTAAATTAGAGGGAAAATTGAAGAGAGAGTGACATGAAAGTTGGATTGGAATTTGAATATTTTTCTTTTTCTTTTTTAAGAACCAAACAAATGAAGGGAAAATGTAAAAATTTGTCTTCCTTTCCACCTCTTTCCCTAACTTCCAAATAGAGCCTTAACGCTTGGGAAAGAGTGAGGAACGAGCAATTTGGGACGGAGTAGGGAGTAGGGTTATGAGGGTACGATGGCCAGCCCGTACCACCTCCGTTCACCAACCTTATTGACCACCTACGAACTCCAACTGCCCCTCTCTCTCTCTCTCT---------------------------------------------------------------TAACTCTCACAGCACCACAGCCAAACTAAACCAACCACCTCAATCTTAGATTTCTCGTAGCATGAAACCACATTGGTTCCCC-ATCCATTATCCTCCCAATGACTTATCTCCATAGACGTAGGGTTTTCTTCTCCCTCGTCGATGCGGGTGAACTACAGAGGT
Gaultheria_leucocarpa_var_crenulata_WD8          TGCTCATCCTGTCCGCATCACAAAACACCCATACTACCTGAACGTGCCTGACATCAGCTCTAATTGTCACTGCACTCCCACAAGCCTGTATGGTGCCCCCTCATCTGTTAGACCTGAAATGACCATCCGATCAGCTCCTCCTACAGCCTGAATCAAAACTGCATCTCTAGATGATAGGTCTTCCCGATTGAACCAGACTACCTCCGATCACTGCTGACCTACTTTGACCTATCACTCTAGTAAGCGCATGTGCCATTAACTAAACAAGTATATCCGCACCCACCAACAGAGATGCAACACCTGAGAGAATGTATCCTTGCTCACTAGCTTCTCTGACTGATCACCACGGCTTCATCGTCGCGAATCTGTAATCACCCGATTGCTTCGGTCAACCTTCGATCTCTGCAAAGTCTGTCCAATACTTCTAGTGTGTATCTGTTCAACTCCGCTCGCCTTTTTTGCCACCTATCCGCCGCTCCTGCCACTATCCTGGTCTTTTGCCAATCTCCGTCAGCTCTCCCGGGTCTCATCCTACCTCCTGGCTCATCCACGCTCCATTCCCGGCTCTCCCAGCACCCCTCAGAACTCCCATCGGATCTCCTACAAATCAACGCTTCTGCTAGCACCTGTTGTCACTAACGAGACGAGCATCCATGCACCCCCAAACCAGAGTACAATAACCCGAAAGAGTGTATCCCTGCTTGCCAAACGTGACTGATCATCCCTGGTCTGCCTCTGACTCAATAACATCCCATCCGACAGTGTTGGTGGTCTGGTGCCGCCCTCCGAAGGGTGAACTGAAACTCAATGATGATGATGCTACCAACAACAGTGATAAAAAGGCTGCGGCTGCAGGAATTGTTATAGAAATAGTAAGAAGTAAATTAGAGGGAAAATTGAAGAGAAAGTGGCATGAAAGTTGGATAGGAATTTGAATATTTTTCTTTTTCTTTTTTAAGAACCAAACAAATGAAGGGAAAATGTAAAAATTTGTCTTCCTTTCCACCTCTTTCCCTAACTTCCAAATAGAGCCTTAACGCTTGGGAAAGAGTGAGGAACGAGCAATTTGGGACGGAGGAGGGAGTAGGGTTATGAGGGTACGATGGCCAGCCCGTACCTCCTCCGTTCACCAACCTTATTGACCACCTACGAACTCCAACTGCCCCTCTCTCTCTCT-------------------------------------------------------------------TAACTCTCACAGCACCACAGCCAAACTAAACCAACCACCTCAATCTTAGATTTCTCGTAGCATGAAACCACATTGGTTCCCCCTTCCATTGTCCTCCCAATGACTTATCTCCATAGACGTAGGGTTTTCTTCTCCCTCGTCGATGCGGGTGAACTACAGAGGT
Gaultheria_leucocarpa_var_crenulata_WD9          TGCTCATCCTGTCCGCATCACAAAACACCCATACTACCTGAACGTGCCTGACATCAGCTCTAATTGTCACTGCACTCCCACAAGCCTGTATGGTGCCCCCTCATCTGTTAGACCTGAAATGACCATCCGATCAGCTCCTCCTACAGCCTGAATCAAAACTGCATCTCTAGATGATAGGTCTTCCCGATTGAACCAGACTACCTCCGATCACTGCTGACCTACTTTGACCTATCACTCTAGTAAGCGCATGTGCCATTAACTAAACAAGTATATCCGCACCCACCAACAGAGATGCAACACCTGAGAGAATGTATCCTTGCTCACTAGCTTCTCTGACTGATCACCACGGCTTCATCGTCGCGAATCTGTAATCACCCGATTGCTTCGGTCAACCTTCGATCTCTGCAAAGTCTGTCCAATACTTCTAGTGTGTAGCTGTTCAACTCCGCTCGCCTTTTTTGCCACTTATCCGCCGCTCCTGCCACTATCCTGGTCTTTTGCCAATCTCCGTCAGCTCTCCCGGGTCTCATCCTACCTCCTGGCTCATCCACGCTCCATTCCCGGCTCTCCCAGCACCCCTCAGAACTCCCATCGGATCTCCTACAAATCAACGCTTCTGCTAGCACCTGTTGTCACTAACGAGACGAGCATCCATGCACCCCCAAACCAGAGTACAATAACCCGAAAGAGTGTATCCCTGCTTGCCAAACGTGACTGATCATCCCTGGTCTGCCTCTGACTCAATAACATCCCATCCGACAGTGTTGGTGGTCTGGTGCCGCCCTCCGGAGGGTGAACTGAAACTCAGTGATGATGATGCTACCAACAACAGTGATAAAAAGGCTGCGGCTGCAGGAATTGTTATAGAAATAGTAAGAAGTAAATTAGAGGGAAAATTGAAGAGAGAGTGACATGAAAGTTGGATTGGAATTTGAATATTTTTCTTTTTCTTTTTTAAGAACCAGACAAATGAAGGGAAAATGTAAAAATTTGTCTTCCTTTCCACCTCTTTCCCTAACTTCCAAATAGAGCCTTAACGCTTGGGAAAGAGTGAGGAACGAGCAATTTGGGGCGGAGGAGGGAGTAGGGTTATGAGGGTACGATGGCCAGCCCGTACCTCCTCCGTTCACCAACCTTATTGACCACCTACGAACTCCAACTGCCCCTCTCTCTCTCTCTC-----------------------------------------------------------------AACTCTCACAGCACCACAGCCAAACTAAACCAACCACCTCAATCTTAGATTTCTCGTAGCATGAAACCACATTGGTTCCCCCTTCCATTGTCCTCCCAATGACTTATCTCCATAGACGTAGGGTTTTCTTCTCCCTCGTCGATGCGGGTGAACTACAGAGGT
Gaultheria_leucocarpa_var_crenulata_WD10         TGCTCATCCTGTCCGCATCACAAAACACCCATACTACCTGAACGTGCCTGACATCAGCTCTAATTGTCACTGCACTCCCACAAGCCTGTATGGTGCCCCCTCATCTGTTAGACCTGAAATGACCATCCGATCAGCTCCTCCTACAGCCTGAATCAAAACTGCATCTCTAGATGATAGGTCTTCCCGATTGAACCAGACTACCTCCGATCACTGCTGACCTACTTTGACCTATCACTCTAGTAAGCGCATGTGCCATTAACTAAACAAGTATATCCGCACCCACCAACAGAGATGCAACACCTGAGAGAATGTATCCTTGCTCACTAGCTTCTCTGACTGATCACCACGGCTTCATCGTCGCGAATCTGTAATCACCCGATTGCTTCGGTCAACCTTCGATCTCTGCAAAGTCTGTCCAATACTTCTAGTGTGTAGCTGTTCAACTCCGCTCGCCTTTTTTGCCACCTATCCGCCGCTCCTGCCACTATCCTGGTCTTTTGCCAATCTCCGTCAGCTCTCCCGGGTCTCATCCTACCTCCTGGCTCATCCACGCTCCATTCCCGGCTCTCCCAGCACCCCTCAGAACTCCCATCGGATCTCCTACAAATCAACGCTTCTGCTAGCACCTGTTGTCACTAACGAGACGAGCATCCATGCACCCCCAAACCAGAGTACAATAACCCGAAAGAGTGTATCCCTGCTTGCCAAACGTGACTGATCATCCCTGGTCTGCCTCTGACTCAATAACATCCCATCCGACAGTGTTGGTGGTCTGGTGCCGCCCTCCGGAGGGTGAACTGAAACTC---GATGATGATGCTACCAACAACAGTGATAAAAAGGCTGCGGCTGCAGGAATTGTTATAGAAATAGTAAGAAGTAAATTAGAGGGAAAATTGAAGAGAGTG--GCATGAAAGTTGGATAGGAATTTGAATATTTTTCTTTTTCTTTTTTAAGAACCAGACAAATGAAGGGAAAATGTAAAAATTTGTCTTCCTTTCCACCTCTTTCCCTAACTTCCAAATAGAGCCTTAACGCTTGGGAAAGAGTGAGGAACGAGCAATTCGGGGCGGAGGAGGGAGTAGGGTTATGAGGGTACGATGGCCAGCCCGTACCTCCTCCGTTCACCAACCTTATTGACCACCTACGAACTCCAACTGCCCCTCTCTCTCTCTCTCT---------------------------------------------------------------CAACTCTCACAGCACCACAGCCAAACTAAACCAACCACCTCAATCTTAGATTTCTCGTAGCATGAAACCACATTGGTTCCCCCTTCCATTGTCCTCCCAATGACTTATCTCCATAGACGTAGGGTTTTCTTCTCCCTCGTCGATGCGGGTGAACTACAGAGGT
Gaultheria_leucocarpa_var_pingbienensis_DWS1     TGCTCATCCTGTCCGCATCACAAAACACCCATACTACCTGAACGTGCCTGACATCAGCTCTAATTGTCACTGCACTCCCACAAGCCTGTATGGTGCCCCCTCATCTGTTAGACCTGAAATGACCATCCGATCAGCTCCTCCTACAGCCTGAATCAAAACTGCATCTCTAGATGATAGGTCTTCCCGATTGAACCAGACTACCTCCGATCACTGCTGACCTACTTTGACCTATCACTCTAGTAAGCGCATGTGCCATTAACTAAACAAGTATATCCGCACCCACCAACAGAGATGCAACACCTGAGAGAATGTATCCTTGCTCACTAGCTTCTCTGACTGATCACCACGGCTTCATCGTCGCGAATCTGTAATCACCCGATTGCTTCGATCAACCTTCGATCTCTGCAAAGTCTGTCCAATACTTCTAGTGTGTAGCTGTTCAACTCCGCTTGCCTTTTTTGCCACCTATCCGCCGCTCCTGCCACTATCCTGGTCTCTTGCCAATCTCCGTCAGCTCTCCTGGGTCTCATCCTACCTCCTGGCTCATCCACGCTCCATTCCCGGCTCTCCCAGCACCCCTCAGAACTCCCATCGGATCTCCTAAAAATCAACGCTTCTGCTAGCACCTGTTGTCACTAACGAGACGAGCATCCATGCACCCCCAAACCAGAGTACAATAACCCGAAAGAGTGTATCCCTGCTTGCCAAACGTGACTGATCATCCCTGGTCTGCCTCTGACTCAATAACATCCCATCCGACAGTGTTGGTGGTCTGGTGCCGCCCTCCGGAGGGTGAACTGAAACTCAATGATGATGATGCTACCAACAACAGTGATAAAAAGGCTGCGGCTGCAGGAATTGTTATAGAAATAGTAAGAAGTAAATTAGAGGGAAAATTGAAGAGAGAGTGACATGAAAGTTGGATTGGAATTTGAATATTTTTCTTTTTCTTTTTTAAGAACCAAACAAATGAAGGGAAAATGTAAAAATTTGTCTTCCTTTCCACCTCTTTCCCTAACTTCCAAATAGAGCCTTAACGCTTGGGAAAGAGTGAGGAACGAGCAATTTGGGACGGAGTAGGGAGTAGGGTTATGAGGGTACGATGGCCAGCCCGTACCACCTCCGTTCACCAACCTTATTGACCACCTACGAACTCCAACTGCCCCTCTCTCTCTCTCT-----------------------------------------------------------------TAACTCTCACAGCACCACAGCCAAACTAAACCAACCACCTCAATCTTAGATTTCTCGTAGCATGAAACCACATTGGTTCCCCCATCCATTATCCTCCCAATGACTTATCTCCATAGACGTAGGGTTTTCTTCTCCCTCGTCGATGCGGGTGAACTACAGAGGT
Gaultheria_leucocarpa_var_pingbienensis_DWS2     TGCTCATCCTGTCCGCRTCACAAAACACCCATACTACCTGAACGTGCCTGACATCRGCTCTAATTGTCACTGCACTCCCACAAGCCTGTATGGTGCYCCCTCATCTGTTAGACCTGAAATGACCATCCGATCAGCTCCTCCTACAGCCYGAATCAAAAYTGCATCTCTASATGATAGGTCTTCCCGATTGAACCAGACTACCTCCRATCACTGCTGACYTACTTTGACCTATCACTCTAGTAAGCGCATGTGCCATTAACTAAACAAGTATATCCGCACCCACCAACAGAGATGCAACACCTGAGAGAATGTATCCTTGCTCACTAGCTTCTCYGACTRATCACCACGGCTTCATCGTCCCGAATCTGTAATCAYCCGATTGCTTCGGTCAACCTTCGATCTCTGCAAAGTCTGTYYAATACTTCTAGTGTGTAGCTGTTCAACTCCGCTCGCCTTTTTTGCCACCTATCCGCCGCTCCTGCCACTATCCTGGTCTCTTGCCAATCTCCGTCAGCTCTCCTGGGTCTCATCCTACCTCCTGGCTCATCCACGCTCCATTCCCGGCTCTCCCAGCACCCCTCAGAACTCCCATCGGATCTCCTAAAAATCAACGCTTCTGCTAGCACCTGTTGTCACTAACGAGACGAGCATCCATGCACCCCCAAACCAGAGTACAATAACCCGAAAGAGTGTATCCCTGCTTGCCAAACGTGACTGATCATCCCTGGTCTGTCTCTGACTCAATAACATCCCATCCGACAGTGTTGGTGGTCTGGTGCCGCCCTCCGGAGGGTGAACTGAAACTCAATGATGATGATGCTACCAACAACAGTGATAAAAAGGCTGCGGCTGCAGGAATTGTTATAGAAATAGTAAGAAGTAAATTAGAGGGAAAATTGAAGAGAGAGTGACATGAAAGTTGGATTGGAATTTGAATATTTTTCTTTTTCTTTTTTAAGAACCAAACAAATGAAGGGAAAATGTAAAAATTTGTCTTCCTTTCCACCTCTTTCCCTAACTTCCAAATAGAGCCTTAACGCTTGGGAAAGAGTGAGGAACGAGCAATTTGGGACGGAGTAGGGAGTAGGGTTATGAGGGTACGATGGCCAGCCCGTACCACCTCCGTTCACCAACCTTATTGACCACCTACGAACTCCAACTGCCCCTCTCTCTCTCTCT-----------------------------------------------------------------TAACTCTCACAGCACCACAGCCAAACTAAACCAACCACCTCAATCTTAGATTTCTCGTAGCATGAAACCACATTGGTTCCCCCATCCATTATCCTCCCAATGACTTATCTCCATAGACGTAGGGTTTTCTTCTCCCTCGTCGATGCGGGTGAACTACAGAGGT
Gaultheria_leucocarpa_var_pingbienensis_DWS3     TGCTCATCCTGTCCGCATCACAAAACACCCATACTACCTGAACGTGCCTGACATCAGCTCTAATTGTCACTGCACTCCCACAAGCCTGTATGGTGCCCCCTCATCTGTTAGACCTGAAATGACCATCCGATCAGCTCCTCCTACAGCCTGAATCAAAACTGCATCTCTAGATGATAGGTCTTCCCGATTGAACCAGACTACCTCCGATCACTGCTGACCTACTTTGACCTATCACTCTAGTAAGCGCATGTGCCATTAACTAAACAAGTATATCCGCACCCACCAACAGAGATGCAACACCTGAGAGAATGTATCCTTGCTCACTAGCTTCTCTGACTGATCACCACGGCTTCATCGTCGCGAATCTGTAATCACCCGATTGCTTCGGTCAACCTTCGATCTCTGCAAAGTCTGTTTAATACTTCTAGTGTGTAGCTGTTCAACTCCGCTCGCCTTTTTTGCCACCTATCCGCCGCTCCTGCCACTATCCTGGTCTCTTGCCAATCTCCGTCAGCTCTCCTGGGTCTCATCCTACCTCCTGGCTCATCCACGCTCCATTCCCGGCTCTCCCAGCACCCCTCAGAACTCCCATCGGATCTCCTAAAAATCAACGCTTCTGCTAGCACTTGTTGTCACTAACGAGACGAGCATCTATGCACCCCCAAACCAGAGTACAATAACCCGAAAGAGTGTATCCCTGCTTGCCAAACGTGACTGATCATCCCTGGTCTGCCTCTGACTCAATAACATCCCATCCGACAGTGTTGGTGGTCTGGTGCCGCCCTCCGGAGGGTGAACTGAAACTCAATGATGATGATGCTACCAACAACAGTGATAAAAAGGCTGCGGCTGCAGGAATTGTTATAGAAATAGTAAGAAGTAAATTAGAGGGAAAATTGAAGAGAGAGTGACATGAAAGTTGGATTGGAATTTGAATATTTTTCTTTTTCTTTTTTAAGAACCAAACAAATGAAGGGAAAATGTAAAAATTTGTCTTCCTTTCCACCTCTTTCCCTAACTTCCAAATAGAGCCTTAACGCTTGGGAAAGAGTGAGGAACGAGCAATTTGGGACGGAGTAGGGAGTAGGGTTATGAGGGTACGATGGCCAGCCCGTACCACCTCCGTTCACCAACCTTATTGACCACCTACGAACTCCAACTGCCCCTCTCTCTCTCTCT-----------------------------------------------------------------TAACTCTCACAGCACCACAGCCAAACTAAACCAACCACCTCAATCTTAGATTTCTCGTAGCATGAAACCACATTGGTTCCCCCATCCATTATCCTCCCAATGACTTATCTCCATAGACGTAGGGTTTTCTTCTCCCTCGTCGATGCGGGTGAACTACAGAGGT
Gaultheria_leucocarpa_var_pingbienensis_DWS4     TGCTCATCCTGTCCGCATCACAAAACACCCATACTACCTGAACGTGCCTGACATCAGCTCTAATTGTCACTGCACTCCCACAAGCCTGTATGGTGCCCCCTCATCTGTTAGACCTGAAATGACCATCCGATCAGCTCCTCCTACAGCCTGAATCAAAACTGCATCTCTAGATGATAGGTCTTCCCGATTGAACCAGACTACCTCCGATCACTGCTGACCTACTTTGACCTATCACTCTAGTAAGCGCATGTGCCATTAACTAAACAAGTATATCCGCACCCACCAACAGAGATGCAACACCTGAGAGAATGTATCCTTGCTCACTAGCTTCTCTGACTGATCACCACGGCTTCATCGTCGCGAATCTGTAATCACCCGATTGCTTCGATCAACCTTCGATCTCTGCAAAGTCTGTTCAATACTTCTAGTGTGTAGCTGTTCAACTCCGCTTGCCTTTTTTGCCACCTATCCGCCGCTCCTGCCACTATCCTGGTCTCTTGCCAATCTCCGTCAGCTCTCCTGGGTCTCATCCTACCTCCTGGCTCATCCACGCTCCATTCCCGGCTCTCCCAGCACCCCTCAGAACTCCCATCGGATCTCCTAAAAATCAACGCTTCTGCTAGCACTTGTTGTCACTAACGAGACGAGCATCCATGCACCCCCAAACCAGAGTACAATAACCCGAAAGAGTGTATCCCTGCTTGCCAAACGTGACTGATCATCCCTGGTCTGCCTCTGACTCAATAACATCCCATCCGACAGTGTTGGTGGTCTGGTGCCGCCCTCCGGAGGGTGAACTGAAACTCAATGATGATGATGCTACCAACAACAGTGATAAAAAGGCTGCGGCTGCAGGAATTGTTATAGAAATAGTAAGAAGTAAATTAGAGGGAAAATTGAAGAGAGAGTGACATGAAAGTTGGATTGGAATTTGAATATTTTTCTTTTTCTTTTTTAAGAACCAAACAAATGAAGGGAAAATGTAAAAATTTGTCTTCCTTTCCACCTCTTTCCCTAACTTCCAAATAGAGCCTTAACGCTTGGGAAAGAGTGAGGAACGAGCAATTTGGGACGGAGTAGGGAGTAGGGTTATGAGGGTACGATGGCCAGCCCGTACCACCTCCGTTCACCAACCTTATTGACCACCTACGAACTCCAACTGCCCCTCTCTCTCTCTCT-----------------------------------------------------------------TAACTCTCACAGCACCACAGCCAAACTAAACCAACCACCTCAATCTTAGATTTCTCGTAGCATGAAACCACATTGGTTCCCCCATCCATTATCCTCCCAATGACTTATCTCCATAGACGTAGGGTTTTCTTCTCCCTCGTCGATGCGGGTGAACTACAGAGGT
Gaultheria_leucocarpa_var_pingbienensis_DWS5     TGCTCATCCTGTCCGCATCACAAAACACCCATACTACCTGAACGTGCCTGACATCAGCTCTAATTGTCACTGCACTCCCACAAGCCTGTATGGTGCCCCCTCATCTGTTAGACCTGAAATGACCATCCGATCAGCTCCTCCTACAGCCTGAATCAAAACTGCATCTCTAGATGATAGGTCTTCCCGATTGAACCAGACTACCTCCGATCACTGCTGACCTACTTTGACCTATCACTCTAGTAAGCGCATGTGCCATTAACTAAACAAGTATATCCGCACCCACCAACAGAGATGCAACACCTGAGAGAATGTATCCTTGCTCACTAGCTTCTCTGACTGATCACCACGGCTTCATCGTCGCGAATCTGTAATCACCCGATTGCTTCGATCAACCTTCGATCTCTGCAAAGTCTGTCCAATACTTCTAGTGTGTAGCTGTTCAACTCCGCTTGCCTTTTTYGCCACCTATCCGCCGCTCYTGCCACTATCCTGGTCTCTTGCCAATCTCCGTCAGCTCTCCTGGGTCTCATCCTACCTCCTGGCTCATCCACGCTCCATTCCCGGCTCTCCCAGCACCCCTCAGAACTCCCATCGGATCTCCTAAAAATCAACGCTTCTGCTAGCACCTGTTGTCACTAACGAGACGAGCATCCATGCACCCCCAAACCAGAGTACAATAACCCGAAAGAGTGTATCCCTGCTTGCCAAACGTGACTGATCATCCCTGGTCTGCCTCTGACTCAATAACATCCCATCCGACAGTGTTGGTGGTCTGGTGCCGCCCTCCGGAGGGTGAACTGAAACTCAATGATGATGATGCTACCAACAACAGTGATAAAAAGGCTGCGGCTGCAGGAATTGTTATAGAAATAGTAAGAAGTAAATTAGAGGGAAAATTGAAGAGAGAGTGACATGAAAGTTGGATTGGAATTTGAATATTTTTCTTTTTCTTTTTTAAGAACCAAACAAATGAAGGGAAAATGTAAAAATTTGTCTTCCTTTCCACCTCTTTCCCTAACTTCCAAATAGAGCCTTAACGCTTGGGAAAGAGTGAGGAACGAGCAATTTGGGACGGAGTAGGGAGTAGGGTTATGAGGGTACGATGGCCAGCCCGTACCACCTCCGTTCACCAACCTTATTGACCACCTACGAACTCCAACTGCCCCTCTCTCTCTCTCT-----------------------------------------------------------------TAACTCTCACAGCACCACAGCCAAACTAAACCAACCACCTCAATCTTAGATTTCTCGTAGCATGAAACCACATTGGTTCCCCCATCCATTATCCTCCCAATGACTTATCTCCATAGACGTAGGGTTTTCTTCTCCCTCGTCGATGCGGGTGAACTACAGAGGT
Gaultheria_leucocarpa_var_pingbienensis_DWS6     TGCTCATCCTGTCCGCATCACAAAACACCCATACTACCTGAACGTGCCTGACATCAGCTCTAATTGTCACTGCACTCCCACAAGCCTGTATGGTGCCCCCTCATCTGTTAGACCTGAAATGACCATCCGATCAGCTCCTCCTACAGCCTGAATCAAAACTGCATCTCTAGATGATAGGTCTTCCCGATTGAACCAGACTACCTCCGATCACTGCTGACCTACTTTGACCTATCACTCTAGTAAGCGCATGTGCCATTAACTAAACAAGTATATCCGCACCCACCAACAGAGATGCAACACCTGAGAGAATGTATCCTTGCTCACTAGCTTCTCTGACTGATCACCACGGCTTCATCGTCGCGAATCTGTAATCACCCGATTGCTTCGGTCAACCTTCGATCTCTGCAAAGTCTGTTTAATACTTCTAGTGTGTAGCTGTTCAACTCCGCTCGCCTTTTTTGCCACCTATCCGCCGCTCCTGCCACTATCCTGGTCTCTTGCCAATCTCCGTCAGCTCTCCTGGGTCTCATCCTACCTCCTGGCTCATCCACGCTCCATTCCCGGCTCTCCCAGCACCCCTCAGAACTCCCATCGGATCTCCTAAAAATCAACGCTTCTGCTAGCACTTGTTGTCACTAACGAGACGAGCATCTATGCACCCCCAAACCAGAGTACAATAACCCGAAAGAGTGTATCCCTGCTTGCCAAACGTGACTGATCATCCCTGGTCTGCCTCTGACTCAATAACATCCCATCCGACAGTGTTGGTGGTCTGGTGCCGCCCTCCGGAGGGTGAACTGAAACTCAATGATGATGATGCTACCAACAACAGTGATAAAAAGGCTGCGGCTGCAGGAATTGTTATAGAAATAGTAAGAAGTAAATTAGAGGGAAAATTGAAGAGAGAGTGACATGAAAGTTGGATTGGAATTTGAATATTTTTCTTTTTCTTTTTTAAGAACCAAACAAATGAAGGGAAAATGTAAAAATTTGTCTTCCTTTCCACCTCTTTCCCTAACTTCCAAATAGAGCCTTAACGCTTGGGAAAGAGTGAGGAACGAGCAATTTGGGACGGAGTAGGGAGTAGGGTTATGAGGGTACGATGGCCAGCCCGTACCACCTCCGTTCACCAACCTTATTGACCACCTACGAACTCCAACTGCCCCTCTCTCTCTCTCT-----------------------------------------------------------------TAACTCTCACAGCACCACAGCCAAACTAAACCAACCACCTCAATCTTAGATTTCTCGTAGCATGAAACCACATTGGTTCCCCCATCCATTATCCTCCCAATGACTTATCTCCATAGACGTAGGGTTTTCTTCTCCCTCGTCGATGCGGGTGAACTACAGAGGT
Gaultheria_leucocarpa_var_pingbienensis_DWS7     TGCTCATCCTGTCCGCATCACAAAACACCCATACTACCTGAACGTGCCTGACATCAGCTCTAATTGTCACTGCACTCCCACAAGCCTGTATGGTGCCCCCTCATCTGTTAGACCTGAAATGACCATCCGATCAGCTCCTCCTACAGCCTGAATCAAAACTGCATCTCTAGATGATAGGTCTTCCCGATTGAACCAGACTACCTCCGATCACTGCTGACCTACTTTGACCTATCACTCTAGTAAGCGCATGTGCCATTAACTAAACAAGTATATCCGCACCCACCAACAGAGATGCAACACCTGAGAGAATGTATCCTTGCTCACTAGCTTCTCTGACTGATCACCACGGCTTCATCGTCGCGAATCTGTAATCACCCGATTGCTTCGATCAACCTTCGATCTCTGCAAAGTCTGTCCAATACTTCTAGTGTGTAGCTGTTCAACTCCGCTCGCCTTTTTTGCCACCTATCCGCCGCTCCTGCCACTATCCTGGTCTCTTGCCAATCTCCGTCAGCTCTCCTGGGTCTCATCCTACCTCCTGGCTCATCCACGCTCCATTCCCGGCTCTCCCAGCACCCCTCAGAACTCCCATCGGATCTCCTAAAAATCAACGCTTCTGCTAGCACCTGTTGTCACTAACGAGACGAGCATCCATGCACCCCCAAACCAGAGTACAATAACCCGAAAGAGTGTATCCCTGCTTGCCAAACGTGACTGATCATCCCTGGTCTGCCTCTGACTCAATAACATCCCATCCGACAGTGTTGGTGGTCTGGTGCCGCCCTCCGGAGGGTGAACTGAAACTCAATGATGATGATGCTACCAACAACAGTGATAAAAAGGCTGCGGCTGCAGGAATTGTTATAGAAATAGTAAGAAGTAAATTAGAGGGAAAATTGAAGAGAGAGTGACATGAAAGTTGGATTGGAATTTGAATATTTTTCTTTTTCTTTTTTAAGAACCAAACAAATGAAGGGAAAATGTAAAAATTTGTCTTCCTTTCCACCTCTTTCCCTAACTTCCAAATAGAGCCTTAACGCTTGGGAAAGAGTGAGGAACGAGCAATTTGGGACGGAGTAGGGAGTAGGGTTATGAGGGTACGATGGCCAGCCCGTACCACCTCCGTTCACCAACCTTATTGACCACCTACGAACTCCAACTGCCCCTCTCTCTCTCTCT-----------------------------------------------------------------TAACTCTCACAGCACCACAGCCAAACTAAACCAACCACCTCAATCTTAGATTTCTCGTAGCATGAAACCACATTGGTTCCCCCATCCATTATCCTCCCAATGACTTATCTCCATAGACGTAGGGTTTTCTTCTCCCTCGTCGATGCGGGTGAACTACAGAGGT
Gaultheria_leucocarpa_var_pingbienensis_DWS8     TGCTCATCCTGTCCGCATCACAAAACACCCATACTACCTGAACGTGCCTGACATCAGCTCTAATTGTCACTGCACTCCCACAAGCCTGTATGGTGCCCCCTCATCTGTTAGACCTGAAATGACCATCCGATCAGCTCCTCCTACAGCCTGAATCAAAACTGCATCTCTAGATGATAGGTCTTCCCGATTGAACCAGACTACCTCCGATCACTGCTGACCTACTTTGACCTATCACTCTAGTAAGCGCATGTGCCATTAACTAAACAAGTATATCCGCACCCACCAACAGAGATGCAACACCTGAGAGAATGTATCCTTGCTCACTAGCTTCTCTGACTGATCACCACGGCTTCATCGTCGCGAATCTGTAATCACCCGATTGCTTCGATCAACCTTCGATCTCTGCAAAGTCTGTTCAATACTTCTAGTGTGTAGCTGTTCAACTCCGCTCGCCTTTTTTGCCACCTATCCGCCGCTCCTGCCACTATCCTGGTCTCTTGCCAATCTCCGTCAGCTCTCCTGGGTCTCATCCTACCTCCTGGCTCATCCACGCTCCATTCCCGGCTCTCCCAGCACCCCTCAGAACTCCCATCGGATCTCCTAAAAATCAACGCTTCTGCTAGCACCTGTTGTCACTAACGAGACGAGCATCTATGCACCCCCAAACCAGAGTACAATAACCCGAAAGAGTGTATCCCTGCTTGCCAAACGTGACTGATCATCCCTGGTCTGCCTCTGACTCAATAACATCCCATCCGACAGTGTTGGTGGTCTGGTGCCGCCCTCCGGAGGGTGAACTGAAACTCAATGATGATGATGCTACCAACAACAGTGATAAAAAGGCTGCGGCTGCAGGAATTGTTATAGAAATAGTAAGAAGTAAATTAGAGGGAAAATTGAAGAGAGAGTGACATGAAAGTTGGATTGGAATTTGAATATTTTTCTTTTTCTTTTTTAAGAACCAAACAAATGAAGGGAAAATGTAAAAATTTGTCTTCCTTTCCACCTCTTTCCCTAACTTCCAAATAGAGCCTTAACGCTTGGGAAAGAGTGAGGAACGAGCAATTTGGGACGGAGTAGGGAGTAGGGTTATGAGGGTACGATGGCCAGCCCGTACCACCTCCGTTCACCAACCTTATTGACCACCTACGAACTCCAACTGCCCCTCTCTCTCTCTCT-----------------------------------------------------------------TAACTCTCACAGCACCACAGCCAAACTAAACCAACCACCTCAATCTTAGATTTCTCGTAGCATGAAACCACATTGGTTCCCCCATCCATTATCCTCCCAATGACTTATCTCCATAGACGTAGGGTTTTCTTCTCCCTCGTCGATGCGGGTGAACTACAGAGGT
Gaultheria_leucocarpa_var_pingbienensis_DWS9     TGCTCATCCTGTCCGCATCACAAAACACCCATACTACCTGAACGTGCCTGACATCAGCTCTAATTGTCACTGCACTCCCACAAGCCTGTATGGTGCCCCCTCATCTGTTAGACCTGAAATGACCATCCGATCAGCTCCTCCTACAGCCTGAATCAAAACTGCATCTCTAGATGATAGGTCTTCCCGATTGAACCAGACTACCTCCGATCACTGCTGACCTACTTTGACCTATCACTCTAGTAAGCGCATGTGCCATTAACTAAACAAGTATATCCGCACCCACCAACAGAGATGCAACACCTGAGAGAATGTATCCTTGCTCACTAGCTTCTCTGACTGATCACCACGGCTTCATCGTCGCGAATCTGTAATCACCCGATTGCTTCGGTCAACCTTCGATCTCTGCAAAGTCTGTTTAATACTTCTAGTGTGTAGCTGTTCAACTCCGCTCGCCTTTTTTGCCACCTATCCGCCGCTCCTGCCACTATCCTGGTCTCTTGCCAATCTCCGTCAGCTCTCCTGGGTCTCATCCTACCTCCTGGCTCATCCACGCTCCATTCCCGGCTCTCCCAGCACCCCTCAGAACTCCCATCGGATCTCCTAAAAATCAACGCTTCTGCTAGCACTTGTTGTCACTAACGAGACGAGCATCTATGCACCCCCAAACCAGAGTACAATAACCCGAAAGAGTGTATCCCTGCTTGCCAAACGTGACTGATCATCCCTGGTCTGCCTCTGACTCAATAACATCCCATCCGACAGTGTTGGTGGTCTGGTGCCGCCCTCCGGAGGGTGAACTGAAACTCAATGATGATGATGCTACCAACAACAGTGATAAAAAGGCTGCGGCTGCAGGAATTGTTATAGAAATAGTAAGAAGTAAATTAGAGGGAAAATTGAAGAGAGAGTGACATGAAAGTTGGATTGGAATTTGAATATTTTTCTTTTTCTTTTTTAAGAACCAAACAAATGAAGGGAAAATGTAAAAATTTGTCTTCCTTTCCACCTCTTTCCCTAACTTCCAAATAGAGCCTTAACGCTTGGGAAAGAGTGAGGAACGAGCAATTTGGGACGGAGTAGGGAGTAGGGTTATGAGGGTACGATGGCCAGCCCGTACCACCTCCGTTCACCAACCTTATTGACCACCTACGAACTCCAACTGCCCCTCTCTCTCTCTCT-----------------------------------------------------------------TAACTCTCACAGCACCACAGCCAAACTAAACCAACCACCTCAATCTTAGATTTCTCGTAGCATGAAACCACATTGGTTCCCCCATCCATTATCCTCCCAATGACTTATCTCCATAGACGTAGGGTTTTCTTCTCCCTCGTCGATGCGGGTGAACTACAGAGGT
Gaultheria_leucocarpa_var_pingbienensis_DWS10    TGCTCATCCTGTCCGCATCACAAAACACCCATACTACCTGAACGTGCCTGACATCAGCTCTAATTGTCACTGCACTCCCACAAGCCTGTATGGTGCCCCCTCATCTGTTAGACCTGAAATGACCATCCGATCAGCTCCTCCTACAGCCTGAATCAAAACTGCATCTCTAGATGATAGGTCTTCCCGATTGAACCAGACTACCTCCGATCACTGCTGACCTACTTTGACCTATCACTCTAGTAAGCGCATGTGCCATTAACTAAACAAGTATATCCGCACCCACCAACAGAGATGCAACACCTGAGAGAATGTATCCTTGCTCACTAGCTTCTCTGACTGATCACCACGGCTTCATCGTCGCGAATCTGTAATCACCCGATTGCTTCGGTCAACCTTCGATCTCTGCAAAGTCTGTTTAATACTTCTAGTGTGTAGCTGTTCAACTCCGCTCGCCTTTTTTGCCACCTATCCGCCGCTCCTGCCACTATCCTGGTCTCTTGCCAATCTCCGTCAGCTCTCCTGGGTCTCATCCTACCTCCTGGCTCATCCACGCTCCATTCCCGGCTCTCCCAGCACCCCTCAGAACTCCCATCGGATCTCCTAAAAATCAACGCTTCTGCTAGCACTTGTTGTCACTAACGAGACGAGCATCTATGCACCCCCAAACCAGAGTACAATAACCCGAAAGAGTGTATCCCTGCTTGCCAAACGTGACTGATCATCCCTGGTCTGCCTCTGACTCAATAACATCCCATCCGACAGTGTTGGTGGTCTGGTGCCGCCCTCCGGAGGGTGAACTGAAACTCAATGATGATGATGCTACCAACAACAGTGATAAAAAGGCTGCGGCTGCAGGAATTGTTATAGAAATAGTAAGAAGTAAATTAGAGGGAAAATTGAAGAGAGAGTGACATGAAAGTTGGATTGGAATTTGAATATTTTTCTTTTTCTTTTTTAAGAACCAAACAAATGAAGGGAAAATGTAAAAATTTGTCTTCCTTTCCACCTCTTTCCCTAACTTCCAAATAGAGCCTTAACGCTTGGGAAAGAGTGAGGAACGAGCAATTTGGGACGGAGTAGGGAGTAGGGTTATGAGGGTACGATGGCCAGCCCGTACCACCTCCGTTCACCAACCTTATTGACCACCTACGAACTCCAACTGCCCCTCTCTCTCTCTCT-----------------------------------------------------------------TAACTCTCACAGCACCACAGCCAAACTAAACCAACCACCTCAATCTTAGATTTCTCGTAGCATGAAACCACATTGGTTCCCCCATCCATTATCCTCCCAATGACTTATCTCCATAGACGTAGGGTTTTCTTCTCCCTCGTCGATGCGGGTGAACTACAGAGGT
Gaultheria_leucocarpa_var_yunnanensis_DHY1       TGCTCATCCTGTCCGCATCACAAAACACCCATACTACCTGAACGTGCCTGACATCAGCTCTAATTGTCACTGCACTCCCACAAGCCTGTATGGTGCCCCCTCATCTGTTAGACCTGAAATGACCATCCGATCAGCTCCTCCTACAGCCTGAATCAAAACTGCATCTCTAGATGATAGGTCTTCCCGATTGAACCAGACTACCTCCGATCACTGCTGACCTACTTTGACCTATCACTCTAGTAAGCGCATGTGCCATTAACTAAACAAGTATATCCGCACCCACCAACAGAGATGCAACACCTGAGAGAATGTATCCTTGCTCACTAGCTTCTCTGACTGATCACCACGGCTTCATCGTCGCGAATCTGTAATCACCCGATTGCTTCGGTCAACCTTCGATCTCTGCAAAGTCTGTCCAATACTTCTAGTGTGTAGCTGTTCAACTCCGCTCGCCTTTTTTGCCACCTATCCGCCGCTCCTGCCACTATCCTGGTCTTTTGCCAATCTCCGTCAGCTCTCCCGGGTCTCATCCTACCTCCTGGCTCATCCACGCTCCATTCCCGGCTCTCCCAGCACCCCTCAGAACTCCCATCGGATCTCCTACAAATCAACGCTTCTGCTAGCACCTGTTGTCACTAACGAGACGAGCATCCATGCACCCCCAAACCAGAGTACAATAACCCGAAAGAGTGTATCCCTGCTTGCCAAACGTGACTGATCATCCCTGGTCTGCCTCTGACTCAATAACATCCCATCCGACAGTGTTGGTGGTCTGGTGCCGCCCTYCGGAGGGTGAACTGAAACTCAATGATGATGATGCTACCAACAACAGTGATAAAAAGGCTGCRGYTGCAGGAATTGTTATAGAAATAGTAAGAAGTAAATTAGAGGGAAAATTGAAGAGARWGTGGCATGAAAGTTGGATAGGAATTTGAATATTTTTCTTTTTCTTTTTTAAGAACCAAACAAATGAAGGGAAAATGTAAAAATTTGTCTTCCTTTCCACCTCTTTCCCTAACTTCCAAATAGAGCCTTRACGCTTGGGAAAGAGTGAGGAACGAGCAATTTGGGACGGAGGAGGGAGTAGGGTTATGAGGGTACGATGGCCAGCCCGTACCWCCTCCGTTCACCAACCTTAYTGACCACCTACGAACTCCAACTGCCCCTCTCTCTCTCTCT-----------------------------------------------------------------TAACTCTCACAGCACCACAGCCAAACTAAACCAACCACCTCAATCTTAGATTTCTCGTAGCATGAAACCACATTGGTTCCCCCWTCCATTGTCCTCCCAATGACTTATCTCCATAGACGTAGGGTTTTCTTCTCCCTCGTCGAWGCGGGTGAACTACAGAGGT
Gaultheria_leucocarpa_var_yunnanensis_DHY2       TGCTCATCCTGTCCGCATCACAAAACACCCATACTACCTGAACGTGCCTGACATCAGCTCTAATTGTCACTGCACTCCCACAAGCCTGTATGGTGCCCCCTCATCTGTTAGACCTGAAATGACCATCCGATCAGCTCCTCCTACAGCCTGAATCAAAACTGCATCTCTAGATGATAGGTCTTCCCGATTGAACCAGACTACCTCCGATCACTGCTGACCTACTTTGACCTATCACTCTAGTAAGCGCATGTGCCATTAACTAAACAAGTATATCCGCACCCACCAACAGAGATGCAACACCTGAGAGAATGTATCCTTGCTCACTAGCTTCTCTGACTGATCACCACGGCTTCATCGTCGCGAATCTGTAATCACCCGATTGCTTCGGTCAACCTTCGATCTCTGCAAAGTCTGTCCAATACTTCTAGTGTGTAGCTGTTCAACTCCGCTCGCCTTTTTTGCCACCTATCCGCCGCTCCTGCCACTATCCTGGTCTTTTGCCAATCTCCGTCAGCTCTCCCGGGTCTCATCCTACCTCCTGGCTCATCCACGCTCCATTCCCGGCTCTCCCAGCACCCCTCAGAACTCCCATCGGATCTCCTACAAATCAACGCTTCTGCTAGCACCTGTTGTCACTAACGAGACGAGCATCCATGCACCCCCAAACCAGAGTACAATAACCCGAAAGAGTGTATCCCTGCTTGCCAAACGTGACTGATCATCCCTGGTCTGCCTCTGACTCAATAACATCCCATCCGACAGTGTTGGTGGTCTGGTGCCGCCCTTCGGAGGGTGAACTGAAACTCAATGATGATGATGCTACCAACAACAGTGATAAAAAGGCTGCAGCTGCAGGAATTGTTATAGAAATAGTAAGAAGTAAATTAGAGGGAAAATTGAAGAGARAGTGRCATGAAAGTTGGATWGGAATTTGAATATTTTTCTTTTTCTTTTTTAAGAACCAAACAAATGAAGGGAAAATGTAAAAATTTGTCTTCCTTTCCACCTCTTTCCCTAACTTCCAAATAGAGCCTTGACGCTTGGGAAAGAGTGAGGAACGAGCAATTTGGGACGGAGGAGGGAGTAGGGTTATGAGGGTACGATGGCCAGCCCGTACCTCCTCCGTTCACCAACCTTATTGACCACCTACGAACTCCAACTGCCCCTCTCTCTCTCTCT-----------------------------------------------------------------TAACTCTCACAGCACCACAGCCAAACTAAACCAACCACCTCAATCTTAGATTTCTCGTAGCATGAAACCACATTGGTTCCCCCTTCCATTGTCCTCCCAATGACTTATCTCCATAGACGTAGGGTTTTCTTCTCCCTCGTCGAAGCGGGTGAACTACAGAGGT
Gaultheria_leucocarpa_var_yunnanensis_DHY3       TGCTCATCCTGTCCGCRTCACAAAACACCCATACTACCTGAACGTGCCTGACATCAGCTCTAATTGTCACTGCACTCCCACAAGCCTGTATGGTGCCCCCTCATCTGTTAGACCTGAAATGACCATCCGATCAGSTCCTCCTACAGCCYGAATCAAAACTGCATCTCTAGATGATAGGTCTTCCCGATTGAACCAGACTACCTCCRATCACTGCTGACCTACTTTGACCTATCACTCTAGTWAGCGCATGTGCCATTAACTAAACAAGTATATCCGCACCCACCAACARARATGCAACACCTGAGAGAATGTATCCTTGCTCACTAGCTTCTCTGACTGATCACCACGGCTTCATCGTCGCGAATCTGTAATCACCCGATTGCTTCGGTCAACCTTCGATCTCTGCAAAGTCTGTCCAATACTTCTAGTGTGTAGCTGTTCAACTCCGCTCGCCTTTTTYGCCACCTATCCGCCRCTCCTGCCACTATCCTGGTCTYTTGCCAATCTCCGTCAGCTCTCCCGGGTCTCATCCTACCTCCTGGCTCATCCACGCTCCATTCCCGGCTCTCCCAGCACCCCTCAGAACTCCCATCGGATCTCGTACAAATCAACGCTTCTGCTAGCACCTGTTGTCACTAACGAGACGAGCATCCATGCACCCCCAAACCAGAGTACAATAACCCGAAAGAGTGTATCCCTGCTTGCCAAACGTGACTGATCATCCCTGGTCTGCCTCTGACTCAATAACATCCCATCCGACAGTGTTGGTGGTCTGGTGCCGCCCTTCGGAGGGTGAACTGAAACTCAATGATGATGATGCTACCAACAACAGTGATAAAAAGGCTGCGGCTGCAGGAATTGTTATAGAAATAGTAAGAAGTAAATTAGAGGGAAAATTGAAGAGAAAGTGGCATGAAAGTTGGATTGGAATTTGAATATTTTTCTTTTTCTTTTTTAAGAACCAAACAAATGAAGGGAAAATGTAAAAATTTGTCTTCCTTTCCACCTCTTTCCCTAACTTCCAAATAGAGCCTTAACGCTTGGGAAAGAGTGAGGAACGAGCAATTTGGGACGGAGGAGGGAGTAGGGTTATGAGGGTACGATGGCCAGCCCGTACCTCCTCCGTTCACCAACCTTATTGACCACCTACGAACTCCAACTGCCCCTCTCTCTCTCTCT-----------------------------------------------------------------TAACTCTCACAGCACCACAGCCAAACTAAACCAACCACCTCAATCTTAGATTTCTCGTAGCATGAAACCACATTGGTTCCCCCTTCCATTGTCCTCCCAATGACTTATCTCCATAGACGTAGGGTTTTCTTCTCCCTCGTCGAAGCGGGTGAACTACAGAGGT
Gaultheria_leucocarpa_var_yunnanensis_DHY4       TGCTCATCCTGTCCGCGTCACAAAACACCCATACTACCTGAACGTGCCTGACATCAGCTCTAATTGTCACTGCACTCCCACAAGCCTGTATGGTGCCCCCTCATCTGTTAGACCTGAAATGACCATCCGATCAGGTCCTCCTACAGCCCGAATCAAAACTGCATCTCTAGATGATAGGTCTTCCCGATTGAACCAGACTACCTCCAATCACTGCTGACCTACTTTGACCTATCACTCTAGTTAGCGCATGTGCCATTAACTAAACAAGTATATCCGCACCCACCAACAAAAATGCAACACCTGAGAGAATGTATCCTTGCTCACTAGCTTCTCTGACTGATCACCACGGCTTCATCGTCGCGAATCTGTAATCACCCGATTGCTTCGGTCAACCTTCGATCTCTGCAAAGTCTGTCCAATACTTCTAGTGTGTAGCTGTTCAACTCCGCTCGCCTTTTTCGCCACCTATCCGCCACTCCTGCCACTATCCTGGTCTCTTGCCAATCTCCGTCAGCTCTCCCGGGTCTCATCCTACCTCCTGGCTCATCCACGCTCCATTCCCGGCTCTCCCAGCACCCCTCAGAACTCCCATCGGATCTCGTAAAAATCAACGCTTCTGCTAGCACCTGTTGTCACTAACGAGACGAGCATCCATGCACCCCCAAACCAGAGTACAATAACCCGAAAGAGTGTATCCCTGCTTGCCAAACGTGACTGATCATCCCTGGTCTGCCTCTGACTCAATAACATCCCATCCGACAGTGTTGGTGGTCTGGTGCCGCCCTTCGGAGGGTGAACTGAAACTCAATGATGATGATGCTACCAACAACAGTGATAAAAAGGCTGCAGCTGCAGGAATTGTTATAGAAATAGTAAGAAGTAAATTAGAGGGAAAATTGAAGAGAAAGTGGCATGAAAGTTGGATAGGAATTTGAATATTTTTCTTTTTCTTTTTTAAGAACCAAACAAATGAAGGGAAAATGTAAAAATTTGTCTTCCTTTCCACCTCTTTCCCTAACTTCCAAATAGAGCCTTGACGCTTGGGAAAGAGTGAGGAACGAGCAATTTGGGACGGAGGAGGGAGTAGGGTTATGAGGGTACGATGGCCAGCCCGTACCTCCTCCGTTCACCAACCTTATTGACCACCTACGAACTCCAACTGCCCCTCTCTCTCTCTCT-----------------------------------------------------------------TAACTCTCACAGCACCACAGCCAAACTAAACCAACCACCTCAATCTTAGATTTCTCGTAGCATGAAACCACATTGGTTCCCCCTTCCATTGTCCTCCCAATGACTTATCTCCATAGACGTAGGGTTTTCTTCTCCCTCGTCGAAGCGGGTGAACTACAGAGGT
Gaultheria_leucocarpa_var_yunnanensis_DHY5       TGCTCATCCTGTCCGCRTCACAAAACACCCATACTACCTGAACGTGCCTGACATCAGCTCTAATTGTCACTGCACTCCCACAAGCCTGTATGGTGCCCCCTCATCTGTTAGACCTGAAATGACCATCCGATCAGSTCCTCCTACAGCCYGAATCAAAACTGCATCTCTAGATGATAGGTCTTCCCGATTGAACCAGACTACCTCCRATCACTGCTGACCTACTTTGACCTATCACTCTAGTWAGCGCATGTGCCATTAACTAAACAAGTATATCCGCACCCACCAACARARATGCAACACCTGAGAGAATGTATCCTTGCTCACTAGCTTCTCTGACTGATCACCACGGCTTCATCGTCGCGAATCTGTAATCACCCGATTGCTTCGGTCAACCTTCGATCTCTGCAAAGTCTGTCCAATACTTCTAGTGTGTAGCTGTTCAACTCCGCTCGCCTTTTTYGCCACCTATCCGCCRCTCCTGCCACTATCCTGGTCTYTTGCCAATCTCCGTCAGCTCTCCCGGGTCTCATCCTACCTCCTGGCTCATCCACGCTCCATTCCCGGCTCTCCCAGCACCCCTCAGAACTCCCATCGGATCTCCTACAAATCAACGCTTCTGCTAGCACCTGTTGTCACTAACGAGACGAGCATCCATGCACCCCCAAACCAGAGTACAATAACCCGAAAGAGTGTATCCCTGCTTGCCAAACGTGACTGATCATCCCTGGTCTGCCTCTGACTCAATAACATCCCATCCGACAGTGTTGGTGGTCTGGTGCCGCCCTCCGGAGGGTGAACTGAAACTCAATGATGATGATGCTACCAACAACAGTGATAAAAAGGCTGCGGCTGCAGGAATTGTTATAGAAATAGTAAGAAGTAAATTAGAGGGAAAATTGAAGAGAGAGTGACATGAAAGTTGGATTGGAATTTGAATATTTTTCTTTTTCTTTTTTAAGAACCAAACAAATGAAGGGAAAATGTAAAAATTTGTCTTCCTTTCCACCTCTTTCCCTAACTTCCAAATAGAGCCTTAACGCTTGGGAAAGAGTGAGGAACGAGCAATTTGGGACGGAGTAGGGAGTAGGGTTATGAGGGTACGATGGCCAGCCCGTACCACCTCCGTTCACCAACCTTATTGACCACCTACGAACTCCAACTGCCCCTCTCTCTCTCTCT-----------------------------------------------------------------TAACTCTCACAGCACCACAGCCAAACTAAACCAACCACCTCAATCTTAGATTTCTCGTAGCATGAAACCACATTGGTTCCCCCATCCATTATCCTCCCAATGACTTATCTCCATAGACGTAGGGTTTTCTTCTCCCTCGTCGATGCGGGTGAACTACAGAGGT
Gaultheria_leucocarpa_var_yunnanensis_DHY6       TGCTCATCCTGTCCGCATCACAAAACACCCATACTACCTGAACGTGCCTGACATCAGCTCTAATTGTCACTGCACTCCCACAAGCCTGTATGGTGCCCCCTCATCTGTTAGACCTGAAATGACCATCCGATCAGCTCCTCCTACAGCCTGAATCAAAACTGCATCTCTAGATGATAGGTCTTCCCGATTGAACCAGACTACCTCCGATCACTGCTGACCTACTTTGACCTATCACTCTAGTAAGCGCATGTGCCATTAACTAAACAAGTATATCCGCACCCACCAACAGAGATGCAACACCTGAGAGAATGTATCCTTGCTCACTAGCTTCTCTGACTGATCACCACGGCTTCATCGTCGCGAATCTGTAATCACCCGATTGCTTCGGTCAACCTTCGATCTCTGCAAAGTCTGTCCAATACTTCTAGTGTGTAGCTGTTCAACTCCGCTCGCCTTTTTTGCCACCTATCCGCCGCTCCTGCCACTATCCTGGTCTTTTGCCAATCTCCGTCAGCTCTCCCGGGTCTCATCCTACCTCCTGGCTCATCCACGCTCCATTCCCGGCTCTCCCAGCACCCCTCAGAACTCCCATCGGATCTCCTACAAATCAACGCTTCTGCTAGCACCTGTTGTCACTAACGAGACGAGCATCCATGCACCCCCAAACCAGAGTACAATAACCCGAAAGAGTGTATCCCTGCTTGCCAAACGTGACTGATCATCCCTGGTCTGCCTCTGACTCAATAACATCCCATCCGACAGTGTTGGTGGTCTGGTGCCGCCCTCCGGAGGGTGAACTGAAACTCAATGATGATGATGCTACCAACAACAGTGATAAAAAGGCTGCGGTTGCAGGAATTGTTATAGAAATAGTAAGAAGTAAATTAGAGGGAAAATTGAAGAGAGTGTGGCATGAAAGTTGGATAGGAATTTGAATATTTTTCTTTTTCTTTTTTAAGAACCAAACAAATGAAGGGAAAATGTAAAAATTTGTCTTCCTTTCCACCTCTTTCCCTAACTTCCAAATAGAGCCTTAACGCTTGGGAAAGAGTGAGGAACGAGCAATTTGGGACGGAGGAGGGAGTAGGGTTATGAGGGTACGATGGCCAGCCCGTACCACCTCCGTTCACCAACCTTACTGACCACCTACGAACTCCAACTGCCCCTCTCTCTCTCTCT-----------------------------------------------------------------TAACTCTCACAGCACCACAGCCAAACTAAACCAACCACCTCAATCTTAGATTTCTCGTAGCATGAAACCACATTGGTTCCCCCATCCATTGTCCTCCCAATGACTTATCTCCATAGACGTAGGGTTTTCTTCTCCCTCGTCGATGCGGGTGAACTACAGAGGT
Gaultheria_leucocarpa_var_yunnanensis_DHY7       TGCTCATCCTGTCCGCATCACAAAACACCCATACTACCTGAACGTGCCTGACATCAGCTCTAATTGTCACTGCACTCCCACAAGCCTGTATGGTGCCCCCTCATCTGTTAGACCTGAAATGACCATCCGATCAGCTCCTCCTACAGCCTGAATCAAAACTGCATCTCTAGATGATAGGTCTTCCCGATTGAACCAGACTACCTCCGATCACTGCTGACCTACTTTGACCTATCACTCTAGTAAGCGCATGTGCCATTAACTAAACAAGTATATCCGCACCCACCAACAGAGATGCAACACCTGAGAGAATGTATCCTTGCTCACTAGCTTCTCTGACTGATCACCACGGCTTCATCGTCGCGAATCTGTAATCACCCGATTGCTTCGGTCAACCTTCGATCTCTGCAAAGTCTGTCCAATACTTCTAGTGTGTAGCTGTTCAACTCCGCTCGCCTTTTTTGCCACCTATCCGCCGCTCCTGCCACTATCCTGGTCTTTTGCCAATCTCCGTCAGCTCTCCCGGGTCTCATCCTACCTCCTGGCTCATCCACGCTCCATTCCCGGCTCTCCCAGCACCCCTCAGAACTCCCATCGGATCTCCTACAAATCAACGCTTCTGCTAGCACCTGTTGTCACTAACGAGACGAGCATCCATGCACCCCCAAACCAGAGTACAATAACCCGAAAGAGTGTATCCCTGCTTGCCAAACGTGACTGATCATCCCTGGTCTGCCTCTGACTCAATAACATCCCATCCGACAGTGTTGGTGGTCTGGTGCCGCCCTCCGGAGGGTGAACTGAAACTCAATGATGATGATGCTACCAACAACAGTGATAAAAAGGCTGCGGCTGCAGGAATTGTTATAGAAATAGTAAGAAGTAAATTAGAGGGAAAATTGAAGAGAGAGTGACATGAAAGTTGGATTGGAATTTGAATATTTTTCTTTTTCTTTTTTAAGAACCAAACAAATGAAGGGAAAATGTAAAAATTTGTCTTCCTTTCCACCTCTTTCCCTAACTTCCAAATAGAGCCTTAACGCTTGGGAAAGAGTGAGGAACGAGCAATTTGGGACGGAGTAGGGAGTAGGGTTATGAGGGTACGATGGCCAGCCCGTACCACCTCCGTTCACCAACCTTATTGACCACCTACGAACTCCAACTGCCCCTCTCTCTCTCTCT-----------------------------------------------------------------TAACTCTCACAGCACCACAGCCAAACTAAACCAACCACCTCAATCTTAGATTTCTCGTAGCATGAAACCACATTGGTTCCCCCATCCATTATCCTCCCAATGACTTATCTCCATAGACGTAGGGTTTTCTTCTCCCTCGTCGATGCGGGTGAACTACAGAGGT
Gaultheria_leucocarpa_var_yunnanensis_DHY8       TGCTCATCCTGTCCGCATCACAAAACACCCATACTACCTGAACGTGCCTGACATCAGCTCTAATTGTCACTGCACTCCCACAAGCCTGTATGGTGCCCCCTCATCTGTTAGACCTGAAATGACCATCCGATCAGCTCCTCCTACAGCCTGAATCAAAACTGCATCTCTAGATGATAGGTCTTCCCGATTGAACCAGACTACCTCCGATCACTGCTGACCTACTTTGACCTATCACTCTAGTAAGCGCATGTGCCATTAACTAAACAAGTATATCCGCACCCACCAACAGAGATGCAACACCTGAGAGAATGTATCCTTGCTCACTAGCTTCTCTGACTGATCACCACGGCTTCATCGTCGCGAATCTGTAATCACCCGATTGCTTCGGTCAACCTTCGATCTCTGCAAAGTCTGTCCAATACTTCTAGTGTGTAGCTGTTCAACTCCGCTCGCCTTTTTTGCCACCTATCCGCCGCTCCTGCCACTATCCTGGTCTTTTGCCAATCTCCGTCAGCTCTCCCGGGTCTCATCCTACCTCCTGGCTCATCCACGCTCCATTCCCGGCTCTCCCAGCACCCCTCAGAACTCCCATCGGATCTCCTACAAATCAACGCTTCTGCTAGCACCTGTTGTCACTAACGAGACGAGCATCCATGCACCCCCAAACCAGAGTACAATAACCCGAAAGAGTGTATCCCTGCTTGCCAAACGTGACTGATCATCCCTGGTCTGCCTCTGACTCAATAACATCCCATCCGACAGTGTTGGTGGTCTGGTGCCGCCCTCCGGAGGGTGAACTGAAACTCAATGATGATGATGCTACCAACAACAGTGATAAAAAGGCTGCGGTTGCAGGAATTGTTATAGAAATAGTAAGAAGTAAATTAGAGGGAAAATTGAAGAGAGTGTGGCATGAAAGTTGGATAGGAATTTGAATATTTTTCTTTTTCTTTTTTAAGAACCAAACAAATGAAGGGAAAATGTAAAAATTTGTCTTCCTTTCCACCTCTTTCCCTAACTTCCAAATAGAGCCTTAACGCTTGGGAAAGAGTGAGGAACGAGCAATTTGGGACGGAGGAGGGAGTAGGGTTATGAGGGTACGATGGCCAGCCCGTACCACCTCCGTTCACCAACCTTACTGACCACCTACGAACTCCAACTGCCCCTCTCTCTCTCTCT-----------------------------------------------------------------TAACTCTCACAGCACCACAGCCAAACTAAACCAACCACCTCAATCTTAGATTTCTCGTAGCATGAAACCACATTGGTTCCCCCATCCATTGTCCTCCCAATGACTTATCTCCATAGACGTAGGGTTTTCTTCTCCCTCGTCGATGCGGGTGAACTACAGAGGT
Gaultheria_leucocarpa_var_yunnanensis_DHY9       TGCTCATCCTGTCCGCRTCACAAAACACCCATACTACCTGAACGTGCCTGACATCAGCTCTAATTGTCACTGCACTCCCACAAGCCTGTATGGTGCCCCCTCATCTGTTAGACCTGAAATGACCATCCGATCAGSTCCTCCTACAGCCYGAATCAAAACTGCATCTCTAGATGATAGGTCTTCCCGATTGAACCAGACTACCTCCRATCACTGCTGACCTACTTTGACCTATCACTCTAGTWAGCGCATGTGCCATTAACTAAACAAGTATATCCGCACCCACCAACARARATGCAACACCTGAGAGAATGTATCCTTGCTCACTAGCTTCTCTGACTGATCACCACGGCTTCATCGTCGCGAATCTGTAATCACCCGATTGCTTCGGTCAACCTTCGATCTCTGCAAAGTCTGTCCAATACTTCTAGTGTGTAGCTGTTCAACTCCGCTCGCCTTTTTYGCCACCTATCCGCCRCTCCTGCCACTATCCTGGTCTYTTGCCAATCTCCGTCAGCTCTCCCGGGTCTCATCCTACCTCCTGGCTCATCCACGCTCCATTCCCGGCTCTCCCAGCACCCCTCAGAACTCCCATCGGATCTCCTACAAATCAACGCTTCTGCTAGCACCTGTTGTCACTAACGAGACGAGCATCCATGCACCCCCAAACCAGAGTACAATAACCCGAAAGAGTGTATCCCTGCTTGCCAAACGTGACTGATCATCCCTGGTCTGCCTCTGACTCAATAACATCCCATCCGACAGTGTTGGTGGTCTGGTGCCGCCCTCCGGAGGGTGAACTGAAACTCAATGATGATGATGCTACCAACAACAGTGATAAAAAGGCTGCGGCTGCAGGAATTGTTATAGAAATAGTAAGAAGTAAATTAGAGGGAAAATTGAAGAGAGAGTGACATGAAAGTTGGATTGGAATTTGAATATTTTTCTTTTTCTTTTTTAAGAACCAAACAAATGAAGGGAAAATGTAAAAATTTGTCTTCCTTTCCACCTCTTTCCCTAACTTCCAAATAGAGCCTTAACGCTTGGGAAAGAGTGAGGAACGAGCAATTTGGGACGGAGTAGGGAGTAGGGTTATGAGGGTACGATGGCCAGCCCGTACCACCTCCGTTCACCAACCTTATTGACCACCTACGAACTCCAACTGCCCCTCTCTCTCTCTCT-----------------------------------------------------------------TAACTCTCACAGCACCACAGCCAAACTAAACCAACCACCTCAATCTTAGATTTCTCGTAGCATGAAACCACATTGGTTCCCCCATCCATTATCCTCCCAATGACTTATCTCCATAGACGTAGGGTTTTCTTCTCCCTCGTCGATGCGGGTGAACTACAGAGGT
Gaultheria_leucocarpa_var_yunnanensis_DHY10      TGCTCATCCTGTCCGCATCACAAAACACCCATACTACCTGAACGTGCCTGACATCAGCTCTAATTGTCACTGCACTCCCACAAGCCTGTATGGTGCCCCCTCATCTGTTAGACCTGAAATGACCATCCGATCAGCTCCTCCTACAGCCTGAATCAAAACTGCATCTCTAGATGATAGGTCTTCCCGATTGAACCAGACTACCTCCGATCACTGCTGACCTACTTTGACCTATCACTCTAGTAAGCGCATGTGCCATTAACTAAACAAGTATATCCGCACCCACCAACAGAGATGCAACACCTGAGAGAATGTATCCTTGCTCACTAGCTTCTCTGACTGATCACCACGGCTTCATCGTCGCGAATCTGTAATCACCCGATTGCTTCGGTCAACCTTCGATCTCTGCAAAGTCTGTCCAATACTTCTAGTGTGTAGCTGTTCAACTCCGCTCGCCTTTTTTGCCACCTATCCGCCGCTCCTGCCACTATCCTGGTCTTTTGCCAATCTCCGTCAGCTCTCCCGGGTCTCATCCTACCTCCTGGCTCATCCACGCTCCATTCCCGGCTCTCCCAGCACCCCTCAGAACTCCCATCGGATCTCCTACAAATCAACGCTTCTGCTAGCACCTGTTGTCACTAACGAGACGAGCATCCATGCACCCCCAAACCAGAGTACAATAACCCGAAAGAGTGTATCCCTGCTTGCCAAACGTGACTGATCATCCCTGGTCTGCCTCTGACTCAATAACATCCCATCCGACAGTGTTGGTGGTCTGGTGCCGCCCTCCGGAGGGTGAACTGAAACTCAATGATGATGATGCTACCAACAACAGTGATAAAAAGGCTGCGGTTGCAGGAATTGTTATAGAAATAGTAAGAAGTAAATTAGAGGGAAAATTGAAGAGAGTGTGGCATGAAAGTTGGATAGGAATTTGAATATTTTTCTTTTTCTTTTTTAAGAACCAAACAAATGAAGGGAAAATGTAAAAATTTGTCTTCCTTTCCACCTCTTTCCCTAACTTCCAAATAGAGCCTTAACGCTTGGGAAAGAGTGAGGAACGAGCAATTTGGGACGGAGGAGGGAGTAGGGTTATGAGGGTACGATGGCCAGCCCGTACCACCTCCGTTCACCAACCTTACTGACCACCTACGAACTCCAACTGCCCCTCTCTCTCTCTCT-----------------------------------------------------------------TAACTCTCACAGCACCACAGCCAAACTAAACCAACCACCTCAATCTTAGATTTCTCGTAGCATGAAACCACATTGGTTCCCCCATCCATTGTCCTCCCAATGACTTATCTCCATAGACGTAGGGTTTTCTTCTCCCTCGTCGATGCGGGTGAACTACAGAGGT
Gaultheria_leucocarpa_var_yunnanensis_DL1        TGCTCATCCTGTCCGCRTCACAAAACACCCATACTACCTGAACGTGCCTGACATCAGCTCTAATTGTCACTGCACTCCCACAAGCCTGTATGGTGCCCCCTCATCTGTTAGACCTGAAATGACCATCCGATCAGSTCCTCCTACAGCCYGAATCAAAACTGCATCTCTAGATGATAGGTCTTCCCGATTGAACCAGACTACCTCCRATCACTGCTGACCTACTTTGACCTATCACTCTAGTWAGCGCATGTGCCATTAACTAAACAAGTATATCCGCACCCACCAACARARATGCAACACCTGAGAGAATGTATCCTTGCTCACTAGCTTCTCTGACTGATCACCACGGCTTCATCGTCGCGAATCTGTAATCACCYGATTGCTTCGGTCAACCTTCGATCTCTGCAAAGTCTGTCCAATACTTCTAGTGTGTAGCTGTTCAACTCCGCTCGCCTTTTTYGCCACCTATCCGCCGCTCCTGCCACTATCCTGGTCTRTTGCCAATCTCCGTCAGCTCTCCCGGGTCTCATCCTACCTCCTGGCTCATCCACGCTCCATTCCCGGCTCTCCCAGCACCCCTCAGAACTCCCATCGGATCTCSTACAAATCAACGCTTCTGCTAGCACCTGTTGTCACTAACGAGACGAGCATCCATGCACCCCCAAACCAGAGTACAATAACCCGAAAGAGTGTATCCCTGCTTGCCAAACGTGACTGATCATCCCTGGTCTGCCTCTGACTCAATAACATCCCATCCGACAGTGTTGGTGGTCTGGTGCCGCCCTCCGGAGGGTGAACTGAAACTCAATGATGATGATGCTACCAACAACAGTGATAAAAAGGCTGCGGCTGCAGGAATTGTTATAGAAATAGTAAGAAGTAAATTAGAGGGAAAATTGAAGAGAGAGTGACATGAAAGTTGGATTGGAATTTGAATATTTTTCTTTTTCTTTTTTAAGAACCAAACAAATGAAGGGAAAATGTAAAAATTTGTCTTCCTTTCCACCTCTTTCCCTAACTTCCAAATAGAGCCTTAACGCTTGGGAAAGAGTGAGGAACGAGCAATTTGGGACGGAGTAGGGAGTAGGGTTATGAGGGTACGATGGCCAGCCCGTACCACCTCCGTTCACCAACCTTATTGACCACCTACGAACTCCAACTGCCCCTCTCTCTCTCTCT-----------------------------------------------------------------TAACTCTCACAGCACCACAGCCAAACTAAACCAACCACCTCAATCTTAGATTTCTCGTAGCATGAAACCACATTGGTTCCCCCATCCATTATCCTCCCAATGACTTATCTCCATAGACGTAGGGTTTTCTTCTCCCTCGTCGATGCGGGTGAACTACAGAGGT
Gaultheria_leucocarpa_var_yunnanensis_DL2        TGCTCATCCTGTCCGCATCACAAAACACCCATACTACCTGAACGTGCCTGACATCAGCTCTAATTGTCACTGCACTCCCACAAGCCTGTATGGTGCCCCCTCATCTGTTAGACCTGAAATGACCATCCGATCAGCTCCTCCTACAGCCTGAATCAAAACTGCATCTCTAGATGATAGGTCTTCCCGATTGAACCAGACTACCTCCGATCACTGCTGACCTACTTTGACCTATCACTCTAGTAAGCGCATGTGCCATTAACTAAACAAGTATATCCGCACCCACCAACAGAGATGCAACACCTGAGAGAATGTATCCTTGCTCACTAGCTTCTCTGACTGATCACCACGGCTTCATCGTCGCGAATCTGTAATCACCCGATTGCTTCGGTCAACCTTCGATCTCTGCAAAGTCTGTCCAATACTTCTAGTGTGTAGCTGTTCAACTCCGCTCGCCTTTTTTGCCACCTATCCGCCGCTCCTGCCACTATCCTGGTCTTTTGCCAATCTCCGTCAGCTCTCCCGGGTCTCATCCTACCTCCTGGCTCATCCACGCTCCATTCCCGGCTCTCCCAGCACCCCTCAGAACTCCCATCGGATCTCCTACAAATCAACGCTTCTGCTAGCACCTGTTGTCACTAACGAGACGAGCATCCATGCACCCCCAAACCAGAGTACAATAACCCGAAAGAGTGTATCCCTGCTTGCCAAACGTGACTGATCATCCCTGGTCTGCCTCTGACTCAATAACATCCCATCCGACAGTGTTGGTGGTCTGGTGCCGCCCTCCGGAGGGTGAACTGAAACTC---GATGATGATGCTACCAACAACAGTGATAAAAAGGCTGCGGCTGCAGGAATTGTTATAGAAATAGTAAGAAGTAAATTAGAGGGAAAATTGAAGAGAGTG--GCATGAAAGTTGGATAGGAATTTGAATATTTTTCTTTTTCTTTTTTAAGAACCAGACAAATGAAGGGAAAATGTAAAAATTTGTCTTCCTTTCCACCTCTTTCCCTAACTTCCAAATAGAGCCTTAACGCTTGGGAAAGAGTGAGGAACGAGCAATTTGGGGCGGAGGAGGGAGTAGGGTTATGAGGGTACGATGGCCAGCCCGTACCTCCTCCGTTCACCAACCTTATTGACCACCTACGAACTCCAACTGCCCCTCTCTCTCTCTCTCT---------------------------------------------------------------CAACTCTCACAGCACCACAGCCAAACTAAACCAACCACCTCAATCTTAGATTTCTCGTAGCATGAAACCACATTGGTTCCCCCTTCCATTGTCCTCCCAATGACTTATCTCCATAGACGTAGGGTTTTCTTCTCCCTCGTCGATGCGGGTGAACTACAGAGGT
Gaultheria_leucocarpa_var_yunnanensis_DL3        TGCTCATCCTGTCCGCRTCACAAAACACCCATACTACCTGAACGTGCCTGACATCAGCTCTAATTGTCACTGCACTCCCACAAGCCTGTATGGTGCCCCCTCATCTGTTAGACCTGAAATGACCATCCGATCAGSTCCTCCTACAGCCYGAATCAAAACTGCATCTCTAGATGATAGGTCTTCCCGATTGAACCAGACTACCTCCRATCACTGCTGACCTACTTTGACCTATCACTCTAGTWAGCGCATGTGCCATTAACTAAACAAGTATATCCGCACCCACCAACARARATGCAACACCTGAGAGAATGTATCCTTGCTCACTAGCTTCTCTGACTGATCACCACGGCTTCATCGTCGCGAATCTGTAATCACCYGATTGCTTCGGTCAACCTTCGATCTCTGCAAAGTCTGTCCAATACTTCTAGTGTGTAGCTGTTCAACTCCGCTCGCCTTTTTYGCCACCTATCCGCCGCTCCTGCCACTATCCTGGTCTRTTGCCAATCTCCGTCAGCTCTCCCGGGTCTCATCCTACCTCCTGGCTCATCCACGCTCCATTCCCGGCTCTCCCAGCACCCCTCAGAACTCCCATCGGATCTCSTACAAATCAACGCTTCTGCTAGCACCTGTTGTCACTAACGAGACGAGCATCCATGCACCCCCAAACCAGAGTACAATAACCCGAAAGAGTGTATCCCTGCTTGCCAAACGTGACTGATCATCCCTGGTCTGCCTCTGACTCAATAACATCCCATCCGACAGTGTTGGTGGTCTGGTGCCGCCCTCCGGAGGGTGAACTGAAACTCAATGATGATGATGCTACCAACAACAGTGATAAAAAGGCTGCGGCTGCAGGAATTGTTATAGAAATAGTAAGAAGTAAATTAGAGGGAAAATTGAAGAGAGAGTGACATGAAAGTTGGATTGGAATTTGAATATTTTTCTTTTTCTTTTTTAAGAACCAAACAAATGAAGGGAAAATGTAAAAATTTGTCTTCCTTTCCACCTCTTTCCCTAACTTCCAAATAGAGCCTTAACGCTTGGGAAAGAGTGAGGAACGAGCAATTTGGGACGGAGTAGGGAGTAGGGTTATGAGGGTACGATGGCCAGCCCGTACCACCTCCGTTCACCAACCTTATTGACCACCTACGAACTCCAACTGCCCCTCTCTCTCTCTCT-----------------------------------------------------------------TAACTCTCACAGCACCACAGCCAAACTAAACCAACCACCTCAATCTTAGATTTCTCGTAGCATGAAACCACATTGGTTCCCCCATCCATTATCCTCCCAATGACTTATCTCCATAGACGTAGGGTTTTCTTCTCCCTCGTCGATGCGGGTGAACTACAGAGGT
Gaultheria_leucocarpa_var_yunnanensis_DL4        TGCTCATCCTGTCCGCATCACAAAACACCCATACTACCTGAACGTGCCTGACATCAGCTCTAATTGTCACTGCACTCCCACAAGCCTGTATGGTGCCCCCTCATCTGTTAGACCTGAAATGACCATCCGATCAGCTCCTCCTACAGCCTGAATCAAAACTGCATCTCTAGATGATAGGTCTTCCCGATTGAACCAGACTACCTCCGATCACTGCTGACCTACTTTGACCTATCACTCTAGTAAGCGCATGTGCCATTAACTAAACAAGTATATCCGCACCCACCAACAGAGATGCAACACCTGAGAGAATGTATCCTTGCTCACTAGCTTCTCTGACTGATCACCACGGCTTCATCGTCGCGAATCTGTAATCACCCGATTGCTTCGGTCAACCTTCGATCTCTGCAAAGTCTGTCCAATACTTCTAGTGTGTAGCTGTTCAACTCCGCTCGCCTTTTTTGCCACCTATCCGCCGCTCCTGCCACTATCCTGGTCTTTTGCCAATCTCCGTCAGCTCTCCCGGGTCTCATCCTACCTCCTGGCTCATCCACGCTCCATTCCCGGCTCTCCCAGCACCCCTCAGAACTCCCATCGGATCTCCTACAAATCAACGCTTCTGCTAGCACCTGTTGTCACTAACGAGACGAGCATCCATGCACCCCCAAACCAGAGTACAATAACCCGAAAGAGTGTATCCCTGCTTGCCAAACGTGACTGATCATCCCTGGTCTGCCTCTGACTCAATAACATCCCATCCGACAGTGTTGGTGGTCTGGTGCCGCCCTCCGGAGGGTGAACTGAAACTCAATGATGATGATGCTACCAACAACAGTGATAAAAAGGCTGCGGCTGCAGGAATTGTTATAGAAATAGTAAGAAGTAAATTAGAGGGAAAATTGAAGAGAGAGTGACATGAAAGTTGGATTGGAATTTGAATATTTTTCTTTTTCTTTTTTAAGAACCAAACAAATGAAGGGAAAATGTAAAAATTTGTCTTCCTTTCCACCTCTTTCCCTAACTTCCAAATAGAGCCTTAACGCTTGGGAAAGAGTGAGGAACGAGCAATTTGGGACGGAGTAGGGAGTAGGGTTATGAGGGTACGATGGCCAGCCCGTACCACCTCCGTTCACCAACCTTATTGACCACCTACGAACTCCAACTGCCCCTCTCTCTCTCTCT-----------------------------------------------------------------TAACTCTCACAGCACCACAGCCAAACTAAACCAACCACCTCAATCTTAGATTTCTCGTAGCATGAAACCACATTGGTTCCCCCATCCATTATCCTCCCAATGACTTATCTCCATAGACGTAGGGTTTTCTTCTCCCTCGTCGATGCGGGTGAACTACAGAGGT
Gaultheria_leucocarpa_var_yunnanensis_DL5        TGCTCATCCTGTCCGCATCACAAAACACCCATACTACCTGAACGTGCCTGACATCAGCTCTAATTGTCACTGCACTCCCACAAGCCTGTATGGTGCCCCCTCATCTGTTAGACCTGAAATGACCATCCGATCAGCTCCTCCTACAGCCTGAATCAAAACTGCATCTCTAGATGATAGGTCTTCCCGATTGAACCAGACTACCTCCGATCACTGCTGACCTACTTTGACCTATCACTCTAGTAAGCGCATGTGCCATTAACTAAACAAGTATATCCGCACCCACCAACAGAGATGCAACACCTGAGAGAATGTATCCTTGCTCACTAGCTTCTCTGACTGATCACCACGGCTTCATCGTCGCGAATCTGTAATCACCCGATTGCTTCGGTCAACCTTCGATCTCTGCAAAGTCTGTCCAATACTTCTAGTGTGTAGCTGTTCAACTCCGCTCGCCTTTTTTGCCACCTATCCGCCGCTCCTGCCACTATCCTGGTCTTTTGCCAATCTCCGTCAGCTCTCCCGGGTCTCATCCTACCTCCTGGCTCATCCACGCTCCATTCCCGGCTCTCCCAGCACCCCTCAGAACTCCCATCGGATCTCCTACAAATCAACGCTTCTGCTAGCACCTGTTGTCACTAACGAGACGAGCATCCATGCACCCCCAAACCAGAGTACAATAACCCGAAAGAGTGTATCCCTGCTTGCCAAACGTGACTGATCATCCCTGGTCTGCCTCTGACTCAATAACATCCCATCCGACAGTGTTGGTGGTCTGGTGCCGCCCTCCGGAGGGTGAACTGAAACTCAATGATGATGATGCTACCAACAACAGTGATAAAAAGGCTGCGGCTGCAGGAATTGTTATAGAAATAGTAAGAAGTAAATTAGAGGGAAAATTGAAGAGAGAGTGACATGAAAGTTGGATTGGAATTTGAATATTTTTCTTTTTCTTTTTTAAGAACCAAACAAATGAAGGGAAAATGTAAAAATTTGTCTTCCTTTCCACCTCTTTCCCTAACTTCCAAATAGAGCCTTAACGCTTGGGAAAGAGTGAGGAACGAGCAATTTGGGACGGAGTAGGGAGTAGGGTTATGAGGGTACGATGGCCAGCCCGTACCACCTCCGTTCACCAACCTTATTGACCACCTACGAACTCCAACTGCCCCTCTCTCTCTCTCT-----------------------------------------------------------------TAACTCTCACAGCACCACAGCCAAACTAAACCAACCACCTCAATCTTAGATTTCTCGTAGCATGAAACCACATTGGTTCCCCCATCCATTATCCTCCCAATGACTTATCTCCATAGACGTAGGGTTTTCTTCTCCCTCGTCGATGCGGGTGAACTACAGAGGT
Gaultheria_leucocarpa_var_yunnanensis_DL6        TGCTCATCCTGTCCGCATCACAAAACACCCATACTACCTGAACGTGCCTGACATCAGCTCTAATTGTCACTGCACTCCCACAAGCCTGTATGGTGCCCCCTCATCTGTTAGACCTGAAATGACCATCCGATCAGCTCCTCCTACAGCCTGAATCAAAACTGCATCTCTAGATGATAGGTCTTCCCGATTGAACCAGACTACCTCCGATCACTGCTGACCTACTTTGACCTATCACTCTAGTAAGCGCATGTGCCATTAACTAAACAAGTATATCCGCACCCACCAACAGAGATGCAACACCTGAGAGAATGTATCCTTGCTCACTAGCTTCTCTGACTGATCACCACGGCTTCATCGTCGCGAATCTGTAATCACCCGATTGCTTCGGTCAACCTTCGATCTCTGCAAAGTCTGTCCAATACTTCTAGTGTGTAGCTGTTCAACTCCGCTCGCCTTTTTTGCCACCTATCCGCCGCTCCTGCCACTATCCTGGTCTTTTGCCAATCTCCGTCAGCTCTCCCGGGTCTCATCCTACCTCCTGGCTCATCCACGCTCCATTCCCGGCTCTCCCAGCACCCCTCAGAACTCCCATCGGATCTCCTACAAATCAACGCTTCTGCTAGCACCTGTTGTCACTAACGAGACGAGCATCCATGCACCCCCAAACCAGAGTACAATAACCCGAAAGAGTGTATCCCTGCTTGCCAAACGTGACTGATCATCCCTGGTCTGCCTCTGACTCAATAACATCCCATCCGACAGTGTTGGTGGTCTGGTGCCGCCCTCCGGAGGGTGAACTGAAACTC---GATGATGATGCTACCAACAACAGTGATAAAAAGGCTGCGGCTGCAGGAATTGTTATAGAAATAGTAAGAAGTAAATTAGAGGGAAAATTGAAGAGAGTG--GCATGAAAGTTGGATAGGAATTTGAATATTTTTCTTTTTCTTTTTTAAGAACCAGACAAATGAAGGGAAAATGTAAAAATTTGTCTTCCTTTCCACCTCTTTCCCTAACTTCCAAATAGAGCCTTAACGCTTGGGAAAGAGTGAGGAACGAGCAATTTGGGGCGGAGGAGGGAGTAGGGTTATGAGGGTACGATGGCCAGCCCGTACCTCCTCCGTTCACCAACCTTATTGACCACCTACGAACTCCAACTGCCCCTCTCTCTCTCTCTCT---------------------------------------------------------------CAACTCTCACAGCACCACAGCCAAACTAAACCAACCACCTCAATCTTAGATTTCTCGTAGCATGAAACCACATTGGTTCCCCCTTCCATTGTCCTCCCAATGACTTATCTCCATAGACGTAGGGTTTTCTTCTCCCTCGTCGATGCGGGTGAACTACAGAGGT
Gaultheria_leucocarpa_var_yunnanensis_DL7        TGCTCATCCTGTCCGCATCACAAAACACCCATACTACCTGAACGTGCCTGACATCAGCTCTAATTGTCACTGCACTCCCACAAGCCTGTATGGTGCCCCCTCATCTGTTAGACCTGAAATGACCATCCGATCAGCTCCTCCTACAGCCTGAATCAAAACTGCATCTCTAGATGATAGGTCTTCCCGATTGAACCAGACTACCTCCGATCACTGCTGACCTACTTTGACCTATCACTCTAGTAAGCGCATGTGCCATTAACTAAACAAGTATATCCGCACCCACCAACAGAGATGCAACACCTGAGAGAATGTATCCTTGCTCACTAGCTTCTCTGACTGATCACCACGGCTTCATCGTCGCGAATCTGTAATCACCCGATTGCTTCGGTCAACCTTCGATCTCTGCAAAGTCTGTCCAATACTTCTAGTGTGTAGCTGTTCAACTCCGCTCGCCTTTTTTGCCACCTATCCGCCGCTCCTGCCACTATCCTGGTCTTTTGCCAATCTCCGTCAGCTCTCCCGGGTCTCATCCTACCTCCTGGCTCATCCACGCTCCATTCCCGGCTCTCCCAGCACCCCTCAGAACTCCCATCGGATCTCCTACAAATCAACGCTTCTGCTAGCACCTGTTGTCACTAACGAGACGAGCATCCATGCACCCCCAAACCAGAGTACAATAACCCGAAAGAGTGTATCCCTGCTTGCCAAACGTGACTGATCATCCCTGGTCTGCCTCTGACTCAATAACATCCCATCCGACAGTGTTGGTGGTCTGGTGCCGCCCTCCGGAGGGTGAACTGAAACTCAATGATGATGATGCTACCAACAACAGTGATAAAAAGGCTGCGGCTGCAGGAATTGTTATAGAAATAGTAAGAAGTAAATTAGAGGGAAAATTGAAGAGAGAGTGACATGAAAGTTGGATTGGAATTTGAATATTTTTCTTTTTCTTTTTTAAGAACCAAACAAATGAAGGGAAAATGTAAAGATTTGTCTTCCTTTCCACCTCTTTCCCTAACTTCCAAATAGAGCCTTAACGCTTGGGAAAGAGTGAGGAACGAGCAATTTGGGACGGAGTAGGGAGTAGGGTTATGAGGGTACGATGGCCAGCCCGTACCACCTCCGTTCACCAACCTTATTGACCACCTACGAACTCCAACTGCCCCTCTCTCTCTCTCT-----------------------------------------------------------------TAACTCTCACAGCACCACAGCCAAACTAAACCAACCACCTCAATCTTAGATTTCTCGTAGCATGAAACCACATTGGTTCCCCCATCCATTATCCTCCCAATGACTTATCTCCATAGACGTAGGGTTTTCTTCTCCCTCGTCGATGCGGGTGAACTACAGAGGT
Gaultheria_leucocarpa_var_yunnanensis_DL8        TGCTCATCCTGTCCGCATCACAAAACACCCATACTACCTGAACGTGCCTGACATCAGCTCTAATTGTCACTGCACTCCCACAAGCCTGTATGGTGCCCCCTCATCTGTTAGACCTGAAATGACCATCCGATCAGCTCCTCCTACAGCCTGAATCAAAACTGCATCTCTAGATGATAGGTCTTCCCGATTGAACCAGACTACCTCCGATCACTGCTGACCTACTTTGACCTATCACTCTAGTAAGCGCATGTGCCATTAACTAAACAAGTATATCCGCACCCACCAACAGAGATGCAACACCTGAGAGAATGTATCCTTGCTCACTAGCTTCTCTGACTGATCACCACGGCTTCATCGTCGCGAATCTGTAATCACCCGATTGCTTCGGTCAACCTTCGATCTCTGCAAAGTCTGTCCAATACTTCTAGTGTGTAGCTGTTCAACTCCGCTCGCCTTTTTTGCCACCTATCCGCCGCTCCTGCCACTATCCTGGTCTTTTGCCAATCTCCGTCAGCTCTCCCGGGTCTCATCCTACCTCCTGGCTCATCCACGCTCCATTCCCGGCTCTCCCAGCACCCCTCAGAACTCCCATCGGATCTCCTACAAATCAACGCTTCTGCTAGCACCTGTTGTCACTAACGAGACGAGCATCCATGCACCCCCAAACCAGAGTACAATAACCCGAAAGAGTGTATCCCTGCTTGCCAAACGTGACTGATCATCCCTGGTCTGCCTCTGACTCAATAACATCCCATCCGACAGTGTTGGTGGTCTGGTGCCGCCCTCCGGAGGGTGAACTGAAACTC---GATGATGATGCTACCAACAACAGTGATAAAAAGGCTGCGGCTGCAGGAATTGTTATAGAAATAGTAAGAAGTAAATTAGAGGGAAAATTGAAGAGAGTG--GCATGAAAGTTGGATAGGAATTTGAATATTTTTCTTTTTCTTTTTTAAGAACCAGACAAATGAAGGGAAAATGTAAAAATTTGTCTTCCTTTCCACCTCTTTCCCTAACTTCCAAATAGAGCCTTAACGCTTGGGAAAGAGTGAGGAACGAGCAATTTGGGGCGGAGGAGGGAGTAGGGTTATGAGGGTACGATGGCCAGCCCGTACCTCCTCCGTTCACCAACCTTATTGACCACCTACGAACTCCAACTGCCCCTCTCTCTCTCTCTCT---------------------------------------------------------------CAACTCTCACAGCACCACAGCCAAACTAAACCAACCACCTCAATCTTAGATTTCTCGTAGCATGAAACCACATTGGTTCCCCCATCCATTATCCTCCCAATGACTTATCTCCATAGACGTAGGGTTTTCTTCTCCCTCGTCGATGCGGGTGAACTACAGAGGT
Gaultheria_leucocarpa_var_yunnanensis_DL9        TGCTCATCCTGTCCGCRTCACAAAACACCCATACTACCTGAACGTGCCTGACATCAGCTCTAATTGTCACTGCACTCCCACAAGCCTGTATGGTGCCCCCTCATCTGTTAGACCTGAAATGACCATCCGATCAGSTCCTCCTACAGCCYGAATCAAAACTGCATCTCTAGATGATAGGTCTTCCCGATTGAACCAGACTACCTCCRATCACTGCTGACCTACTTTGACCTATCACTCTAGTWAGCGCATGTGCCATTAACTAAACAAGTATATCCGCACCCACCAACARARATGCAACACCTGAGAGAATGTATCCTTGCTCACTAGCTTCTCTGACTGATCACCACGGCTTCATCGTCGCGAATCTGTAATCACCYGATTGCTTCGGTCAACCTTCGATCTCTGCAAAGTCTGTCCAATACTTCTAGTGTGTAGCTGTTCAACTCCGCTCGCCTTTTTYGCCACCTATCCGCCGCTCCTGCCACTATCCTGGTCTRTTGCCAATCTCCGTCAGCTCTCCCGGGTCTCATCCTACCTCCTGGCTCATCCACGCTCCATTCCCGGCTCTCCCAGCACCCCTCAGAACTCCCATCGGATCTCSTACAAATCAACGCTTCTGCTAGCACCTGTTGTCACTAACGAGACGAGCATCCATGCACCCCCAAACCAGAGTACAATAACCCGAAAGAGTGTATCCCTGCTTGCCAAACGTGACTGATCATCCCTGGTCTGCCTCTGACTCAATAACATCCCATCCGACAGTGTTGGTGGTCTGGTGCCGCCCTCCGGAGGGTGAACTGAAACTC---GATGATGATGCTACCAACAACAGTGATAAAAAGGCTGCGGCTGCAGGAATTGTTATAGAAATAGTAAGAAGTAAATTAGAGGGAAAATTGAAGAGGGTG--GCATGAAAGTTGGATAGGAATTTGAATATTTTTCTTTTTCTTTTTTAAGAACCAGACAAATGAAGGGAAAATGTAAAAATTTGTCTTCCTTTCCACCTCTTTCCCTAACTTCCAAATAGAGCCTTAACGCTTGGGAAAGAGTGAGGAACGAGCAATTTGGGGCGGAGGAGGGAGTAGGGTTATGAGGGTACGATGGCCAGCCCGTACCTCCTCCGTTCACCAACCTTATTGACCACCTACGAACTCCAACTGCCCCTCTCTCTCTCTCTCT---------------------------------------------------------------CAACTCTCACAGCACCACAGCCAAACTAAACCAACCACCTCAATCTTAGATTTCTCGTAGCATGAAACCACATTGGTTCCCCCTTCCATTGTCCTCCCAATGACTTATCTCCATAGACGTAGGGTTTTCTTCTCCCTCGTCGATGCGGGTGAACTACAGAGGT
Gaultheria_leucocarpa_var_yunnanensis_DL10       TGCTCATCCTGTCCGCRTCACAAAACACCCATACTACCTGAACGTGCCTGACATCAGCTCTAATTGTCACTGCACTCCCACAAGCCTGTATGGTGCCCCCTCATCTGTTAGACCTGAAATGACCATCCGATCAGSTCCTCCTACAGCCYGAATCAAAACTGCATCTCTAGATGATAGGTCTTCCCGATTGAACCAGACTACCTCCRATCACTGCTGACCTACTTTGACCTATCACTCTAGTWAGCGCATGTGCCATTAACTAAACAAGTATATCCGCACCCACCAACARARATGCAACACCTGAGAGAATGTATCCTTGCTCACTAGCTTCTCTGACTGATCACCACGGCTTCATCGTCGCGAATCTGTAATCACCYGATTGCTTCGGTCAACCTTCGATCTCTGCAAAGTCTGTCCAATACTTCTAGTGTGTAGCTGTTCAACTCCGCTCGCCTTTTTYGCCACCTATCCGCCGCTCCTGCCACTATCCTGGTCTRTTGCCAATCTCCGTCAGCTCTCCCGGGTCTCATCCTACCTCCTGGCTCATCCACGCTCCATTCCCGGCTCTCCCAGCACCCCTCAGAACTCCCATCGGATCTCSTACAAATCAACGCTTCTGCTAGCACCTGTTGTCACTAACGAGACGAGCATCCATGCACCCCCAAACCAGAGTACAATAACCCGAAAGAGTGTATCCCTGCTTGCCAAACGTGACTGATCATCCCTGGTCTGCCTCTGACTCAATAACATCCCATCCGACAGTGTTGGTGGTCTGGTGCCGCCCTCCGGAGGGTGAACTGAAACTC---GATGATGATGCTACCAACAACAGTGATAAAAAGGCTGCGGCTGCAGGAATTGTTATAGAAATAGTAAGAAGTAAATTAGAGGGAAAATTGAAGAGAGTG--GCATGAAAGTTGGATAGGAATTTGAATATTTTTCTTTTTCTTTTTTAAGAACCAGACAAATGAAGGGAAAATGTAAAAATTTGTCTTCCTTTCCACCTCTTTCCCTAACTTCCAAATAGAGCCTTAACGCTTGGGAAAGAGTGAGGAACGAGCAATTTGGGGCGGAGGAGGGAGTAGGGTTATGAGGGTACGATGGCCAGCCCGTACCTCCTCCGTTCACCAACCTTATTGACCACCTACGAACTCCAACTGCCCCTCTCTCTCTCTCTCT---------------------------------------------------------------CAACTCTCACAGCACCACAGCCAAACTAAACCAACCACCTCAATCTTAGATTTCTCGTAGCATGAAACCACATTGGTTCCCCCTTCCATTGTCCTCCCAATGACTTATCTCCATAGACGTAGGGTTTTCTTCTCCCTCGTCGATGCGGGTGAACTACAGAGGT
Gaultheria_leucocarpa_var_yunnanensis_JWS1       TGCTCATCCTGTCCGCATCACAAAACACCCATACTACCTGAACGTGCCTGACATCAGCTCTAATTGTCACTGCACTCCCACAAGCCTGTATGGTGCCCCCTCATCTGTTAGACCTGAAATGACCATCCGATCAGCTCCTCCTACAGCCTGAATCAAAACTGCATCTCTAGATGATAGGTCTTCCCGATTGAACCAGACTACCTCCGATCACTGCTGACCTACTTTGACCTATCACTCTAGTAAGCGCATGTGCCATTAACTAAACAAGTATATCCGCACCCACCAACAGAGATGCAACACCTGAGAGAATGTATCCTTGCTCACTAGCTTCTCTGACTGATCACCACGGCTTCATCGTCGCGAATCTGTAATCACCCGATTGCTTCGGTCAACCTTCGATCTCTGCAAAGTCTGTCCAATACTTCTAGTGTGTAGCTGTTCAACTCCGCTCGCCTTTTTTGCCACCTATCCGCCGCTCCTGCCACTATCCTGGTCTTTTGCCAATCTCCGTCAGCTCTCCCGGGTCTCATCCTACCTCCTGGCTCATCCACGCTCCATTCCCGGCTCTCCCAGCACCCCTCAGAACTCCCATCGGATCTCCTACAAATCAACGCTTCTGCTAGCACCTGTTGTCACTAACGAGACGAGCATCCATGCACCCCCAAACCAGAGTACAATAACCCGAAAGAGTGTATCCCTGCTTGCCAAACGTGACTGATCATCCCTGGTCTGCCTCTGACTCAATAACATCCCATCCGACAGTGTTGGTGGTCTGGTGCCGCCCTCCGGAGGGTGAACTGAAACTC---GATGATGATGCTACCAACAACAGTGATAAAAAGGCTGCGGCTGCAGGAATTGTTATAGAAATAGTAAGAAGTAAATTAGAGGGAAAATTGAAGAGAGTG--GCATGAAAGTTGGATAGGAATTTGAATATTTTTCTTTTTCTTTTTTAAGAACCAGACAAATGAAGGGAAAATGTAAAAATTTGTCTTCCTTTCCACCTCTTTCCCTAACTTCCAAATAGAGCCTTAACGCTTGGGAAAGAGTGAGGAACGAGCAATTTGGGGCGGAGGAAGGAGTAGGGTTATGAGGGTACGATGGCCAGCCCGTACCTCCTCCGTTCACCAACCTTATTGACCACCTACGAACTCCAACTGCCCCTCTCTCTCTCTCTCT---------------------------------------------------------------CAACTCTCACAGCACCACAGCCAAACTAAACCAACCACCTCAATCATAGATTTCTCGTAGCATGAAACCACATTGGTTCCCCCTTCCATTGTCCTCCCAATGACTTATCTCCATAGACGTAGGGTTTTCTTCTCCCTCGTCGATGCGGGTGAACTACAGAGGT
Gaultheria_leucocarpa_var_yunnanensis_JWS2       TGCTCATCCTGTCCGCATCACAAAACACCCATACTACCTGAACGTGCCTGACATCAGCTCTAATTGTCACTGCACTCCCACAAGCCTGTATGGTGCCCCCTCATCTGTTAGACCTGAAATGACCATCCGATCAGCTCCTCCTACAGCCTGAATCAAAACTGCATCTCTAGATGATAGGTCTTCCCGATTGAACCAGACTACCTCCGATCACTGCTGACCTACTTTGACCTATCACTCTAGTAAGCGCATGTGCCATTAACTAAACAAGTATATCCGCACCCACCAACAGAGATGCAACACCTGAGAGAATGTATCCTTGCTCACTAGCTTCTCTGACTGATCACCACGGCTTCATCGTCGCGAATCTGTAATCACCCGATTGCTTCGGTCAACCTTCGATCTCTGCAAAGTCTGTCCAATACTTCTAGTGTGTAGCTGTTCAACTCCGCTCGCCTTTTTTGCCACCTATCCGCCGCTCCTGCCACTATCCTGGTCTTTTGCCAATCTCCGTCAGCTCTCCCGGGTCTCATCCTACCTCCTGGCTCATCCACGCTCCATTCCCGGCTCTCCCAGCACCCCTCAGAACTCCCATCGGATCTCCTACAAATCAACGCTTCTGCTAGCACCTGTTGTCACTAACGAGACGAGCATCCATGCACCCCCAAACCAGAGTACAATAACCCGAAAGAGTGTATCCCTGCTTGCCAAACGTGACTGATCATCCCTGGTCTGCCTCTGACTCAATAACATCCCATCCGACAGTGTTGGTGGTCTGGTGCCGCCCTCCGGAGGGTGAACTGAAACTCAATGATGATGATGCTACCAACAACAGTGATAAAAAGGCTGCGGTTGCAGGAATTGTTATAGAAATAGTAAGAAGTAAATTAGAGGGAAAATTGAAGAGAGTGTGGCATGAAAGTTGGATAGGAATTTGAATATTTTTCTTTTTCTTTTTTAAGAACCAAACAAATGAAGGGAAAATGTAAAAATTTGTCTTCCTTTCCACCTCTTTCCCTAACTTCCAAATAGAGCCTTAACGCTTGGGAAAGAGTGAGGAACGAGCAATTTGGGGCGGAAGAGGGAGTAGGGTTATGAGGGTACGATGGCCAGCCCGTACCTCCTCCGTTCACCAACCTTATTGACCACCTACGAACTCCAACTGCCCCTCTCTCTCTCTCTCT---------------------------------------------------------------CAACTCTCACAGCACCACAGCCAAACTAAACCAACCACCTCAATCTTAGATTTCTCGTAGCATGAAACCACATTGGTTCCCCCTTCCATTGTCCTCCCAATGACTTATCTCCATAGACGTAGGGTTTTCTTCTCCCTCGTCGATGCGGGTGAACTACAGAGGT
Gaultheria_leucocarpa_var_yunnanensis_JWS3       TGCTCATCCTGTCCGCATCACAAAACACCCATACTACCTGAACGTGCCTGACATCAGCTCTAATTGTCACTGCACTCCCACAAGCCTGTATGGTGCCCCCTCATCTGTTAGACCTGAAATGACCATCCGATCAGCTCCTCCTACAGCCTGAATCAAAACTGCATCTCTAGATGATAGGTCTTCCCGATTGAACCAGACTACCTCCGATCACTGCTGACCTACTTTGACCTATCACTCTAGTAAGCGCATGTGCCATTAACTAAACAAGTATATCCGCACCCACCAACAGAGATGCAACACCTGAGAGAATGTATCCTTGCTCACTAGCTTCTCTGACTGATCACCACGGCTTCATCGTCGCGAATCTGTAATCACCCGATTGCTTCGGTCAACCTTCGATCTCTGCAAAGTCTGTCCAATACTTCTAGTGTGTAGCTGTTCAACTCCGCTCGCCTTTTTTGCCACCTATCCGCCGCTCCTGCCACTATCCTGGTCTTTTGCCAATCTCCGTCAGCTCTCCCGGGTCTCATCCTACCTCCTGGCTCATCCACGCTCCATTCCCGGCTCTCCCAGCACCCCTCAGAACTCCCATCGGATCTCCTACAAATCAACGCTTCTGCTAGCACCTGTTGTCACTAACGAGACGAGCATCCATGCACCCCCAAACCAGAGTACAATAACCCGAAAGAGTGTATCCCTGCTTGCCAAACGTGACTGATCATCCCTGGTCTGCCTCTGACTCAATAACATCCCATCCGACAGTGTTGGTGGTCTGGTGCCGCCCTCCGGAGGGTGAACTGAAACTC---GATGATGATGCTACCAACAACAGTGATAAAAAGGCTGCGGCTGCAGGAATTGTTATAGAAATAGTAAGAAGTAAATTAGAGGGAAAATTGAAGAGAGTG--GCATGAAAGTTGGATAGGAATTTGAATATTTTTCTTTTTCTTTTTTAAGAACCAGACAAATGAAGGGAAAATGTAAAAATTTGTCTTCCTTTCCACCTCTTTCCCTAACTTCCAAATAGAGCCTTAACGCTTGGGAAAGAGTGAGGAACGAGCAATTTGGGGCGGAGGAGGGAGTAGGGTTATGAGGGTACGATGGCCAGCCCGTACCTCCTCCGTTCACCAACCTTATTGACCACCTACGAACTCCAACTGCCCCTCTCTCTCTCTCTCT---------------------------------------------------------------CAACTCTCACAGCACCACAGCCAAACTAAACCAACCACCTCAATCTTAGATTTCTCGTAGCATGAAACCACATTGGTTCCCCCTTCCATTGTCCTCCCAATGACTTATCTCCATAGACGTAGGGTTTTCTTCTCCCTCGTCGATGCGGGTGAACTACAGAGGT
Gaultheria_leucocarpa_var_yunnanensis_JWS4       TGCTCATCCTGTCCGCRTCACAAAACACCCATACTACCTGAACGTGCCTGACATCAGCTCTAATTGTCACTGCACTCCCACAAGCCTGTATGGTGCCCCCTCATCTGTTAGACCTGAAATGACCATCCGATCAGGTCCTCCTACAGCCYGAATCAAAACTGCATCTCTAGATGATAGGTCTTCCCGATTGAACCAGACTACCTCCRATCACTGCTGACCTACTTTGACCTATCACTCTAGTWAGCGCATGTGCCATTAACTAAACAAGTATATCCGCACCCACCAACARARATGCAACACCTGAGAGAATGTATCCTTGCTCACTAGCTTCTCTGACTGATCACCACGGCTTCATCGTCGCGAATCTGTAATCACCCGATTGCTTCGGTCAACCTTCGATCTCTGCAAAGTCTGTCCAATACTTCTAGTGTGTAGCTGTTCAACTCCGCTCGCCTTTTTYGCCACCTATCCGCCRCTCCTGCCACTATCCTGGTCTCTTGCCAATCTCCGTCAGCTCTCCCGGGTCTCATCCTACCTCCTGGCTCATCCACGCTCCATTCCCGGCTCTCCCAGCACCCCTCAGAACTCCCATCGGATCTCSTACAAATCAACGCTTCTGCTAGCACCTGTTGTCACTAACGAGACGAGCATCCATGCACCCCCAAACCAGAGTACAATAACCCGAAAGAGTGTATCCCTGCTTGCCAAACGTGACTGATCATCCCTGGTCTGCCTCTGACTCAATAACATCCCATCCGACAGTGTTGGTGGTCTGGTGCCGCCCTCCGGAGGGTGAACTGAAACTCAATGATGATGATGCTACCAACAACAGTGATAAAAAGGCTGCGGTTGCAGGAATTGTTATAGAAATAGTAAGAAGTAAATTAGAGGGAAAATTGAAGAGAGTGTGGCATGAAAGTTGGATAGGAATTTGAATATTTTTCTTTTTCTTTTTTAAGAACCAAACAAATGAAGGGAAAATGTAAAAATTTGTCTTCCTTTCCACCTCTTTCCCTAACTTCCAAATAGAGCCTTAACGCTTGGGAAAGAGTGAGGAACGAGCAATTTGGGACGGAGGAGGGAGTAGGGTTATGAGGGTACGATGGCCAGCCCGTACCACCTCCGTTCACCAACCTTACTGACCACCTACGAACTCCAACTGCCCCTCTCTCTCTCTCT-----------------------------------------------------------------TAACTCTCACAGCACCACAGCCAAACTAAACCAACCACCTCAATCTTAGATTTCTCGTAGCATGAAACCACATTGGTTCCCCCATCCATTGTCCTCCCAATGACTTATCTCCATAGACGTAGGGTTTTCTTCTCCCTCGTCGATGCGGGTGAACTACAGAGGT
Gaultheria_leucocarpa_var_yunnanensis_JWS5       TGCTCATCCTGTCCGCRTCACAAAACACCCATACTACCTGAACGTGCCTGACATCAGCTCTAATTGTCACTGCACTCCCACAAGCCTGTATGGTGCCCCCTCATCTGTTAGACCTGAAATGACCATCCGATCAGGTCCTCCTACAGCCYGAATCAAAACTGCATCTCTAGATGATAGGTCTTCCCGATTGAACCAGACTACCTCCRATCACTGCTGACCTACTTTGACCTATCACTCTAGTWAGCGCATGTGCCATTAACTAAACAAGTATATCCGCACCCACCAACARARATGCAACACCTGAGAGAATGTATCCTTGCTCACTAGCTTCTCTGACTGATCACCACGGCTTCATCGTCGCGAATCTGTAATCACCCGATTGCTTCGGTCAACCTTCGATCTCTGCAAAGTCTGTCCAATACTTCTAGTGTGTAGCTGTTCAACTCCGCTCGCCTTTTTYGCCACCTATCCGCCRCTCCTGCCACTATCCTGGTCTCTTGCCAATCTCCGTCAGCTCTCCCGGGTCTCATCCTACCTCCTGGCTCATCCACGCTCCATTCCCGGCTCTCCCAGCACCCCTCAGAACTCCCATCGGATCTCSTACAAATCAACGCTTCTGCTAGCACCTGTTGTCACTAACGAGACGAGCATCCATGCACCCCCAAACCAGAGTACAATAACCCGAAAGAGTGTATCCCTGCTTGCCAAACGTGACTGATCATCCCTGGTCTGCCTCTGACTCAATAACATCCCATCCGACAGTGTTGGTGGTCTGGTGCCGCCCTCCGGAGGGTGAACTGAAACTC---GATGATGATGCTACCAACAACAGTGATAAAAAGGCTGCGGCTGCAGGAATTGTTATAGAAATAGTAAGAAGTAAATTAGAGGGAAAATTGAAGAGAGTG--GCATGAAAGTTGGATAGGAATTTGAATATTTTTCTTTTTCTTTTTTAAGAACCAGACAAATGAAGGGAAAATGTAAAAATTTGTCTTCCTTTCCACCTCTTTCCCTAACTTCCAAATAGAGCCTTAACGCTTGGGAAAGAGTGAGGAACGAGCAATTTGGGGCGGAGGAGGGAGTAGGGTTATGAGGGTACGATGGCCAGCCCGTACCTCCTCCGTTCACCAACCTTATTGACCACCTACGAACTCCAACTGCCCCTCTCTCTCTCTCTCT---------------------------------------------------------------CAACTCTCACAGCACCACAGCCAAACTAAACCAACCACCTCAATCTTAGATTTCTCGTAGCATGAAACCACATTGGTTCCCCCTTCCATTGTCCTCCCAATGACTTATCTCCATAGACGTAGGGTTTTCTTCTCCCTCGTCGATGCGGGTGAACTACAGAGGT
Gaultheria_leucocarpa_var_yunnanensis_JWS6       TGCTCATCCTGTCCGCATCACAAAACACCCATACTACCTGAACGTGCCTGACATCAGCTCTAATTGTCACTGCACTCCCACAAGCCTGTATGGTGCCCCCTCATCTGTTAGACCTGAAATGACCATCCGATCAGCTCCTCCTACAGCCTGAATCAAAACTGCATCTCTAGATGATAGGTCTTCCCGATTGAACCAGACTACCTCCGATCACTGCTGACCTACTTTGACCTATCACTCTAGTAAGCGCATGTGCCATTAACTAAACAAGTATATCCGCACCCACCAACAGAGATGCAACACCTGAGAGAATGTATCCTTGCTCACTAGCTTCTCTGACTGATCACCACGGCTTCATCGTCGCGAATCTGTAATCACCCGATTGCTTCGGTCAACCTTCGATCTCTGCAAAGTCTGTCCAATACTTCTAGTGTGTAGCTGTTCAACTCCGCTCGCCTTTTTTGCCACCTATCCGCCGCTCCTGCCACTATCCTGGTCTTTTGCCAATCTCCGTCAGCTCTCCCGGGTCTCATCCTACCTCCTGGCTCATCCACGCTCCATTCCCGGCTCTCCCAGCACCCCTCAGAACTCCCATCGGATCTCCTACAAATCAACGCTTCTGCTAGCACCTGTTGTCACTAACGAGACGAGCATCCATGCACCCCCAAACCAGAGTACAATAACCCGAAAGAGTGTATCCCTGCTTGCCAAACGTGACTGATCATCCCTGGTCTGCCTCTGACTCAATAACATCCCATCCGACAGTGTTGGTGGTCTGGTGCCGCCCTCCGGAGGGTGAACTGAAACTCAATGATGATGATGCTACCAACAACAGTGATAAAAAGGCTGCGGYTGCAGGAATTGTTATAGAAATAGTAAGAAGTAAATTAGAGGGAAAATTGAAGAGAGWGTGRCATGAAAGTTGGATWGGAATTTGAATATTTTTCTTTTTCTTTTTTAAGAACCAAACAAATGAAGGGAAAATGTAAAAATTTGTCTTCCTTTCCACCTCTTTCCCTAACTTCCAAATAGAGCCTTAACGCTTGGGAAAGAGTGAGGAACGAGCAATTTGGGACGGAGKAGGGAGTAGGGTTATGAGGGTACGATGGCCAGCCCGTACCACCTCCGTTCACCAACCTTAYTGACCACCTACGAACTCCAACTGCCCCTCTCTCTCTCTCT-----------------------------------------------------------------TAACTCTCACAGCACCACAGCCAAACTAAACCAACCACCTCAATCTTAGATTTCTCGTAGCATGAAACCACATTGGTTCCCCCATCCATTRTCCTCCCAATGACTTATCTCCATAGACGTAGGGTTTTCTTCTCCCTCGTCGATGCGGGTGAACTACAGAGGT
Gaultheria_leucocarpa_var_yunnanensis_JWS7       TGCTCATCCTGTCCGCRTCACAAAACACCCATACTACCTGAACGTGCCTGACATCAGCTCTAATTGTCACTGCACTCCCACAAGCCTGTATGGTGCCCCCTCATCTGTTAGACCTGAAATGACCATCCGATCAGGTCCTCCTACAGCCYGAATCAAAACTGCATCTCTAGATGATAGGTCTTCCCGATTGAACCAGACTACCTCCRATCACTGCTGACCTACTTTGACCTATCACTCTAGTWAGCGCATGTGCCATTAACTAAACAAGTATATCCGCACCCACCAACARARATGCAACACCTGAGAGAATGTATCCTTGCTCACTAGCTTCTCTGACTGATCACCACGGCTTCATCGTCGCGAATCTGTAATCACCCGATTGCTTCGGTCAACCTTCGATCTCTGCAAAGTCTGTCCAATACTTCTAGTGTGTAGCTGTTCAACTCCGCTCGCCTTTTTYGCCACCTATCCGCCRCTCCTGCCACTATCCTGGTCTCTTGCCAATCTCCGTCAGCTCTCCCGGGTCTCATCCTACCTCCTGGCTCATCCACGCTCCATTCCCGGCTCTCCCAGCACCCCTCAGAACTCCCATCGGATCTCCTACAAATCAACGCTTCTGCTAGCACCTGTTGTCACTAACGAGACGAGCATCCATGCACCCCCAAACCAGAGTACAATAACCCGAAAGAGTGTATCCCTGCTTGCCAAACGTGACTGATCATCCCTGGTCTGCCTCTGACTCAATAACATCCCATCCGACAGTGTTGGTGGTCTGGTGCCGCCCTCCGGAGGGTGAACTGAAACTC---GATGATGATGCTACCAACAACAGTGATAAAAAGGCTGCGGCTGCAGGAATTGTTATAGAAATAGTAAGAAGTAAATTAGAGGGAAAATTGAAGAGAGTG--GCATGAAAGTTGGATAGGAATTTGAATATTTTTCTTTTTCTTTTTTAAGAACCAGACAAATGAAGGGAAAATGTAAAAATTTGTCTTCCTTTCCACCTCTTTCCCTAACTTCCAAATAGAGCCTTAACGCTTGGGAAAGAGTGAGGAACGAGCAATTTGGGACGGAGGAGGGAGTAGGGTTATGAGGGTACGATGGCCAGCCCGTACCACCTCCGTTCACCAACCTTACTGACCACCTACGAACTCCAACTGCCCCTCTCTCTCTCTCT-----------------------------------------------------------------TAACTCTCACAGCACCACAGCCAAACTAAACCAACCACCTCAATCTTAGATTTCTCGTAGCATGAAACCACATTGGTTCCCCCATCCATTGTCCTCCCAATGACTTATCTCCATAGACGTAGGGTTTTCTTCTCCCTCGTCGATGCGGGTGAACTACAGAGGT
Gaultheria_leucocarpa_var_yunnanensis_JWS8       TGCTCATCCTGTCCGCATCACAAAACACCCATACTACCTGAACGTGCCTGACATCAGCTCTAATTGTCACTGCACTCCCACAAGCCTGTATGGTGCCCCCTCATCTGTTAGACCTGAAATGACCATCCGATCAGCTCCTCCTACAGCCTGAATCAAAACTGCATCTCTAGATGATAGGTCTTCCCGATTGAACCAGACTACCTCCGATCACTGCTGACCTACTTTGACCTATCACTCTAGTAAGCGCATGTGCCATTAACTAAACAAGTATATCCGCACCCACCAACAGAGATGCAACACCTGAGAGAATGTATCCTTGCTCACTAGCTTCTCTGACTGATCACCACGGCTTCATCGTCGCGAATCTGTAATCACCCGATTGCTTCGGTCAACCTTCGATCTCTGCAAAGTCTGTCCAATACTTCTAGTGTGTAGCTGTTCAACTCCGCTCGCCTTTTTTGCCACCTATCCGCCGCTCCTGCCACTATCCTGGTCTTTTGCCAATCTCCGTCAGCTCTCCCGGGTCTCATCCTACCTCCTGGCTCATCCACGCTCCATTCCCGGCTCTCCCAGCACCCCTCAGAACTCCCATCGGATCTCCTACAAATCAACGCTTCTGCTAGCACCTGTTGTCACTAACGAGACGAGCATCCATGCACCCCCAAACCAGAGTACAATAACCCGAAAGAGTGTATCCCTGCTTGCCAAACGTGACTGATCATCCCTGGTCTGCCTCTGACTCAATAACATCCCATCCGACAGTGTTGGTGGTCTGGTGCCGCCCTTCGGAGGGTGAACTGAAACTCAATGATGATGATGCTACCAACAACAGTGATAAAAAGGCTGCAGCTGCAGGAATTGTTATAGAAATAGTAAGAAGTAAATTAGAGGGAAAATTGAAGAGAAAGTGGCATGAAAGTTGGATAGGAATTTGAATATTTTTCTTTTTCTTTTTTAAGAACCAAACAAATGAAGGGAAAATGTAAAAATTTGTCTTCCTTTCCACCTCTTTCCCTAACTTCCAAATAGAGCCTTAACGCTTGGGAAAGAGTGAGGAACGAGCAATTTGGGACGGAGGAGGGAGTAGGGTTATGAGGGTACGATGGCCAGCCCGTACCTCCTCCGTTCACCAACCTTATTGACCACCTACGAACTCCAACTGCCCCTCTCTCTCTCTCT-----------------------------------------------------------------TAACTCTCACAGCACCACAGCCAAACTAAACCAACCACCTCAATCTTAGATTTCTCGTAGCATGAAACCACATTGGTTCCCCCTTCCATTGTCCTCCCAATGACTTATCTCCATAGACGTAGGGTTTTCTTCTCCCTCGTCGAAGCGGGTGAACTACAGAGGT
Gaultheria_leucocarpa_var_yunnanensis_JWS9       TGCTCATCCTGTCCGCATCACAAAACACCCATACTACCTGAACGTGCCTGACATCAGCTCTAATTGTCACTGCACTCCCACAAGCCTGTATGGTGCCCCCTCATCTGTTAGACCTGAAATGACCATCCGATCAGCTCCTCCTACAGCCTGAATCAAAACTGCATCTCTAGATGATAGGTCTTCCCGATTGAACCAGACTACCTCCGATCACTGCTGACCTACTTTGACCTATCACTCTAGTAAGCGCATGTGCCATTAACTAAACAAGTATATCCGCACCCACCAACAGAGATGCAACACCTGAGAGAATGTATCCTTGCTCACTAGCTTCTCTGACTGATCACCACGGCTTCATCGTCGCGAATCTGTAATCACCCGATTGCTTCGGTCAACCTTCGATCTCTGCAAAGTCTGTCCAATACTTCTAGTGTGTAGCTGTTCAACTCCGCTCGCCTTTTTTGCCACCTATCCGCCGCTCCTGCCACTATCCTGGTCTTTTGCCAATCTCCGTCAGCTCTCCCGGGTCTCATCCTACCTCCTGGCTCATCCACGCTCCATTCCCGGCTCTCCCAGCACCCCTCAGAACTCCCATCGGATCTCCTACAAATCAACGCTTCTGCTAGCACCTGTTGTCACTAACGAGACGAGCATCCATGCACCCCCAAACCAGAGTACAATAACCCGAAAGAGTGTATCCCTGCTTGCCAAACGTGACTGATCATCCCTGGTCTGCCTCTGACTCAATAACATCCCATCCGACAGTGTTGGTGGTCTGGTGCCGCCCTTCGGAGGGTGAACTGAAACTCAATGATGATGATGCTACCAACAACAGTGATAAAAAGGCTGCAGCTGCAGGAATTGTTATAGAAATAGTAAGAAGTAAATTAGAGGGAAAATTGAAGAGAAAGTGGCATGAAAGTTGGATAGGAATTTGAATATTTTTCTTTTTCTTTTTTAAGAACCAAACAAATGAAGGGAAAATGTAAAAATTTGTCTTCCTTTCCACCTCTTTCCCTAACTTCCAAATAGAGCCTTAACGCTTGGGAAAGAGTGAGGAACGAGCAATTTGGGACGGAGGAGGGAGTAGGGTTATGAGGGTACGATGGCCAGCCCGTACCTCCTCCGTTCACCAACCTTATTGACCACCTACGAACTCCAACTGCCCCTCTCTCTCTCTCT-----------------------------------------------------------------TAACTCTCACAGCACCACAGCCAAACTAAACCAACCACCTCAATCTTAGATTTCTCGTAGCATGAAACCACATTGGTTCCCCCTTCCATTGTCCTCCCAATGACTTATCTCCATAGACGTAGGGTTTTCTTCTCCCTCGTCGAAGCGGGTGAACTACAGAGGT
Gaultheria_leucocarpa_var_yunnanensis_JWS10      TGCTCATCCTGTCCGCATCACAAAACACCCATACTACCTGAACGTGCCTGACATCAGCTCTAATTGTCACTGCACTCCCACAAGCCTGTATGGTGCCCCCTCATCTGTTAGACCTGAAATGACCATCCGATCAGCTCCTCCTACAGCCTGAATCAAAACTGCATCTCTAGATGATATGTCTTCCCGATTGAACCAGACTACCTCCGATCACTGCTGACCTACTTTGACCTATCACTCTAGTAAGCGCATGTGCCATTAACTAAACAAGTATATCCGCACCCACCAACAGAGATGCAACACCTGAGAGAATGTATCCTTGCTCACTAGCTTCTCTGACTGATCACCACGGCTTCATCGTCGCGAATCTGTAATCACCCGATTGCTTCGGTCAACCTTCGATCTCTGCAAAGTCTGTCCAATACTTCTAGTGTGTAGCTGTTCAACTCCGCTCGCCTTTTTTGCCACCTATCCGCCGCTCCTGCCACTATCCTGGTCTTTTGCCAATCTCCGTCAGCTCTCCCGGGTCTCATCCTACCTCCTGGCTCATCCACGCTCCATTCCCGGCTCTCCCAGCACCCCTCAGAACTCCCATCGGATCTCCTACAAATCAACGCTTCTGCTAGCACCTGTTGTCACTAACGAGACGAGCATCCATGCACCCCCAAACCAGAGTACAATAACCCGAAAGAGTGTATCCCTGCTTGCCAAACGTGACTGATCATCCCTGGTCTGCCTCTGACTCAATAACATCCCATCCGACAGTGTTGGTGGTCTGGTGCCGCCCTCCGGAGGGTGAACTGAAACTCAATGATGATGATGCTACCAACAACAGTGATAAAAAGGCTGCGGTTGCAGGAATTGTTATAGAAATAGTAAGAAGTAAATTAGAGGGAAAATTGAAGAGAGTGTGACATGAAAGTTGGATTGGAATTTGAATATTTTTCTTTTTCTTTTTTAAGAACCAAACAAATGAAGGGAAAATGTAAAAATTTGTCTTCCTTTCCACCTCTTTCCCTAACTTCCAAATAGAGCCTTAACGCTTGGGAAAGAGTGAGGAACGAGCAATTTGGGACGGAGGAGGGAGTAGGGTTATGAGGGTACGATGGCCAGCCCGTACCACCTCCGTTCACCAACCTTATTGACCACCTACGAACTCCAACTGCCCCTCTCTCTCTCTCT-----------------------------------------------------------------TAACTCTCACAGCACCACAGCCAAACTAAACCAACCACCTCAATCTTAGATTTCTCGTAGCATGAAACCACATTGGTTCCCCCATCCATTGTCCTCCCAATGACTTATCTCCATAGACGTAGGGTTTTCTTCTCCCTCGTCGATGCGGGTGAACTACAGAGGT
Gaultheria_leucocarpa_var_yunnanensis_PB1        TGCTCATCCTGTCCGCATCACAAAACACCCATACTACCTGAACGTGCCTGACATCAGCTCTAATTGTCACTGCACTCCCACAAGCCTGTATGGTGCCCCCTCATCTGTTAAACCTGAAATGACCATCCGATCAGCTCCTCCTACAGCCTGAATCAAAACTGCATCTCTAGATGATAGGTCTTCCCGATTGAACCAAACTACCTCCGATCACTGCTGACCTACTTTGACCTATCACTCTAGTAAGCGCATGTGCCATTAACTAAACAAGTATATCCGCACCCACCAACAGAGATGCAACACCTGAGCGAATGTATCCTTGCTCACTAGCTTCTCTGACTGATCACCACGGCTTCATCGTCGCGAATCTGTAATCACCCGATTGCTTCGGTCAACCTTCGATCTCTGCAAAGTCTGTCCAATACTTCTAGTGTGTAGCTGTTCAACTCCGCTCGCCTTTTTTGCCACTTATCCGCCGCTCCTGCCACTATCCTGGTCTTTTGCCAATCTCCGTCAGCTCTCCCGGGTCTCATCCTACCTCCTGGCTCATCCACGCTCCATTCCCGGCTCTCCCAGCACCCCTCAGAACTCCCATCGGATCTCCTACAAATCAACGCTTCTGCTAGCACCTGTTGTCACTAACGAGACGAGCATCCATGCACCCCCAAACCAGAGTACAATAACCCGAAAGAGTGTATCCCTGCTTGCCAAACGTGACTGATCATCCCTGGTCTGCCTCTGACTCAATAACATCCCATCCGACAGTGTTGGTGGTCTGGTGCCGCCCTCCGAAGGGTGAACTGAAACTCAATGATGATGATGCTACCAACAACAGTGATAAAAAGGCTGCGGCTGCAGGAATTGTTATAGAAATAGTAAGAAGTAAATTAGAGGGAAAATTGAAGAGAAAGTGGCATGAAAGTTGGATAGGAATTTGAATATTTTTCTTTTTCTTTTTTAAGAACCAAACAAATGAAGGGAAAATGTAAAAATTTGTCTTCCTTTCCACCTCTTTCCCTAACTTCCAAATAGAGCCTTAACGCTTGGGAAAGAGTGAGGAACGAGCAATTTGGGACGGAGGAGGGAGTAGGGTTATGAGGGTACGATGGCCAGCCCGTACCTCCTCCGTTCACCAACCTTATTGACCACCTACGAACTCCAACTGCCCCTCTCTCTCTCT-------------------------------------------------------------------TAACTCTCACAGCACCACAGCCAAACTAAACCAACCACCTCAATCTTAGATTTCTCGTAGCATGAAACCACATTGGTTCCCCCTTCCATTGTCCTCCCAATGACTTATCTCCATAGACGTAGGGTTTTCTTCTCCCTCGTCGATGCGGGTGAACTACAGAGGT
Gaultheria_leucocarpa_var_yunnanensis_PB2        TGCTCATCCTGTCCGCATCACAAAACACCCATACTACCTGAACGTGCCTGACATCAGCTCTAATTGTCACTGCACTCCCACAAGCCTGTATGGTGCCCCCTCATCTGTTAGACCTGAAATGACCATCCGATCAGCTCCTCCTACAGCCTGAATCAAAACTGCATCTCTAGATGATAGGTCTTCCCGATTGAACCAGACTACCTCCGATCACTGCTGACCTACTTTGACCTATCACTCTAGTAAGCGCATGTGCCATTAACTAAACAAGTATATCCGCACCCACCAACAGAGATGCAACACCTGAGAGAATGTATCCTTGCTCACTAGCTTCTCTGACTGATCACCACGGCTTCATCGTCGCGAATCTGTAATCACCCGATTGCTTCGGTCAACCTTCGATCTCTGCAAAGTCTGTCCAATACTTCTAGTGTGTAGCTGTTCAACTCCGCTCGCCTTTTTTGCCACTTATCCGCCGCTCCTGCCACTATCCTGGTCTTTTGCCAATCTCCGTCAGCTCTCCCGGGTCTCATCCTACCTCCTGGCTCATCCACGCTCCATTCCCGGCTCTCCCAGCACCCCTCAGAACTCCCATCGGATCTCCTACAAATCAACGCTTCTGCTAGCACCTGTTGTCACTAACGAGACGAGCATCCATGCACCCCCAAACCAGAGTACAATAACCCGAAAGAGTGTATCCCTGCTTGCCAAACGTGACTGATCATCCCTGGTCTGCCTCTGACTCAATAACATCCCATCCGACAGTGTTGGTGGTCTGGTGCCGCCCTCCGAAGGGTGAACTGAAACTCAATGATGATGATGCTACCAACAACAGTGATAAAAAGGCTGCGGCTGCAGGAATTGTTATAGAAATAGTAAGAAGTAAATTAGAGGGAAAATTGAAGAGAAAGTGGCATGAAAGTTGGATAGGAATTTGAATATTTTTCTTTTTCTTTTTTAAGAACCAAACAAATGAAGGGAAAATGTAAAAATTTGTCTTCCTTTCCACCTCTTTCCCTAACTTCCAAATAGAGCCTTAACGCTTGGGAAAGAGTGAGGAACGAGCAATTTGGGACGGAGGAGGGAGTAGGGTTATGAGGGTACGATGGCCAGCCCGTACCTCCTCCGTTCACCAACCTTATTGACCACCTACGAACTCCAACTGCCCCTCTCTCTCTCT-------------------------------------------------------------------TAACTCTCACAGCACCACAGCCAAACTAAACCAACCACCTCAATCTTAGATTTCTCGTAGCATGAAACCACATTGGTTCCCCCTTCCATTGTCCTCCCAATGACTTATCTCCATAGACGTAGGGTTTTCTTCTCCCTCGTCGATGCGGGTGAACTACAGAGGT
Gaultheria_leucocarpa_var_yunnanensis_PB3        TGCTCATCCTGTCCGCGTCACAAAACACCCATACTACCTGAACGTGCCTGACATCAGCTCTAATTGTCACTGCACTCCCACAAGCCTGTATGGTGCCCCCTCATCTGTTAGACCTGAAATGACCATCCGATCAACTCCTTCTACAGCCCGAATCAAAACTGCATCTCTAGATGATAGGTCTTCCCGATTGAACCAGATTACCTCCGATCACTGCTGACCTACTTTGACCTATCACTCTAGTAAGCGCATGTGCCATTAACTAAACAAGTATATCCGCACCCACCAACAGAGATGCAACACCTGAGAGAATGTATCCTTGCTCACTAGCTTCTTCGACTGATCACCACGGCTTCATCGTCGCGAATCTGTAATCACCCGATTGCTTCAGTCAACCTTCGATCTCTGCAAAGTCTGTCCAATACTTCTAGTGTGTAGCTGTTCAACTCCGCTCGCCTTTTTCGCCACCTATCCGCCGCTCCTGCCACTATCCTGGTCTCTTGCCAATCTCCGTCAGCTCTCCCGGGTCTCATCCTACCTCCTGGCTCATCCACGCTCCATTCCCGGCTCTCCCAGCACCCCTCAGAACTCCCATCGGATCTCCTAAAAATCAACGCTTCTGCTAGCACCTGTTGTCACTAACGAGACGAGCATCCATGCACCCCCAAACCAGAGTACAATAACCCGAAAGAGTGTATCCCTGCTTGCCAAACGTGACGGATCATCCCTGGTCTGCCTCTGACTCAATAACATCCCATCCGACAGTGTTGGTGGTCTGGTGCCGCCCTCCGAAGGGTGAACTGAAACTCAATGATGATGATGCTACCAACAACAGTGATAAAAAGGCTGCGGCTGCAGGAATTGTTATAGAAATAGTAAGAAGTAAATTAGAGGGAAAATTGAAGAGAAAGTGGCATGAAAGTTGGATAGGAATTTGAATATTTTTCTTTTTCTTTTTTAAGAACCAAACAAATGAAGGGAAAATGTAAAAATTTGTCTTCCTTTCCACCTCTTTCCCTAACTTCCAAATAGAGCCTTAACGCTTGGGAAAGAGTGAGGAACGAGCAATTTGGGACGGAGGAGGGAGTAGGGTTATGAGGGTACGATGGCCAGCCCGTACCTCCTCCGTTCACCAACCTTATTGACCACCTACGAACTCCAACTGCCCCTCTCTCTCTCT-------------------------------------------------------------------TAACTCTCACAGCACCACAGCCAAACTAAACCAACCACCTCAATCTTAGATTTCTCGTAGCATGAAACCACATTGGTTCCCCCTTCCATTGTCCTCCCAATGACTTATCTCCATAGACGTAGGGTTTTCTTCTCCCTCGTCGATGCGGGTGAACTACAGAGGT
Gaultheria_leucocarpa_var_yunnanensis_PB4        TGCTCATCCTGTCCGCATCACAAAACACCCATACTACCTGAACGTGCCTGACATCAGCTCTAATTGTCACTGCACTCCCACAAGCCTGTATGGTGCCCCCTCATCTGTTAGACCTGAAATGACCATCCGATCAGCTCCTCCTACAGCCTGAATCAAAACTGCATCTCTAGATGATAGGTCTTCCCGATTGAACCAGACTACCTCCGATCACTGCTGACCTACTTTGACCTATCACTCTAGTAAGCGCATGTGCCATTAACTAAACAAGTATATCCGCACCCACCAACAGAGATGCAACACCTGAGAGAATGTATCCTTGCTCACTAGCTTCTCTGACTGATCACCACGGCTTCATCGTCGCGAATCTGTAATCACCCGATTGCTTCGGTCAACCTTCGATCTCTGCAAAGTCTGTCCAATACTTCTAGTGTGTAGCTGTTCAACTCCGCTCGCCTTTTTTGCCACCTATCCGCCGCTCCTGCCACTATCCTGGTCTTTTGCCAATCTCCGTCAGCTCTCCCGGGTCTCATCCTACCTCCTGGCTCATCCACGCTCCATTCCCGGCTCTCCCAGCACCCCTCAGAACTCCCATCGGATCTCCTACAAATCAACGCTTCTGCTAGCACCTGTTGTCACTAACGAGACGAGCATCCATGCACCCCCAAACCAGAGTACAATAACCCGAAAGAGTGTATCCCTGCTTGCCAAACGTGACTGATCATCCCTGGTCTGCCTCTGACTCAATAACATCCCATCCGACAGTGTTGGTGGTCTGGTGCCGCCCTCCGAAGGGTGAACTGAAACTCAATGATGATGATGCTACCAACAACAGTGATAAAAAGGCTGCGGCTGCAGGAATTGTTATAGAAATAGTAAGAAGTAAATTAGAGGGAAAATTGAAGAGAAAGTGGCATGAAAGTTGGATAGGAATTTGAATATTTTTCTTTTTCTTTTTTAAGAACCAAACAAATGAAGGGAAAATGTAAAAATTTGTCTTCCTTTCCACCTCTTTCCCTAACTTCCAAATAGAGCCTTAACGCTTGGGAAAGAGTGAGGAACGAGCAATTTGGGACGGAGGAGGGAGTAGGGTTATGAGGGTACGATGGCCAGCCCGTACCTCCTCCGTTCACCAACCTTATTGACCACCTACGAACTCCAACTGCCCCTCTCTCTCTCT-------------------------------------------------------------------TAACTCTCACAGCACCACAGCCAAACTAAACCAACCACCTCAATCTTAGATTTCTCGTAGCATGAAACCACATTGGTTCCCCCTTCCATTGTCCTCCCAATGACTTATCTCCATAGACGTAGGGTTTTCTTCTCCCTCGTCGATGCGGGTGAACTACAGAGGT
Gaultheria_leucocarpa_var_yunnanensis_PB5        TGCTCATCCTGTCCGCATCACAAAACACCCATACTACCTGAACGTGCCTGACATCAGCTCTAATTGTCACTGCACTCCCACAAGCCTGTATGGTGCCCCCTCATCTGTTAGACCTGAAATGACCATCCGATCAGCTCCTCCTACAGCCTGAATCAAAACTGCATCTCTAGATGATAGGTCTTCCCGATTGAACCAGACTACCTCCGATCACTGCTGACCTACTTTGACCTATCACTCTAGTAAGCGCATGTGCCATTAACTAAACAAGTATATCCGCACCCACCAACAGAGATGCAACACCTGAGAGAATGTATCCTTGCTCACTAGCTTCTCTGACTGATCACCACGGCTTCATCGTCGCGAATCTGTAATCACCCGATTGCTTCGGTCAACCTTCGATCTCTGCAAAGTCTGTCCAATACTTCTAGTGTGTAGCTGTTCAACTCCGCTCGCCTTTTTTGCCACCTATCCGCCGCTCCTGCCACTATCCTGGTCTTTTGCCAATCTCCGTCAGCTCTCCCGGGTCTCATCCTACCTCCTGGCTCATCCACGCTCCATTCCCGGCTCTCCCAGCACCCCTCAGAACTCCCATCGGATCTCCTACAAATCAACGCTTCTGCTAGCACCTGTTGTCACTAACGAGACGAGCATCCATGCACCCCCAAACCAGAGTACAATAACCCGAAAGAGTGTATCCCTGCTTGCCAAACGTGACTGATCATCCCTGGTCTGCCTCTGACTCAATAACATCCCATCCGACAGTGTTGGTGGTCTGGTGCCGCCCTCCGAAGGGTGAACTGAAACTCAATGATGATGATGCTACCAACAACAGTGATAAAAAGGCTGCGGCTGCAGGAATTGTTATAGAAATAGTAAGAAGTAAATTAGAGGGAAAATTGAAGAGAAAGTGGCATGAAAGTTGGATAGGAATTTGAATATTTTTCTTTTTCTTTTTTAAGAACCAAACAAATGAAGGGAAAATGTAAAAATTTGTCTTCCTTTCCACCTCTTTCCCTAACTTCCAAATAGAGCCTTAACGCTTGGGAAAGAGTGAGGAACGAGCAATTTGGGACGGAGGAGGGAGTAGGGTTATGAGGGTACGATGGCCAGCCCGTACCTCCTCCGTTCACCAACCTTATTGACCACCTACGAACTCCAACTGCCCCTCTCTCTCTCT-------------------------------------------------------------------TAACTCTCACAGCACCACAGCCAAACTAAACCAACCACCTCAATCTTAGATTTCTCGTAGCATGAAACCACATTGGTTCCCCCTTCCATTGTCCTCCCAATGACTTATCTCCATAGACGTAGGGTTTTCTTCTCCCTCGTCGATGCGGGTGAACTACAGAGGT
Gaultheria_leucocarpa_var_yunnanensis_PB6        TGCTCATCCTGTCCGCGTCACAAAACACCCATACTACCTGAACGTGCCTGACATCAGCTCTAATTGTCACTGCACTCCCACAAGCCTGTATGGTGCCCCCTCATCTGTTAGACCTGAAATGACCATCCGATCAACTCCTTCTACAGCCCGAATCAAAACTGCATCTCTAGATGATAGGTCTTCCCGATTGAACCAGATTACCTCCGATCACTGCTGACCTACTTTGACCTATCACTCTAGTAAGCGCATGTGCCATTAACTAAACAAGTATATCCGCACCCACCAACAGAGATGCAACACCTGAGAGAATGTATCCTTGCTCACTAGCTTCTTCGACTGATCACCACGGCTTCATCGTCGCGAATCTGTAATCACCCGATTGCTTCAGTCAACCTTCGATCTCTGCAAAGTCTGTCCAATACTTCTAGTGTGTAGCTGTTCAACTCCGCTCGCCTTTTTCGCCACCTATCCGCCGCTCCTGCCACTATCCTGGTCTCTTGCCAATCTCCGTCAGCTCTCCCGGGTCTCATCCTACCTCCTGGCTCATCCACGCTCCATTCCCGGCTCTCCCAGCACCCCTCAGAACTCCCATCGGATCTCCTAAAAATCAACGCTTCTGCTAGCACCTGTTGTCACTAACGAGACGAGCATCCATGCACCCCCAAACCAGAGTACAATAACCCGAAAGAGTGTATCCCTGCTTGCCAAACGTGACGGATCATCCCTGGTCTGCCTCTGACTCAATAACATCCCATCCGACAGTGTTGGTGGTCTGGTGCCGCCCTCCGAAGGGTGAACTGAAACTCAATGATGATGATGCTACCAACAACAGTGATAAAAAGGCTGCGGCTGCAGGAATTGTTATAGAAATAGTAAGAAGTAAATTAGAGGGAAAATTGAAGAGAAAGTGGCATGAAAGTTGGATAGGAATTTGAATATTTTTCTTTTTCTTTTTTAAGAACCAAACAAATGAAGGGAAAATGTAAAAATTTGTCTTCCTTTCCACCTCTTTCCCTAACTTCCAAATAGAGCCTTAACGCTTGGGAAAGAGTGAGGAACGAGCAATTTGGGACGGAGGAGGGAGTAGGGTTATGAGGGTACGATGGCCAGCCCGTACCTCCTCCGTTCACCAACCTTATTGACCACCTACGAACTCCAACTGCCCCTCTCTCTCTCT-------------------------------------------------------------------TAACTCTCACAGCACCACAGCCAAACTAAACCAACCACCTCAATCTTAGATTTCTCGTAGCATGAAACCACATTGGTTCCCCCTTCCATTGTCCTCCCAATGACTTATCTCCATAGACGTAGGGTTTTCTTCTCCCTCGTCGATGCGGGTGAACTACAGAGGT
Gaultheria_leucocarpa_var_yunnanensis_PB7        TGCTCATCCTGTCCGCATCACAAAACACCCATACTACCTGAACGTGCCTGACATCAGCTCTAATTGTCACTGCACTCCCACAAGCCTGTATGGTGCCCCCTCATCTGTTAGACCTGAAATGACCATCCGATCAGCTCCTCCTACAGCCTGAATCAAAACTGCATCTCTAGATGATAGGTCTTCCCGATTGAACCAGACTACCTCCGATCACTGCTGACCTACTTTGACCTATCACTCTAGTAAGCGCATGTGCCATTAACTAAACAAGTATATCCGCACCCACCAACAGAGATGCAACACCTGAGAGAATGTATCCTTGCTCACTAGCTTCTCTGACTGATCACCACGGCTTCATCGTCGCGAATCTGTAATCACCCGATTGCTTCGGTCAACCTTCGATCTCTGCAAAGTCTGTCCAATACTTCTAGTGTGTAGCTGTTCAACTCCGCTCGCCTTTTTTGCCACCTATCCGCCGCTCCTGCCACTATCCTGGTCTTTTGCCAATCTCCGTCAGCTCTCCCGGGTCTCATCCTACCTCCTGGCTCATCCACGCTCCATTCCCGGCTCTCCCAGCACCCCTCAGAACTCCCATCGGATCTCCTACAAATCAACGCTTCTGCTAGCACCTGTTGTCACTAACGAGACGAGCATCCATGCACCCCCAAACCAGAGTACAATAACCCGAAAGAGTGTATCCCTGCTTGCCAAACGTGACTGATCATCCCTGGTCTGCCTCTGACTCAATAACATCCCATCCGACAGTGTTGGTGGTCTGGTGCCGCCCTCCGAAGGGTGAACTGAAACTCAATGATGATGATGCTACCAACAACAGTGATAAAAAGGCTGCGGCTGCAGGAATTGTTATAGAAATAGTAAGAAGTAAATTAGAGGGAAAATTGAAGAGAAAGTGGCATGAAAGTTGGATAGGAATTTGAATATTTTTCTTTTTCTTTTTTAAGAACCAAACAAATGAAGGGAAAATGTAAAAATTTGTCTTCCTTTCCACCTCTTTCCCTAACTTCCAAATAGAGCCTTAACGCTTGGGAAAGAGTGAGGAACGAGCAATTTGGGACGGAGGAGGGAGTAGGGTTATGAGGGTACGATGGCCAGCCCGTACCTCCTCCGTTCACCAACCTTATTGACCACCTACGAACTCCAACTGCCCCTCTCTCTCTCT-------------------------------------------------------------------TAACTCTCACAGCACCACAGCCAAACTAAACCAACCACCTCAATCTTAGATTTCTCGTAGCATGAAACCACATTGGTTCCCCCTTCCATTGTCCTCCCAATGACTTATCTCCATAGACGTAGGGTTTTCTTCTCCCTCGTCGATGCGGGTGAACTACAGAGGT
Gaultheria_leucocarpa_var_yunnanensis_PB8        TGCTCATCCTGTCCGCATCACAAAACACCCATACTACCTGAACGTGCCTGACATCAGCTCTAATTGTCACTGCACTCCCACAAGCCTGTATGGTGCCCCCTCATCTGTTAGACCTGAAATGACCATCCGATCAGCTCCTCCTACAGCCTGAATCAAAACTGCATCTCTAGATGATAGGTCTTCCCGATTGAACCAGACTACCTCCGATCACTGCTGACCTACTTTGACCTATCACTCTAGTAAGCGCATGTGCCATTAACTAAACAAGTATATCCGCACCCACCAACAGAGATGCAACACCTGAGAGAATGTATCCTTGCTCACTAGCTTCTCTGACTGATCACCACGGCTTCATCGTCGCGAATCTGTAATCACCCGATTGCTTCGGTCAACCTTCGATCTCTGCAAAGTCTGTCCAATACTTCTAGTGTGTAGCTGTTCAACTCCGCTCGCCTTTTTTGCCACCTATCCGCCGCTCCTGCCACTATCCTGGTCTTTTGCCAATCTCCGTCAGCTCTCCCGGGTCTCATCCTACCTCCTGGCTCATCCACGCTCCATTCCCGGCTCTCCCAGCACCCCTCAGAACTCCCATCGGATCTCCTACAAATCAACGCTTCTGCTAGCACCTGTTGTCACTAACGAGACGAGCATCCATGCACCCCCAAACCAGAGTACAATAACCCGAAAGAGTGTATCCCTGCTTGCCAAACGTGACTGATCATCCCTGGTCTGCCTCTGACTCAATAACATCCCATCCGACAGTGTTGGTGGTCTGGTGCCGCCCTCCGGAGGGTGAACTGAAACTCAATGATGATGATGCTACCAACAACAGTGATAAAAAGGCTGCGGCTGCAGGAATTGTTATAGAAATAGTAAGAAGTAAATTAGAGGGAAAATTGAAGAGAGAGTGACATGAAAGTTGGATTGGAATTTGAATATTTTTCTTTTTCTTTTTTAAGAACCAAACAAATGAAGGGAAAATGTAAAAATTTGTCTTCCTTTCCACCTCTTTCCCTAACTTCCAAATAGAGCCTTAACGCTTGGGAAAGAGTGAGGAACGAGCAATTTGGGACGGAGTAGGGAGTAGGGTTATGAGGGTACGATGGCCAGCCCGTACCACCTCCGTTCACCAACCTTATTGACCACCTACGAACTCCAACTGCCCCTCTCTCTCTCTCTCT---------------------------------------------------------------TAACTCTCACAGCACCACAGCCAAACTAAACCAACCACCTCAATCTTAGATTTCTCGTAGCATGAAACCACATTGGTTCCCC-ATCCATTATCCTCCCAATGACTTATCTCCATAGACGTAGGGTTTTCTTCTCCCTCGTCGATGCGGGTGAACTACAGAGGT
Gaultheria_leucocarpa_var_yunnanensis_PB9        TGCTCATCCTGTCCGCATCACAAAACACCCATACTACCTGAACGTGCCTGACATCAGCTCTAATTGTCACTGCACTCCCACAAGCCTGTATGGTGCCCCCTCATCTGTTAAACCTGAAATGACCATCCGATCAGCTCCTCCTACAGCCTGAATCAAAACTGCATCTCTAGATGATAGGTCTTCCCGATTGAACCAAACTACCTCCGATCACTGCTGACCTACTTTGACCTATCACTCTAGTAAGCGCATGTGCCATTAACTAAACAAGTATATCCGCACCCACCAACAGAGATGCAACACCTGAGCGAATGTATCCTTGCTCACTAGCTTCTCTGACTGATCACCACGGCTTCATCGTCGCGAATCTGTAATCACCCGATTGCTTCGGTCAACCTTCGATCTCTGCAAAGTCTGTCCAATACTTCTAGTGTGTAGCTGTTCAACTCCGCTCGCCTTTTTTGCCACTTATCCGCCGCTCCTGCCACTATCCTGGTCTTTTGCCAATCTCCGTCAGCTCTCCCGGGTCTCATCCTACCTCCTGGCTCATCCACGCTCCATTCCCGGCTCTCCCAGCACCCCTCAGAACTCCCATCGGATCTCCTACAAATCAACGCTTCTGCTAGCACCTGTTGTCACTAACGAGACGAGCATCCATGCACCCCCAAACCAGAGTACAATAACCCGAAAGAGTGTATCCCTGCTTGCCAAACGTGACTGATCATCCCTGGTCTGCCTCTGACTCAATAACATCCCATCCGACAGTGTTGGTGGTCTGGTGCCGCCCTCCGAAGGGTGAACTGAAACTCAATGATGATGATGCTACCAACAACAGTGATAAAAAGGCTGCGGCTGCAGGAATTGTTATAGAAATAGTAAGAAGTAAATTAGAGGGAAAATTGAAGAGAAAGTGGCATGAAAGTTGGATAGGAATTTGAATATTTTTCTTTTTCTTTTTTAAGAACCAAACAAATGAAGGGAAAATGTAAAAATTTGTCTTCCTTTCCACCTCTTTCCCTAACTTCCAAATAGAGCCTTAACGCTTGGGAAAGAGTGAGGAACGAGCAATTTGGGACGGAGGAGGGAGTAGGGTTATGAGGGTACGATGGCCAGCCCGTACCTCCTCCGTTCACCAACCTTATTGACCACCTACGAACTCCAACTGCCCCTCTCTCTCTCT-------------------------------------------------------------------TAACTCTCACAGCACCACAGCCAAACTAAACCAACCACCTCAATCTTAGATTTCTCGTAGCATGAAACCACATTGGTTCCCCCTTCCATTGTCCTCCCAATGACTTATCTCCATAGACGTAGGGTTTTCTTCTCCCTCGTCGATGCGGGTGAACTACAGAGGT
Gaultheria_leucocarpa_var_yunnanensis_PB10       TGCTCATCCTGTCCGCATCACAAAACACCCATACTACCTGAACGTGCCTGACATCAGCTCTAATTGTCACTGCACTCCCACAAGCCTGTATGGTGCCCCCTCATCTGTTAGACCTGAAATGACCATCCGATCAGCTCCTCCTACAGCCTGAATCAAAACTGCATCTCTAGATGATAGGTCTTCCCGATTGAACCAGACTACCTCCGATCACTGCTGACCTACTTTGACCTATCACTCTAGTAAGCGCATGTGCCATTAACTAAACAAGTATATCCGCACCCACCAACAGAGATGCAACACCTGAGCGAATGTATCCTTGCTCACTAGCTTCTCTGACTGATCACCACGGCTTCATCGTCGCGAATCTGTAATCACCCGATTGCTTCGGTCAACCTTCGATCTCTGCAAAGTCTGTCCAATACTTCTAGTGTGTAGCTGTTCAACTCCGCTCGCCTTTTTTGCCACTTATCCGCCGCTCCTGCCACTATCCTGGTCTTTTGCCAATCTCCGTCAGCTCTCCCGGGTCTCATCCTACCTCCTGGCTCATCCACGCTCCATTCCCGGCTCTCCCAGCACCCCTCAGAACTCCCATCGGATCTCCTACAAATCAACGCTTCTGCTAGCACCTGTTGTCACTAACGAGACGAGCATCCATGCACCCCCAAACCAGAGTACAATAACCCGAAAGAGTGTATCCCTGCTTGCCAAACGTGACTGATCATCCCTGGTCTGCCTCTGACTCAATAACATCCCATCCGACAGTGTTGGTGGTCTGGTGCCGCCCTCCGAAGGGTGAACTGAAACTCAATGATGATGATGCTACCAACAACAGTGATAAAAAGGCTGCGGCTGCAGGAATTGTTATAGAAATAGTAAGAAGTAAATTAGAGGGAAAATTGAAGAGAAAGTGGCATGAAAGTTGGATAGGAATTTGAATATTTTTCTTTTTCTTTTTTAAGAACCAAACAAATGAAGGGAAAATGTAAAAATTTGTCTTCCTTTCCACCTCTTTCCCTAACTTCCAAATAGAGCCTTAACGCTTGGGAAAGAGTGAGGAACGAGCAATTTGGGACGGAGGAGGGAGTAGGGTTATGAGGGTACGATGGCCAGCCCGTACCTCCTCCGTTCACCAACCTTATTGACCACCTACGAACTCCAACTGCCCCTCTCTCTCTCT-------------------------------------------------------------------TAACTCTCACAGCACCACAGCCAAACTAAACCAACCACCTCAATCTTAGATTTCTCGTAGCATGAAACCACATTGGTTCCCCCTTCCATTGTCCTCCCAATGACTTATCTCCATAGACGTAGGGTTTTCTTCTCCCTCGTCGATGCGGGTGAACTACAGAGGT
Gaultheria_leucocarpa_var_yunnanensis_SGL1       TGCTCATCCTGTCCGCATCACAAAACACCCATACTACCTGAACGTGCCTGACATCAGCTCTAATTGTCACTGCACTCCCACAAGCCTGTATGGTGCCCCCTCATCTGTTAGACCTGAAATGACCATCCGATCAGCTCCTCCTACAGCCTGAATCAAAACTGCATCTCTAGATGATAGGTCTTCCCGATTGAACCAGACTACCTCCGATCACTGCTGACCTACTTTGACCTATCACTCTAGTAAGCGCATGTGCCATTAACTAAACAAGTATATCTGCACCCACCAACAGAGATGCAACACCTGAGAGAATGTATCCTTGCTCACTAGCTTCTCTGACTGATCACCACGGCTTCATCGTCGCGAATCTGTAATCACCCGATTGCTTCGGTCAACCTTCGATCTCTGCAAAGTCTGTCCAATACTTCTAGTGTGTAGCTGTTCAACTCCGCTCGCCTTTTTTGCCACCTATCCGCCGCTCCTGCCACTATCCTGGTCTCTTGCCAATCTCCGTCAGCTCTCCCGGGTCTCATCCTACCTCCTGGCTCATCCACGCTCCATTCCCGGCTCTCCCAGCACCCCTCAGAACTCCCATCGGATCTCCTAAAAATCAACGCTTCTGCTAGCACCTGTTGTCACTAACGAGACGAGCATCCATGCACCCCCAAACTAGAGTACAATAACCCGAAAGAGTGTATCCCTGCTTGCCAAACGTGACTGATCATCCCTGGTCTGCCTCTGACTCAATAACATCCCATCCGACAGTGTTGGTGGTCTGGTGCCGCCCTCCGGAGGGTGAACTGAAACTC---GATGATGATGCTACCAACAACAGTGATAAAAAGGCTGCGGCTGCAGGAATTGTTATAGAAATAGTAAGAAGTAAATTAGAGGGAAAATTGAAGAGAGTG--GCATGAAAGTTGGATAGGAATTTGAATATTTTTCTTTTTCTTTTTTAAGAACCAGACAAATGAAGGGAAAATGTAAAAATTTGTCTTCCTTTCCACCTCTTTCCCTAACTTCCAAATAGAGCCTTAACGCTTGGGAAAGAGTGAGGAACGAGCAATTTGGGGCGGAGGAGGGAGTAGGGTTATGAGGGTACGATGGCCAGCCCGTACCTCCTCCGTTCACCAACCTTATTGACCACCTACGAACTCCAACTGCCCCTCTCTCTCTCTCTCT---------------------------------------------------------------CAACTCTCACAGCACCACAGCCAAACTAAACCAACCACCTCAATCTTAGATTTCTCGTAGCATGAAACCACATTGGTTCCCCCTTCCATTGTCCTCCCAATGACTTATCTCCATAGACGTAGGGTTTTCTTCTCCCTCGTCGATGCGGGTGAACTACAGAGGT
Gaultheria_leucocarpa_var_yunnanensis_SGL2       TGCTCATCCTGTCCGCATCACAAAACACCCATACTACCTGAACGTGCCTGACATCAGCTCTAATTGTCACTGCACTCCCACAAGCCTGTATGGTGCCCCCTCATCTGTTAGACCTGAAATGACCATCCGATCAGCTCCTCCTACAGCCTGAATCAAAACTGCATCTCTAGATGATAGGTCTTCCCGATTGAACCAGACTACCTCCGATCACTGCTGACCTACTTTGACCTATCACTCTAGTAAGCGCATGTGCCATTAACTAAACAAGTATATCCGCACCCACCAACAGAGATGCAACACCTGAGAGAATGTATCCTTGCTCACTAGCTTCTCTGACTGATCACCACGGCTTCATCGTCGCGAATCTGTAATCACCCGATTGCTTCGGTCAACCTTCGATCTCTGCAAAGTCTGTCCAATACTTCTAGTGTGTAGCTGTTCAACTCCGCTCGCCTTTTTTGCCACCTATCCGCCGCTCCTGCCACTATCCTGGTCTCTTGCCAATCTCCGTCAGCTCTCCCGGGTCTCATCCTACCTCCTGGCTCATCCACGCTCCATTCCCGGCTCTCCCAGCACCCCTCAGAACTCCCATCGGATCTCCTATAAATCAACGCTTCTGCTAGCACCTGTTGTCACTAACGAGACGAGCATCCATGCACCCCCAAACCAGAGTACAATAACCCGAAAGAGTGTATCCCTGCTTGCCAAACGTGACTGATCATCCCTGGTCTGCCTCTGACTCAATAACATCCCATCCGACAGTGTTGGTGGTCTGGTGCCGCCCTCCGGAGGGTGAACTGAAACTCAATGATGATGATGCTACCAACAACAGTGATAAAAAGGCTGCGGCTGCAGGAATTGTTATAGAAATAGTAAGAAGTAAATTAGAGGGAAAATTGAAGAGAGAGTGACATGAAAGTTGGATTGGAATTTGAATATTTTTCTTTTTCTTTTTTAAGAACCAAACAAATGAAGGGAAAATGTAAAAATTTGTCTTCCTTTCCACCTCTTTCCCTAACTTCCAAATAGAGCCTTAACGCTTGGGAAAGAGTGAGGAACGAGCAATTTGGGACGGAGTAGGGAGTAGGGTTATGAGGGTACGATGGCCAGCCCGTACCACCTCCGTTCACCAACCTTATTGACCACCTACGAACTCCAACTGCCCCTCTCTCTCTCTCT-----------------------------------------------------------------TAACTCTCACAGCACCACAGCCAAACTAAACCAACCACCTCAATCTTAGATTTCTCGTAGCATGAAACCACATTGGTTCCCCCATCCATTATCCTCCCAATGACTTATCTCCATAGACGTAGGGTTTTCTTCTCCCTCGTCGATGCGGGTGAACTACAGAGGT
Gaultheria_leucocarpa_var_yunnanensis_SGL3       TGCTCATCCTGTCCGCATCACAAAACACCCATACTACCTGAACGTGCCTGACATCAGCTCTAATTGTCACTGCACTCCCACAAGCCTGTATGGTGCCCCCTCATCTGTTAGACCTGAAATGACCATCCGATCAGCTCCTCCTACAGCCTGAATCAAAACTGCATCTCTAGATGATAGGTCTTCCCGATTGAACCAGACTACCTCCGATCACTGCTGACCTACTTTGACCTATCACTCTAGTAAGCGCATGTGCCATTAACTAAACAAGTATATCYGCACCCACCAACAGAGATGCAACACCTGAGAGAATGTATCCTTGCTCACTAGCTTCTCTGACTGATCACCACGGCTTCATCGTCGCGAATCTGTAATCACCCGATTGCTTCGGTCAACCTTCGATCTCTGCAAAGTCTGTCCAATACTTCTAGTGTGTAGCTGTTCAACTCCGCTCGCCTTTTTTGCCACCTATCCGCCGCTCCTGCCACTATCCTGGTCTCTTGCCAATCTCCGTCAGCTCTCCCGGGTCTCATCCTACCTCCTGGCTCATCCACGCTCCATTCCCGGCTCTCCCAGCACCCCTCAGAACTCCCATCGGATCTCCTAMAAATCAACGCTTCTGCTAGCACCTGTTGTCACTAACGAGACGAGCATCCATGCACCCCCAAACCAGAGTACAATAACCCGAAAGAGTGTATCCCTGCTTGCCAAACGTGACTGATCATCCCTGGTCTGCCTCTGACTCAATAACATCCCATCCGACAGTGTTGGTGGTCTGGTGCCGCCCTCCGGAGGGTGAACTGAAACTCAATGATGATGATGCTACCAACAACAGTGATAAAAAGGCTGCGGCTGCAGGAATTGTTATAGAAATAGTAAGAAGTAAATTAGAGGGAAAATTGAAGAGAGAGTGACATGAAAGTTGGATTGGAATTTGAATATTTTTCTTTTTCTTTTTTAAGAACCAAACAAATGAAGGGAAAATGTAAAAATTTGTCTTCCTTTCCACCTCTTTCCCTAACTTCCAAATAGAGCCTTAACGCTTGGGAAAGAGTGAGGAACGAGCAATTTGGGACGGAGTAGGGAGTAGGGTTATGAGGGTACGATGGCCAGCCCGTACCACCTCCGTTCACCAACCTTATTGACCACCTACGAACTCCAACTGCCCCTCTCTCTCTCTCT-----------------------------------------------------------------TAACTCTCACAGCACCACAGCCAAACTAAACCAACCACCTCAATCTTAGATTTCTCGTAGCATGAAACCACATTGGTTCCCCCATCCATTATCCTCCCAATGACTTATCTCCATAGACGTAGGGTTTTCTTCTCCCTCGTCGATGCGGGTGAACTACAGAGGT
Gaultheria_leucocarpa_var_yunnanensis_SGL4       TGCTCATCCTGTCCGCRTCACAAAACACCCATACTACCTGAACGTGCCTGACATCAGCTCTAATTGTCACTGCACTCCCACAAGCCTGTATGGTGCCCCCTCATCTGTTAGACCTGAAATGACCATCCGATCAGSTCCTCCTACAGCCYGAATCAAAACTGCATCTCTAGATGATAGGTCTTCCCGATTGAACCAGACTACCTCCRATCACTGCTGACCTACTTTGACCTATCACTCTAGTWAGCGCATGTGCCATTAACTAAACAAGTATATCCGCACCCACCAACARARATGCAACACCTGAGAGAATGTATCCTTGCTCACTAGCTTCTCTGACTGATCACCACGGCTTCATCGTCGCGAATCTGTAATCACCCGATTGCTTCGGTCAACCTTCGATCTCTGCAAAGTCTGTCCAATACTTCTAGTGTGTAGCTGTTCAACTCCGCTCGCCTTTTTYGCCACCTATCCGCCRCTCCTGCCACTATCCTGGTCTCTTGCCAATCTCCGTCAGCTCTCCCGGGTCTCATCCTACCTCCTGGCTCATCCACGCTCCATTCCCGGCTCTCCCAGCACCCCTCAGAACTCCCATCGGATCTCSTAMAAATCAACGCTTCTGCTAGCACCTGTTGTCACTAACGAGACGAGCATCCATGCACCCCCAAACCAGAGTACAATAACCCGAAAGAGTGTATCCCTGCTTGCCAAACGTGACTGATCATCCCTGGTCTGCCTCTGACTCAATAACATCCCATCCGACAGTGTTGGTGGTCTGGTGCCGCCCTCCGGAGGGTGAACTGAAACTCAATGATGATGATGCTACCAACAACAGTGATAAAAAGGCTGCGGCTGCAGGAATTGTTATAGAAATAGTAAGAAGTAAATTAGAGGGAAAATTGAAGAGAGAGTGACATGAAAGTTGGATTGGAATTTGAATATTTTTCTTTTTCTTTTTTAAGAACCAAACAAATGAAGGGAAAATGTAAAAATTTGTCTTCCTTTCCACCTCTTTCCCTAACTTCCAAATAGAGCCTTAACGCTTGGGAAAGAGTGAGGAACGAGCAATTTGGGACGGAGTAGGGAGTAGGGTTATGAGGGTACGATGGCCAGCCCGTACCACCTCCGTTCACCAACCTTATTGACCACCTACGAACTCCAACTGCCCCTCTCTCTCTCTCT-----------------------------------------------------------------TAACTCTCACAGCACCACAGCCAAACTAAACCAACCACCTCAATCTTAGATTTCTCGTAGCATGAAACCACATTGGTTCCCCCATCCATTATCCTCCCAATGACTTATCTCCATAGACGTAGGGTTTTCTTCTCCCTCGTCGATGCGGGTGAACTACAGAGGT
Gaultheria_leucocarpa_var_yunnanensis_SGL5       TGCTCATCCTGTCCGCATCACAAAACACCCATACTACCTGAACGTGCCTGACATCAGCTCTAATTGTCACTGCACTCCCACAAGCCTGTATGGTGCCCCCTCATCTGTTAGACCTGAAATGACCATCCGATCAGCTCCTCCTACAGCCTGAATCAAAACTGCATCTCTAGATGATAGGTCTTCCCGATTGAACCAGACTACCTCCGATCACTGCTGACCTACTTTGACCTATCACTCTAGTAAGCGCATGTGCCATTAACTAAACAAGTATATCCGCACCCACCAACAGAGATGCAACACCTGAGAGAATGTATCCTTGCTCACTAGCTTCTCTGACTGATCACCACGGCTTCATCGTCGCGAATCTGTAATCACCCGATTGCTTCGGTCAACCTTCGATCTCTGCAAAGTCTGTCCAATACTTCTAGTGTGTAGCTGTTCAACTCCGCTCGCCTTTTTTGCCACCTATCCGCCGCTCCTGCCACTATCCTGGTCTTTTGCCAATCTCCGTCAGCTCTCCCGGGTCTCATCCTACCTCCTGGCTCATCCACGCTCCATTCCCGGCTCTCCCAGCACCCCTCAGAACTCCCATCGGATCTCCTATAAATCAACGCTTCTGCTAGCACCTGTTGTCACTAACGAGACGAGCATCCATGCACCCCCAAACCAGAGTACAATAACCCGAAAGAGTGTATCCCTGCTTGCCAAACGTGACTGATCATCCCTGGTCTGCCTCTGACTCAATAACATCCCATCCGACAGTGTTGGTGGTCTGGTGCCGCCCTCCGGAGGGTGAACTGAAACTCAATGATGATGATGCTACCAACAACAGTGATAAAAAGGCTGCGGCTGCAGGAATTGTTATAGAAATAGTAAGAAGTAAATTAGAGGGAAAATTGAAGAGAGAGTGACATGAAAGTTGGATTGGAATTTGAATATTTTTCTTTTTCTTTTTTAAGAACCAAACAAATGAAGGGAAAATGTAAAAATTTGTCTTCCTTTCCACCTCTTTCCCTAACTTCCAAATAGAGCCTTAACGCTTGGGAAAGAGTGAGGAACGAGCAATTTGGGACGGAGTAGGGAGTAGGGTTATGAGGGTACGATGGCCAGCCCGTACCACCTCCGTTCACCAACCTTATTGACCACCTACGAACTCCAACTGCCCCTCTCTCTCTCTCT-----------------------------------------------------------------TAACTCTCACAGCACCACAGCCAAACTAAACCAACCACCTCAATCTTAGATTTCTCGTAGCATGAAACCACATTGGTTCCCCCATCCATTATCCTCCCAATGACTTATCTCCATAGACGTAGGGTTTTCTTCTCCCTCGTCGATGCGGGTGAACTACAGAGGT
Gaultheria_leucocarpa_var_yunnanensis_SGL6       TGCTCATCCTGTCCGCRTCACAAAACACCCATACTACCTGAACGTGCCTGACATCAGCTCTAATTGTCACTGCACTCCCACAAGCCTGTATGGTGCCCCCTCATCTGTTAGACCTGAAATGACCATCCGATCAGSTCCTCCTACAGCCYGAATCAAAACTGCATCTCTAGATGATAGGTCTTCCCGATTGAACCAGACTACCTCCRATCACTGCTGACCTACTTTGACCTATCACTCTAGTWAGCGCATGTGCCATTAACTAAACAAGTATATCYGCACCCACCAACARARATGCAACACCTGAGAGAATGTATCCTTGCTCACTAGCTTCTCTGACTGATCACCACGGCTTCATCGTCGCGAATCTGTAATCACCCGATTGCTTCGGTCAACCTTCGATCTCTGCAAAGTCTGTCCAATACTTCTAGTGTGTAGCTGTTCAACTCCGCTCGCCTTTTTYGCCACCTATCCGCCRCTCCTGCCACTATCCTGGTCTCTTGCCAATCTCCGTCAGCTCTCCCGGGTCTCATCCTACCTCCTGGCTCATCCACGCTCCATTCCCGGCTCTCCCAGCACCCCTCAGAACTCCCATCGGATCTCSTAAAAATCAACGCTTCTGCTAGCACCTGTTGTCACTAACGAGACGAGCATCCATGCACCCCCAAACCAGAGTACAATAACCCGAAAGAGTGTATCCCTGCTTGCCAAACGTGACTGATCATCCCTGGTCTGCCTCTGACTCAATAACATCCCATCCGACAGTGTTGGTGGTCTGGTGCCGCCCTCCGGAGGGTGAACTGAAACTCAATGATGATGATGCTACCAACAACAGTGATAAAAAGGCTGCGGCTGCAGGAATTGTTATAGAAATAGTAAGAAGTAAATTAGAGGGAAAATTGAAGAGAGAGTGACATGAAAGTTGGATTGGAATTTGAATATTTTTCTTTTTCTTTTTTAAGAACCAAACAAATGAAGGGAAAATGTAAAAATTTGTCTTCCTTTCCACCTCTTTCCCTAACTTCCAAATAGAGCCTTAACGCTTGGGAAAGAGTGAGGAACGAGCAATTTGGGACGGAGTAGGGAGTAGGGTTATGAGGGTACGATGGCCAGCCCGTACCACCTCCGTTCACCAACCTTATTGACCACCTACGAACTCCAACTGCCCCTCTCTCTCTCTCT-----------------------------------------------------------------TAACTCTCACAGCACCACAGCCAAACTAAACCAACCACCTCAATCTTAGATTTCTCGTAGCATGAAACCACATTGGTTCCCCCATCCATTATCCTCCCAATGACTTATCTCCATAGACGTAGGGTTTTCTTCTCCCTCGTCGATGCGGGTGAACTACAGAGGT
Gaultheria_leucocarpa_var_yunnanensis_SGL7       TGCTCATCCTGTCCGCATCACAAAACACCCATACTACCTGAACGTGCCTGACATCAGCTCTAATTGTCACTGCACTCCCACAAGCCTGTATGGTGCCCCCTCATCTGTTAGACCTGAAATGACCATCCGATCAGCTCCTCCTACAGCCTGAATCAAAACTGCATCTCTAGATGATAGGTCTTCCCGATTGAACCAGACTACCTCCGATCACTGCTGACCTACTTTGACCTATCACTCTAGTAAGCGCATGTGCCATTAACTAAACAAGTATATCTGCACCCACCAACAGAGATGCAACACCTGAGAGAATGTATCCTTGCTCACTAGCTTCTCTGACTGATCACCACGGCTTCATCGTCGCGAATCTGTAATCACCCGATTGCTTCGGTCAACCTTCGATCTCTGCAAAGTCTGTCCAATACTTCTAGTGTGTAGCTGTTCAACTCCGCTCGCCTTTTTTGCCACCTATCCGCCGCTCCTGCCACTATCCTGGTCTCTTGCCAATCTCCGTCAGCTCTCCCGGGTCTCATCCTACCTCCTGGCTCATCCACGCTCCATTCCCGGCTCTCCCAGCACCCCTCAGAACTCCCATCGGATCTCCTAAAAATCAACGCTTCTGCTAGCACCTGTTGTCACTAACGAGACGAGCATCCATGCACCCCCAAACCAGAGTACAATAACCCGAAAGAGTGTATCCCTGCTTGCCAAACGTGACTGATCATCCCTGGTCTGCCTCTGACTCAATAACATCCCATCCGACAGTGTTGGTGGTCTGGTGCCGCCCTCCGGAGGGTGAACTGAAACTCAATGATGATGATGCTACCAACAACAGTGATAAAAAGGCTGCGGCTGCAGGAATTGTTATAGAAATAGTAAGAAGTAAATTAGAGGGAAAATTGAAGAGAGAGTGACATGAAAGTTGGATTGGAATTTGAATATTTTTCTTTTTCTTTTTTAAGAACCAAACAAATGAAGGGAAAATGTAAAAATTTGTCTTCCTTTCCACCTCTTTCCCTAACTTCCAAATAGAGCCTTAACGCTTGGGAAAGAGTGAGGAACGAGCAATTTGGGACGGAGTAGGGAGTAGGGTTATGAGGGTACGATGGCCAGCCCGTACCACCTCCGTTCACCAACCTTATTGACCACCTACGAACTCCAACTGCCCCTCTCTCTCTCTCT-----------------------------------------------------------------TAACTCTCACAGCACCACAGCCAAACTAAACCAACCACCTCAATCTTAGATTTCTCGTAGCATGAAACCACATTGGTTCCCCCATCCATTATCCTCCCAATGACTTATCTCCATAGACGTAGGGTTTTCTTCTCCCTCGTCGATGCGGGTGAACTACAGAGGT
Gaultheria_leucocarpa_var_yunnanensis_SGL8       TGCTCATCCTGTCCGCRTCACAAAACACCCATACTACCTGAACGTGCCTGACATCAGCTCTAATTGTCACTGCACTCCCACAAGCCTGTATGGTGCCCCCTCATCTGTTAGACCTGAAATGACCATCCGATCAGSTCCTCCTACAGCCYGAATCAAAACTGCATCTCTAGATGATAGGTCTTCCCGATTGAACCAGACTACCTCCRATCACTGCTGACCTACTTTGACCTATCACTCTAGTWAGCGCATGTGCCATTAACTAAACAAGTATATCYGCACCCACCAACARARATGCAACACCTGAGAGAATGTATCCTTGCTCACTAGCTTCTCTGACTGATCACCACGGCTTCATCGTCGCGAATCTGTAATCACCCGATTGCTTCGGTCAACCTTCGATCTCTGCAAAGTCTGTCCAATACTTCTAGTGTGTAGCTGTTCAACTCCGCTCGCCTTTTTYGCCACCTATCCGCCRCTCCTGCCACTATCCTGGTCTCTTGCCAATCTCCGTCAGCTCTCCCGGGTCTCATCCTACCTCCTGGCTCATCCACGCTCCATTCCCGGCTCTCCCAGCACCCCTCAGAACTCCCATCGGATCTCSTAAAAATCAACGCTTCTGCTAGCACCTGTTGTCACTAACGAGACGAGCATCCATGCACCCCCAAACCAGAGTACAATAACCCGAAAGAGTGTATCCCTGCTTGCCAAACGTGACTGATCATCCCTGGTCTGCCTCTGACTCAATAACATCCCATCCGACAGTGTTGGTGGTCTGGTGCCGCCCTCCGGAGGGTGAACTGAAACTCAATGATGATGATGCTACCAACAACAGTGATAAAAAGGCTGCGGCTGCAGGAATTGTTATAGAAATAGTAAGAAGTAAATTAGAGGGAAAATTGAAGAGAGAGTGACATGAAAGTTGGATTGGAATTTGAATATTTTTCTTTTTCTTTTTTAAGAACCAAACAAATGAAGGGAAAATGTAAAAATTTGTCTTCCTTTCCACCTCTTTCCCTAACTTCCAAATAGAGCCTTAACGCTTGGGAAAGAGTGAGGAACGAGCAATTTGGGACGGAGTAGGGAGTAGGGTTATGAGGGTACGATGGCCAGCCCGTACCACCTCCGTTCACCAACCTTATTGACCACCTACGAACTCCAACTGCCCCTCTCTCTCTCTCT-----------------------------------------------------------------TAACTCTCACAGCACCACAGCCAAACTAAACCAACCACCTCAATCTTAGATTTCTCGTAGCATGAAACCACATTGGTTCCCCCATCCATTATCCTCCCAATGACTTATCTCCATAGACGTAGGGTTTTCTTCTCCCTCGTCGATGCGGGTGAACTACAGAGGT
Gaultheria_leucocarpa_var_yunnanensis_SGL9       TGCTCATCCTGTCCGCATCACAAAACACCCATACTACCTGAACGTGCCTGACATCAGCTCTAATTGTCACTGCACTCCCACAAGCCTGTATGGTGCCCCCTCATCTGTTAGACCTGAAATGACCATCCGATCAGCTCCTCCTACAGCCTGAATCAAAACTGCATCTCTAGATGATAGGTCTTCCCGATTGAACCAGACTACCTCCGATCACTGCTGACCTACTTTGACCTATCACTCTAGTAAGCGCATGTGCCATTAACTAAACAAGTATATCCGCACCCACCAACAGAGATGCAACACCTGAGAGAATGTATCCTTGCTCACTAGCTTCTCTGACTGATCACCACGGCTTCATCGTCGCGAATCTGTAATCACCCGATTGCTTCGGTCAACCTTCGATCTCTGCAAAGTCTGTCCAATACTTCTAGTGTGTAGCTGTTCAACTCCGCTCGCCTTTTTTGCCACCTATCCGCCGCTCCTGCCACTATCCTGGTCTTTTGCCAATCTCCGTCAGCTCTCCCGGGTCTCATCCTACCTCCTGGCTCATCCACGCTCCATTCCCGGCTCTCCCAGCACCCCTCAGAACTCCCATCGGATCTCCTACAAATCAACGCTTCTGCTAGCACCTGTTGTCACTAACGAGACGAGCATCCATGCACCCCCAAACCAGAGTACAATAACCCGAAAGAGTGTATCCCTGCTTGCCAAACGTGACTGATCATCCCTGGTCTGCCTCTGACTCAATAACATCCCATCCGACAGTGTTGGTGGTCTGGTGCCGCCCTCCGGAGGGTGAACTGAAACTCAATGATGATGATGCTACCAACAACAGTGATAAAAAGGCTGCGGCTGCAGGAATTGTTATAGAAATAGTAAGAAGTAAATTAGAGGGAAAATTGAAGAGAGAGTGACATGAAAGTTGGATTGGAATTTGAATATTTTTCTTTTTCTTTTTTAAGAACCAAACAAATGAAGGGAAAATGTAAAAATTTGTCTTCCTTTCCACCTCTTTCCCTAACTTCCAAATAGAGCCTTAACGCTTGGGAAAGAGTGAGGAACGAGCAATTTGGGACGGAGTAGGGAGTAGGGTTATGAGGGTACGATGGCCAGCCCGTACCACCTCCGTTCACCAACCTTATTGACCACCTACGAACTCCAACTGCCCCTCTCTCTCTCTCT-----------------------------------------------------------------TAACTCTCACAGCACCACAGCCAAACTAAACCAACCACCTCAATCTTAGATTTCTCGTAGCATGAAACCACATTGGTTCCCCCATCCATTATCCTCCCAATGACTTATCTCCATAGACGTAGGGTTTTCTTCTCCCTCGTCGATGCGGGTGAACTACAGAGGT
Gaultheria_leucocarpa_var_yunnanensis_SGL10      TGCTCATCCTGTCCGCATCACAAAACACCCATACTACCTGAACGTGCCTGACATCAGCTCTAATTGTCACTGCACTCCCACAAGCCTGTATGGTGCCCCCTCATCTGTTAGACCTGAAATGACCATCCGATCAGCTCCTCCTACAGCCTGAATCAAAACTGCATCTCTAGATGATAGGTCTTCCCGATTGAACCAGACTACCTCCGATCACTGCTGACCTACTTTGACCTATCACTCTAGTAAGCGCATGTGCCATTAACTAAACAAGTATATCTGCACCCACCAACAGAGATGCAACACCTGAGAGAATGTATCCTTGCTCACTAGCTTCTCTGACTGATCACCACGGCTTCATCGTCGCGAATCTGTAATCACCCGATTGCTTCGGTCAACCTTCGATCTCTGCAAAGTCTGTCCAATACTTCTAGTGTGTAGCTGTTCAACTCCGCTCGCCTTTTTTGCCACCTATCCGCCGCTCCTGCCACTATCCTGGTCTCTTGCCAATCTCCGTCAGCTCTCCCGGGTCTCATCCTACCTCCTGGCTCATCCACGCTCCATTCCCGGCTCTCCCAGCACCCCTCAGAACTCCCATCGGATCTCCTAAAAATCAACGCTTCTGCTAGCACCTGTTGTCACTAACGAGACGAGCATCCATGCACCCCCAAACTAGAGTACAATAACCCGAAAGAGTGTATCCCTGCTTGCCAAACGTGACTGATCATCCCTGGTCTGCCTCTGACTCAATAACATCCCATCCGACAGTGTTGGTGGTCTGGTGCCGCCCTCCGGAGGGTGAACTGAAACTCAATGATGATGATGCTACCAACAACAGTGATAAAAAGGCTGCGGCTGCAGGAATTGTTATAGAAATAGTAAGAAGTAAATTAGAGGGAAAATTGAAGAGAGAGTGACATGAAAGTTGGATTGGAATTTGAATATTTTTCTTTTTCTTTTTTAAGAACCAAACAAATGAAGGGAAAATGTAAAAATTTGTCTTCCTTTCCACCTCTTTCCCTAACTTCCAAATAGAGCCTTAACGCTTGGGAAAGAGTGAGGAACGAGCAATTTGGGACGGAGTAGGGAGTAGGGTTATGAGGGTACGATGGCCAGCCCGTACCACCTCCGTTCACCAACCTTATTGACCACCTACGAACTCCAACTGCCCCTCTCTCTCTCTCT-----------------------------------------------------------------TAACTCTCACAGCACCACAGCCAAACTAAACCAACCACCTCAATCTTAGATTTCTCGTAGCATGAAACCACATTGGTTCCCCCATCCATTATCCTCCCAATGACTTATCTCCATAGACGTAGGGTTTTCTTCTCCCTCGTCGATGCGGGTGAACTACAGAGGT
Gaultheria_leucocarpa_var_yunnanensis_YGN1       TGCTCATCCTGTCCGCATCACAAAACACCCATACTACCTGAACGTGCCTGACATCAGCTCTAATTGTCACTGCACTCCCACAAGCCTGTATGGTGCCCCCTCATCTGTTAGACCTGAAATGACCATCCGATCAGCTCCTCCTACAGCCTGAATCAAAACTGCATCTCTAGATGATAGGTCTTCCCGATTGAACCAGACTACCTCCGATCACTGCTGACCTACTTTGACCTATCACTCTAGTAAGCGCATGTGCCATTAACTAAACAAGTATATCCGCACCCACCAACAGAGATGCAACACCTGAGAGAATGTATCCTTGCTCACTAGCTTCTCTGACTGATCACCACGGCTTCATCGTCGCGAATCTGTAATCACCCGATTGCTTCGGTCAACCTTCGATCTCTGCAAAGTCTGTCCAATACTTCTAGTGTGTAGCTGTTCAACTCCGCTCGCCTTTTTTGCCACCTATCCGCCGCTCCTGCCACTATCCTGGTCTTTTGCCAATCTCCGTCAGCTCTCCCGGGTCTCATCCTACCTCCTGGCTCATCCACGCTCCATTCCCGGCTCTCCCAGCACCCCTCAGAACTCCCATCGGATCTCCTACAAATCAACGCTTCTGCTAGCACCTGTTGTCACTAACGAGACGAGCATCCATGCACCCCCAAACCAGAGTACAATAACCCGAAAGAGTGTATCCCTGCTTGCCAAACGTGACTGATCATCCCTGGTCTGCCTCTGACTCAATAACATCCCATCCGACAGTGTTGGTGGTCTGGTGCCGCCCTCCGGAGGGTGAACTGAAACTC---GATGATGATGCTACCAACAACAGTGATAAAAAGGCTGCGGCTGCAGGAATTGTTATAGAAATAGTAAGAAGTAAATTAGAGGGAAAATTGAAGAGAGTG--GCATGAAAGTTGGATAGGGATTTGAATATTTTTCTTTTTCTTTTTTAAGAACCAGACAAATGAAGGGAAAATGTAAAAATTTGTCTTCCTTTCCACCTCTTTCCCTAACTTCCAAATAGAGCCTTAACGCTTGGGAAAGAGTGAGGAACGAGCAATTTGGGGCGGAGGAGGGAGTAGGGTTATGAGGGTACGATGGCCAGCCCGTACCTCCTCCGCTCACCAACCTTATTGACCACCTACGAACTCCAACTGCCCCTCTCTCTCTCTCTT-----------------------------------------------------------------AACTCTCACAGCACCACAGCCAAACTAAACCAACCACCTCAATCTTAGATTTCTCGTAGCATGAAACCACATTGGTTCCCCCATCCATTATCCTCCCAATGACTTATCTCCATAGACGTAGGGTTTTCTTCTCCCTCGTCGATGCGGGTGAACTACAGAGGT
Gaultheria_leucocarpa_var_yunnanensis_YGN2       TGCTCATCCTGTCCGCATCACAAAACACCCATACTACCTGAACGTGCCTGACATCAGCTCTAATTGTCACTGCACTCCCACAAGCCTGTATGGTGCCCCCTCATCTGTTAGACCTGAAATGACCATCCGATCAGCTCCTCCTACAGCCTGAATCAAAACTGCATCTCTAGATGATAGGTCTTCCCGATTGAACCAGACTACCTCCGATCACTGCTGACCTACTTTGACCTATCACTCTAGTAAGCGCATGTGCCATTAACTAAACAAGTATATCCGCACCCACCAACAGAGATGCAACACCTGAGAGAATGTATCCTTGCTCACTAGCTTCTCTGACTGATCACCACGGCTTCATCGTCGCGAATCTGTAATCACCCGATTGCTTCGGTCAACCTTCGATCTCTGCAAAGTCTGTCCAATACTTCTAGTGTGTAGCTGTTCAACTCCGCTCGCCTTTTTTGCCACCTATCCGCCGCTCCTGCCACTATCCTGGTCTTTTGCCAATCTCCGTCAGCTCTCCCGGGTCTCATCCTACCTCCTGGCTCATCCACGCTCCATTCCCGGCTCTCCCAGCACCCCTCAGAACTCCCATCGGATCTCCTACAAATCAACGCTTCTGCTAGCACCTGTTGTCACTAACGAGACGAGCATCCATGCACCCCCAAACCAGAGTACAATAACCCGAAAGAGTGTATCCCTGCTTGCCAAACGTGACTGATCATCCCTGGTCTGCCTCTGACTCAATAACATCCCATCCGACAGTGTTGGTGGTCTGGTGCCGCCCTCCGGAGGGTGAACTGAAACTC---GATGGTGATGCTACCAACAACAGTGATAAAAAGGCTGCGGCTGCAGGAATTGTTATAGAAATAGTAAGAAGTAAATTAGAGGGAAAATTGAAGAGAGTG--GCATGAAAGTTGGATAGGAATTTGAATATTTTTCTTTTTCTTTTTTAAGAACCAGACAAATGAAGGGAAAATGTAAAAATTTGTCTTCCTTTCCACCTCTTTCCCTAACTTCCAAATAGAGCCTTAACGCTTGGGAAAGAGTGAGGAACGAGCAATTTGGGGCGGAGGAGGGAGTAGGGTTATGAGGGTACGATGGCCAGCCCGTACCTCCTCCGTTCACCAACCTTATTGACCACCTACGAACTCCAACTGCCCCTCTCTCTCTCTCTCT---------------------------------------------------------------CAACTCTCACAGCACCACAGCCAAACTAAACCAACCACCTCAATCTTAGATTTCTCGTAGCATGAAACCACATTGGTTCCCCCTTCCATTGTCCTCCCAATGACTTATCTCCATAGACGTAGGGTTTTCTTCTCCCTCGTCGATGCGGGTGAACTACAGAGGT
Gaultheria_leucocarpa_var_yunnanensis_YGN3       TGCTCATCCTGTCCGCRTCACAAAACACCCATACTACCTGAACGTGCCTGACATCAGCTCTAATTGTCACTGCACTCCCACAAGCCTGTATGGTGCCCCCTCATCTGTTAGACCTGAAATGACCATCCGATCAGSTCCTCCTACAGCCYGAATCAAAACTGCATCTCTAGATGATAGGTCTTCCCGATTGAACCAGACTACCTCCRATCACTGCTGACCTACTTTGACCTATCACTCTAGTWAGCGCATGTGCCATTAACTAAACAAGTATATCCGCACCCACCAACARARATGCAACACCTGAGAGAATGTATCCTTGCTCACTAGCTTCTCTGACTGATCACCACGGCTTCATCGTCGCGAATCTGTAATCACCCGATTGCTTCGGTCAACCTTCGATCTCTGCAAAGTCTGTCCAATACTTCTAGTGTGTAGCTGTTCAACTCCGCTCGCCTTTTTYGCCACCTATCCGCCRCTCCTGCCACTATCCTGGTCTCTTGCCAATCTCCGTCAGCTCTCCCGGGTCTCATCCTACCTCCTGGCTCATCCACGCTCCATTCCCGGCTCTCCCAGCACCCCTCAGAACTCCCATCGGATCTCGTACAAATCAACGCTTCTGCTAGCACCTGTTGTCACTAACGAGACGAGCATCCATGCACCCCCAAACCAGAGTACAATAACCCGAAAGAGTGTATCCCTGCTTGCCAAACGTGACTGATCATCCCTGGTCTGCCTCTGACTCAATAACATCCCATCCGACAGTGTTGGTGGTCTGGTGCCGCCCTCCGGAGGGTGAACTGAAACTC---GATGATGATGCTACCAACAACAGTGATAAAAAGGCTGCGGCTGCAGGAATTGTTATAGAGATAGTAAGAAGTAAATTAGAGGGAAAATTGAAGAGAGTG--GCATGAAAGTTGGATAGGAATTTGAATATTTTTCTTTTTCTTTTTTAAGAACCAGACAAATGAAGGGAAAATGTAAAAATTTGTCTTCCTTTCCACCTCTTTCCCTAACTTCCAAATAGAGCCTTAACGCTTGGGAAAGAGTGAGGAACGAGCAATTTGGGGCGGAGGAGGGAGTAGGGTTATGAGGGTACGATGGCCAGCCCGTACCTCCTCCGTTCACCAACCTTATTGACCACCTACGAACTCCAACTGCCCCTCTCTCTCTCTCTCT---------------------------------------------------------------CAACTCTCACAGCACCACAGCCAAACTAAACCAACCACCTCAATCTTAGATTTCTCGTAGCATGAAACCACATTGGTTCCCCCTTCCATTGTCCTCCCAATGACTTATCTCCATAGACGTAGGGTTTTCTTCCCCCTCGTCGATGCGGGTGAACTACAGAGGT
Gaultheria_leucocarpa_var_yunnanensis_YGN4       TGCTCATCCTGTCCGCGTCACAAAACACCCATACTACCTGAACGTGCCTGACATCAGCTCTAATTGTCACTGCACTCCCACAAGCCTGTATGGTGCCCCCTCATCTGTTAGACCTGAAATGACCATCCGATCAGGTCCTCCTACAGCCCGAATCAAAACTGCATCTCTAGATGATAGGTCTTCCCGATTGAACCAGACTACCTCCAATCACTGCTGACCTACTTTGACCTATCACTCTAGTTAGCGCATGTGCCATTAACTAAACAAGTATATCCGCACCCACCAACAAAAATGCAACACCTGAGAGAATGTATCCTTGCTCACTAGCTTCTCTGACTGATCACCACGGCTTCATCGTCGCGAATCTGTAATCACCCGATTGCTTCGGTCAACCTTCGATCTCTGCAAAGTCTGTCCAATACTTCTAGTGTGTAGCTGTTCAACTCCGCTCGCCTTTTTCGCCACCTATCCGCCACTCCTGCCACTATCCTGGTCTCTTGCCAATCTCCGTCAGCTCTCCCGGGTCTCATCCTACCTCCTGGCTCATCCACGCTCCATTCCCGGCTCTCCCAGCACCCCTCAGAACTCACATCGGATCTCGTAAAAATCAACGCTTCTGCTAGCACCTGTTGTCACTAACGAGACGAGCATCCATGCACCCCCAAACCAGAGTACAATAACCCGAAAGAGTGTATCCCTGCTTGCCAAACGTGACTGATCATCCCTGGTCTGCCTCTGACTCAATAACATCCCATCCGACAGTGTTGGTGGTCTGGTGCCGCCCTCCGGAGGGTGAACTGAAACTCAATGATGATGATGCTACCAACAACAGTGATAAAAAGGCTGCGGTTGCAGGAATTGTTATAGAAATAGTAAGAAGTAAATTAGAGGGAAAATTGAAGAGAGTGTGGCATGAAAGTTGGATAGGAATTTGAATATTTTTCTTTTTCTTTTTTAAGAACCAAACAAATGAAGGGAAAATGTAAAAATTTGTCTTCCTTTCCACCTCTTTCCCTAACTTCCAAATAGAGCCTTAACGCTTGGGAAAGAGTGAGGAACGAGCAATTTGGGACGGAGGAGGGAGTAGGGTTATGAGGGTACGATGGCCAGCCCGTACCACCTCCGTTCACCAACCTTACTGACCACCTACGAACTCCAACTGCCCCTCTCTCTCTCTCT-----------------------------------------------------------------TAACTCTCACAGCACCACAGCCAAACTAAACCAACCACCTCAATCTTAGATTTCTCGTAGCATGAAACCACATTGGTTCCCCCATCCATTGTCCTCCCAATGACTTATCTCCATAGACGTAGGGTTTTCTTCTCCCTCGTCGATGCGGGTGAACTACAGAGGT
Gaultheria_leucocarpa_var_yunnanensis_YGN5       TGCTCATCCTGTCCGCATCACAAAACACCCATACTACCTGAACGTGCCTGACATCAGCTCTAATTGTCACTGCACTCCCACAAGCCTGTATGGTGCCCCCTCATCTGTTAGACCTGAAATGACCATCCGATCAGCTCCTCCTACAGCCTGAATCAAAACTGCATCTCTAGATGATAGGTCTTCCCGATTGAACCAGACTACCTCCGATCACTGCTGACCTACTTTGACCTATCACTCTAGTAAGCGCATGTGCCATTAACTAAACAAGTATATCCGCACCCACCAACAGAGATGCAACACCTGAGAGAATGTATCCTTGCTCACTAGCTTCTCTGACTGATCACCACGGCTTCATCGTCGCGAATCTGTAATCACCCGATTGCTTCGGTCAACCTTCGATCTCTGCAAAGTCTGTCCAATACTTCTAGTGTGTAGCTGTTCAACTCCGCTCGCCTTTTTTGCCACCTATCCGCCGCTCCTGCCACTATCCTGGTCTTTTGCCAATCTCCGTCAGCTCTCCCGGGTCTCATCCTACCTCCTGGCTCATCCACGCTCCATTCCCGGCTCTCCCAGCACCCCTCAGAACTCCCATCGGATCTCCTACAAATCAACGCTTCTGCTAGCACCTGTTGTCACTAACGAGACGAGCATCCATGCACCCCCAAACCAGAGTACAATAACCCGAAAGAGTGTATCCCTGCTTGCCAAACGTGACTGATCATCCCTGGTCTGCCTCTGACTCAATAACATCCCATCCGACAGTGTTGGTGGCCTGGTGCTGCCCTCCGGAGGGTGAACTGAAACTCAATGATGATGATGCTACCAACAACAGTGATAAAAAGGCTGCGGCTGCAGGAATTGTTATAGAAATAGTAAGAAGTAAATTAGAGGGAAAATTGAAGAGAGAGTGGCATGAAAGTTGGATAGGAATTTGAATATTTTTCTTTTTCTTTTTTAAGAACCAGACAAATGAAGGGAAAATGTAAAAATTTGTCTTCCTTTCCACCTCTTTCCCTAACTTCCAAATAGAGCCTTAACGCTTGGGAAAGAGTGAGGAACGAGCAATTTGGGACGGAGGAGGGAGTAGGGTTATGAGGGTACGATGGCCAGCCCGTACCTCCTCCGTTCACCAACCTTATTGACCACCTACGAACTCCAACTGCCCCTCTCTCTCTCTCTCT---------------------------------------------------------------CAACTCTCACAGCACCACAGCCAAACTAAGCCAACCACCTCAATCTTAGATTTCTCGTAGCATGAAACCACATTGGTTCCCCCTTCCATTGTCCTCCCAATGACTTATCTCCATAGACGTAGGGTTTTCTTCTCCCTCGTCGATGCGGGTGAACTACAGAGGT
Gaultheria_leucocarpa_var_yunnanensis_YGN6       TGCTCATCCTGTCCGCATCACAAAACACCCATACTACCTGAACGTGCCTGACATCAGCTCTAATTGTCACTGCACTCCCACAAGCCTGTATGGTGCCCCCTCATCTGTTAGACCTGAAATGACCATCCGATCAGCTCCTCCTACAGCCTGAATCAAAACTGCATCTCTAGATGATAGGTCTTCCCGATTGAACCAGACTACCTCCGATCACTGCTGACCTACTTTGACCTATCACTCTAGTAAGCGCATGTGCCATTAACTAAACAAGTATATCCGCACCCACCAACAGAGATGCAACACCTGAGAGAATGTATCCTTGCTCACTAGCTTCTCTGACTGATCACCACGGCTTCATCGTCGCGAATCTGTAATCACCCGATTGCTTCGGTCAACCTTCGATCTCTGCAAAGTCTGTCCAATACTTCTAGTGTGTAGCTGTTCAACTCCGCTCGCCTTTTTTGCCACCTATCCGCCGCTCCTGCCACTATCCTGGTCTTTTGCCAATCTCCGTCAGCTCTCCCGGGTCTCATCCTACCTCCTGGCTCATCCACGCTCCATTCCCGGCTCTCCCAGCACCCCTCAGAACTCCCATCGGATCTCCTACAAATCAACGCTTCTGCTAGCACCTGTTGTCACTAACGAGACGAGCATCCATGCACCCCCAAACCAGAGTACAATAACCCGAAAGAGTGTATCCCTGCTTGCCAAACGTGACTGATCATCCCTGGTCTGCCTCTGACTCAATAACATCCCATCCGACAGTGTTGGTGGTCTGGTGCCGCCCTCCGGAGGGTGAACTGAAACTCAATGATGATGATGCTACCAACAACAGTGATAAAAAGGCTGCGGTTGCAGGAATTGTTATAGAAATAGTAAGAAGTAAATTAGAGGGAAAATTGAAGAGAGTGTGGCATGAAAGTTGGATAGGAATTTGAATATTTTTCTTTTTCTTTTTTAAGAACCAAACAAATGAAGGGAAAATGTAAAAATTTGTCTTCCTTTCCACCTCTTTCCCTAACTTCCAAATAGAGCCTTAACGCTTGGGAAAGAGTGAGGAACGAGCAATTTGGGACGGAGGAGGGAGTAGGGTTATGAGGGTACGATGGCCAGCCCGTACCACCTCCGTTCACCAACCTTACTGACCACCTACGAACTCCAACTGCCCCTCTCTCTCTCTCT-----------------------------------------------------------------TAACTCTCACAGCACCACAGCCAAACTAAACCAACCACCTCAATCTTAGATTTCTCGTAGCATGAAACCACATTGGTTCCCCCATCCATTGTCCTCCCAATGACTTATCTCCATAGATGTAGGGTTTTCTTCTCCCTCGTCGATGCGGGTGAACTACAGAGGT
Gaultheria_leucocarpa_var_yunnanensis_YGN7       TGCTCATCCTGTCCGCRTCACAAAACACCCATACTACCTGAACGTGCCTGACATCAGCTCTAATTGTCACTGCACTCCCACAAGCCTGTATGGTGCCCCCTCATCTGTTAGACCTGAAATGACCATCCGATCAGSTCCTCCTACAGCCYGAATCAAAACTGCATCTCTAGATGATAGGTCTTCCCGATTGAACCAGACTACCTCCRATCACTGCTGACCTACTTTGACCTATCACTCTAGTWAGCGCATGTGCCATTAACTAAACAAGTATATCCGCACCCACCAACARARATGCAACACCTGAGAGAATGTATCCTTGCTCACTAGCTTCTCTGACTGATCACCACGGCTTCATCGTCGCGAATCTGTAATCACCCGATTGCTTCGGTCAACCTTCGATCTCTGCAAAGTCTGTCCAATACTTCTAGTGTGTAGCTGTTCAACTCCGCTCGCCTTTTTYGCCACCTATCCGCCRCTCCTGCCACTATCCTGGTCTCTTGCCAATCTCCGTCAGCTCTCCCGGGTCTCATCCTACCTCCTGGCTCATCCACGCTCCATTCCCGGCTCTCCCAGCACCCCTCAGAACTCCCATCGGATCTCGTACAAATCAACGCTTCTGCTAGCACCTGTTGTCACTAACGAGACGAGCATCCATGCACCCCCAAACCAGAGTACAATAACCCGAAAGAGTGTATCCCTGCTTGCCAAACGTGACTGATCATCCCTGGTCTGCCTCTGACTCAATAACATCCCATCCGACAGTGTTGGTGGTCTGGTGCCGCCCTCCGGAGGGTGAACTGAAACTCAATGATGATGATGCTACCAACAACAGTGATAAAAAGGCTGCGGCTGCAGGAATTGTTATAGAAATAGTAAGAAGTAAATTAGAGGGAAAATTGAAGAGAGAGTGACATGAAAGTTGGATTGGAATTTGAATATTTTTCTTTTTCTTTTTTAAGAACCAAACAAATGAAGGGAAAATGTAAAAATTTGTCTTCCTTTCCACCTCTTTCCCTAACTTCCAAATAGAGCCTTAACGCTTGGGAAAGAGTGAGGAACGAGCAATTTGGGACGGAGGAGGGAGTAGGGTTATGAGGGTACGATGGCCAGCCCGTACCACCTCCGTTCACCAACCTTATTGACCACCTACGAACTCCAACTGCCCCTCTCTCTCTCTCT-----------------------------------------------------------------TAACTCTCACAGCACCACAGCCAAACTAAACCAACCACCTCAATCTTAGATTTCTCGTAGCATGAAACCACATTGGTTCCCCCATCCATTGTCCTCCCAATGACTTATCTCCATAGACGTAGGGTTTTCTTCTCCCTCGTCGATGCGGGTGAACTACAGAGGT
Gaultheria_leucocarpa_var_yunnanensis_YGN8       TGCTCATCCTGTCCGCATCACAAAACACCCATACTACCTGAACGTGCCTGACATCAGCTCTAATTGTCACTGCACTCCCACAAGCCTGTATGGTGCCCCCTCATCTGTTAGACCTGAAATGACCATCCGATCAGCTCCTCCTACAGCCTGAATCAAAACTGCATCTCTAGATGATAGGTCTTCCCGATTGAACCAGACTACCTCCGATCACTGCTGACCTACTTTGACCTATCACTCTAGTAAGCGCATGTGCCATTAACTAAACAAGTATATCCGCACCCACCAACAGAGATGCAACACCTGAGAGAATGTATCCTTGCTCACTAGCTTCTCTGACTGATCACCACGGCTTCATCGTCGCGAATCTGTAATCACCCGATTGCTTCGGTCAACCTTCGATCTCTGCAAAGTCTGTCCAATACTTCTAGTGTGTAGCTGTTCAACTCCGCTCGCCTTTTTTGCCACCTATCCGCCGCTCCTGCCACTATCCTGGTCTTTTGCCAATCTCCGTCAGCTCTCCCGGGTCTCATCCTACCTCCTGGCTCATCCACGCTCCATTCCCGGCTCTCCCAGCACCCCTCAGAACTCCCATCGGATCTCCTACAAATCAACGCTTCTGCTAGCACCTGTTGTCACTAACGAGACGAGCATCCATGCACCCCCAAACCAGAGTACAATAACCCGAAAGAGTGTATCCCTGCTTGCCAAACGTGACTGATCATCCCTGGTCTGCCTCTGACTCAATAACATCCCATCCGACAGTGTTGGTGGTCTGGTGCCGCCCTCCGGAGGGTGAACTGAAACTC---GATGATGATGCTACCAACAACAGTGATAAAAAGGCTGCGGCTGCAGGAATTGTTATAGAAATAGTAAGAAGTAAATTAGAGGGAAAATTGAAGAGAGAGTGACATGAAAGTTGGATTGGAATTTGAATATTTTTCTTTTTCTTTTTTAAGAACCAAACAAATGAAGGGAAAATGTAAAAATTTGTCTTCCTTTCCACCTCCTTCCCTAACTTCCAAATAGAGCCTTAACGCTTGGGAAAGAGTGAGGAACGAGCAATTTGGGGCGGAGGAGGGAGTAGGGTTATGAGGGTACGATGGCCAGCCCGTACCTCCTCCGTTCACCAACCTTATTGACCACCTACGAACTCCAACTGCCCCTCTCTCTCTCTCTCT---------------------------------------------------------------CAACTCTCACAGCACCACAGCCAAACTAAACCAACCACCTCAATCTTAGATTTCTCGTAGCATGAAACCACATTGGTTCCCCCTTCCATTGTCCTCCCAATGACTTATCTCCATAGACGTAGGGTTTTCTTCTCCCTCGTCGATGCGGGTGAACTACAGAGGT
Gaultheria_leucocarpa_var_yunnanensis_YGN9       TGCTCATCCTGTCCGCRTCACAAAACACCCATACTACCTGAACGTGCCTGACATCAGCTCTAATTGTCACTGCACTCCCACAAGCCTGTATGGTGCCCCCTCATCTGTTAGACCTGAAATGACCATCCGATCAGSTCCTCCTACAGCCYGAATCAAAACTGCATCTCTAGATGATAGGTCTTCCCGATTGAACCAGACTACCTCCRATCACTGCTGACCTACTTTGACCTATCACTCTAGTWAGCGCATGTGCCATTAACTAAACAAGTATATCCGCACCCACCAACARARATGCAACACCTGAGAGAATGTATCCTTGCTCACTAGCTTCTCTGACTGATCACCACGGCTTCATCGTCGCGAATCTGTAATCACCCGATTGCTTCGGTCAACCTTCGATCTCTGCAAAGTCTGTCCAATACTTCTAGTGTGTAGCTGTTCAACTCCGCTCGCCTTTTTYGCCACCTATCCGCCRCTCCTGCCACTATCCTGGTCTCTTGCCAATCTCCGTCAGCTCTCCCGGGTCTCATCCTACCTCCTGGCTCATCCACGCTCCATTCCCGGCTCTCCCAGCACCCCTCAGAACTCCCATCGGATCTCGTACAAATCAACGCTTCTGCTAGCACCTGTTGTCACTAACGAGACGAGCATCCATGCACCCCCAAACCAGAGTACAATAACCCGAAAGAGTGTATCCCTGCTTGCCAAACGTGACTGATCATCCCTGGTCTGCCTCTGACTCAATAACATCCCATCCGACAGTGTTGGTGGTCTGGTGCTGCCCTCCGGAGGGTGAACTGAAACTCAATGATGATGATGCTACCAACAACAGTGATAAAAAGGCTGCGGCTGCAGGAATTGTTATAGAAATAGTAAGAAGTAAATTAGAGGGAAAATTGAAGAGAGAGTGGCATGAAAGTTGGATAGGAATTTGAATATTTTTCTTTTTCTTTTTTAAGAACCAGACAAATGAAGGGAAAATGTAAAAATTTGTCTTCCTTTCCACCTCTTTCCCTAACTTCCAAATAGAGCCTTAACGCTTGGGAAAGAGTGAGGAACGAGCAATTTGGGACGGAGGAGGGAGTAGGGTTATGAGGGTACGATGGCCAGCCCGTACCTCCTCCGTTCACCAACCTTATTGACCACCTACGAACTCCAACTGCCCCTCTCTCTCTCTCTCT---------------------------------------------------------------CAACTCTCACAGCACCACAGCCAAACTAAGCCAACCACCTCAATCTTAGATTTCTCGTAGCATGAAACCACATTGGTTCCCCCTTCCATTGTCCTCCCAATGACTTATCTCCATAGACGTAGGGTTTTCTTCTCCCTCGTCGATGCGGGTGAACTACAGAGGT
Gaultheria_leucocarpa_var_yunnanensis_YGN10      TGCTCATCCTGTCCGCGTCACAAAACACCCATACTACCTGAACGTGCCTGACATCAGCTCTAATTGTCACTGCACTCCCACAAGCCTGTATGGTGCCCCCTCATCTGTTAGACCTGAAATGACCATCCGATCAGGTCCTCCTACAGCCCGAATCAAAACTGCATCTCTAGATGATAGGTCTTCCCGATTGAACCAGACTACCTCCAATCACTGCTGACCTACTTTGACCTATCACTCTAGTTAGCGCATGTGCCATTAACTAAACAAGTATATCCGCACCCACCAACAAAAATGCAACACCTGAGAGAATGTATCCTTGCTCACTAGCTTCTCTGACTGATCACCACGGCTTCATCGTCGCGAATCTGTAATCACCCGATTGCTTCGGTCAACCTTCGATCTCTGCAAAGTCTGTCCAATACTTCTAGTGTGTAGCTGTTCAACTCCGCTCGCCTTTTTCGCCACCTATCCGCCACTCCTGCCACTATCCTGGTCTCTTGCCAATCTCCGTCAGCTCTCCCGGGTCTCATCCTACCTCCTGGCTCATCCACGCTCCATTCCCGGCTCTCCCAGCACCCCTCAGAACTCCCATCGGATCTCGTAAAAATCAACGCTTCTGCTAGCACCTGTTGTCACTAACGAGACGAGCATCCATGCACCCCCAAACCAGAGTACAATAACCCGAAAGAGTGTATCCCTGCTTGCCAAACGTGACTGATCATCCCTGGTCTGCCTCTGACTCAATAACATCCCATCCGACAGTGTTGGTGGTCTGGTGCCGCCCTCCGGAGGGTGAACTGAAACTC---GATGATGATGCTACCAACAACAGTGATAAAAAGGCTGCGGCTGCAGGAATTGTTATAGAAATAGTAAGAAGTAAATTAGAGGGAAAATTGAAGAGAGTG--GCATGAAAGTTGGATAGGAATTTGAATATTTTTCTTTTTCTTTTTTAAGAACCAGACAAATGAAGGGAAAATGTAAAAATTTGTCTTCCTTTCCACCTCTTTCCCTAACTTCCAAATAGAGCCTTAACGCTTGGGAAAGAGTGAGGAACGAGCAATTTGGGGCGGAGGAGGGAGTAGGGTTATGAGGGTACGATGGCCAGCCCGTACCTCCTCCGTTCACCAACCTTATTGACCACCTACGAACTCCAACTGCCCCTCTCTCTCTCTCTCT---------------------------------------------------------------CAACTCTCACAGCACCACAGCCAAACTAAACCAACCACCTCAATCTTAGATTTCTCGTAGCATGAAACCACATTGGTTCCCCCTTCCATTGTCCTCCCAATGACTTATCTCCATAGACGTAGGGTTTTCTTCTCCCTCGTCGATGCGGGTGAACTACAGAGGT
Gaultheria_leucocarpa_JD1                        TGCTCATCCTGTCCACGTCACAAAACACCCATACTACCTGAACGTGCCTGACATCAGCTCTAATTGTCACTGCACTCCCACAAGCCTGTATGGTGCCCCCTCATCTATTAGACCTGAAATGACCATCCGATCAGCTCCTCCTACAACCCGAATCAAAACTGCATCTCTAGATGATAGGTCTTCTCGATTGAACCAGACTACCTCCGATCACTGCTGACTTACTTTAACCTATCACTCTAGTAAGCGCATGTGCCATTAACTAAACAAGTATATCCGCACCCACCAACAGAGATGCAACACCTGAGAGAATGTATCCTTGCTCACTAGCTTCTCCGACTGATCACCACGGCTTCATCGTCGCGAATCTGTAATCACCCGATTGCTTCGGTCAACCTTCGATCTCTGCAAAGTCTGTCCAATACTTCTAGTGTGTAGCTGTTCAACTCCGCTCGCCTTTTTCGCCACCTATCCGCCGCTCCTGCCACTATCCTGGTCTCTTGCCAATCTCCGTCAGCTCTCCCGGGTCTCATCCTACCTCCTAGCTCATCCACGCTCCATTCCCGGCTCTCCCAGCACCCCTCAGAACTCCCATCGGATCTCCTAAAAATCAACGCTTCTGCTAGCACCTGTTGTCACTAACAAGACGAGCATCCATGCACCCCCAAACCAGAGTACAATAACCCGAAAGAGTGTATCCCTGCTTGCCAAACGTGACTGATCATCCCTGGTCTGCCTCTGACTCAATAACATCCCATCCGACAGTGTTGGTGGTCTGGTGCCGCCCTCCGGAGGGTGAACTGAAACTCAATGATGATGATGCTACCAACAACAGTGATAAAAAGGCTGCGGCTGCAGGAATTGTTATAGAAATAGTAAGAAGTAAATTAGAGGGAAAATTGAAGAGAGTG--GCATGAAAGTTGGATAGGAATTTGAATATTTTTCTTTTTCTTTTTTAAGAACCAGACAAATGAAGGGAAAATGTAAAAATTTGTCTTCCTTTCCACCTCTTTCCCTAACTTCCAAATAGAGCCTTAACGCTTGGGAAAGAGTGAGGAACGAGCAATTTGGGGCGGAGGAGGGAGTAGGGTTATGAGGGTACGATGGCCAGCCCGTACCTCCTCCGTTCACCAACCTTATTGACCACCTACGAACTCCAACTGCCCCTCTCTCTCTCTCTCT---------------------------------------------------------------CAACTCTCACAGCACCACAGCCAAACTAAACCAACCACCTCAATCTTAGATTTCTCGTAGCATGAAACCACATTGGTTCCCCCTTCCATTGTCCTCCCAATGACTTATCTCCATAGACGTAGGGTTTTCTTCTCCCTCGTCGATGCGGGTGAACTACAGAGGT
Gaultheria_leucocarpa_JD2                        TGCTCATCCTGTCCACGTCACAAAACACCCATACTACCTGAACGTGCCTGACATCAGCTCTAATTGTCACTGCACTCCCACAAGCCTGTATGGTGCCCCCTCATCTATTAGACCTGAAATGACCATCCGATCAGCTCCTCCTACAACCCGAATCAAAACTGCATCTCTAGATGATAGGTCTTCTCGATTGAACCAGACTACCTCCGATCACTGCTGACTTACTTTAACCTATCACTCTAGTAAGCGCATGTGCCATTAACTAAACAAGTATATCCGCACCCACCAACAGAGATGCAACACCTGAGAGAATGTATCCTTGCTCACTAGCTTCTCCGACTGATCACCACGGCTTCATCGTCGCGAATCTGTAATCACCCGATTGCTTCGGTCAACCTTCGATCTCTGCAAAGTCTGTCCAATACTTCTAGTGTGTAGCTGTTCAACTCCGCTCGCCTTTTTCGCCACCTATCCGCCGCTCCTGCCACTATCCTGGTCTCTTGCCAATCTCCGTCAGCTCTCCCGGGTCTCATCCTACCTCCTAGCTCATCCACGCTCCATTCCCGGCTCTCCCAGCACCCCTCAGAACTCCCATCGGATCTCCTAAAAATCAACGCTTCTGCTAGCACCTGTTGTCACTAACAAGACGAGCATCCATGCACCCCCAAACCAGAGTACAATAACCCGAAAGAGTGTATCCCTGCTTGCCAAACGTGACTGATCATCCCTGGTCTGCCTCTGACTCAATAACATCCCATCCGACAGTGTTGGTGGTCTGGTGCCGCCCTCCGGAGGGTGAACTGAAACTCAATGATGATGATGCTACCAACAACAGTGATAAAAAGGCTGCGGCTGCAGGAATTGTTATAGAAATAGTAAGAAGTAAATTAGAGGGAAAATTGAAGAGAGTG--GCATGAAAGTTGGATAGGAATTTGAATATTTTTCTTTTTCTTTTTTAAGAACCAGACAAATGAAGGGAAAATGTAAAAATTTGTCTTCCTTTCCACCTCTTTCCCTAACTTCCAAATAGAGCCTTAACGCTTGGGAAAGAGTGAGGAACGAGCAATTTGGGGCGGAGGAGGGAGTAGGGTTATGAGGGTACGATGGCCAGCCCGTACCTCCTCCGTTCACCAACCTTATTGACCACCTACGAACTCCAACTGCCCCTCTCTCTCTCTCTCT---------------------------------------------------------------CAACTCTCACAGCACCACAGCCAAACTAAACCAACCACCTCAATCTTAGATTTCTCGTAGCATGAAACCACATTGGTTCCCCCTTCCATTGTCCTCCCAATGACTTATCTCCATAGACGTAGGGTTTTCTTCTCCCTCGTCGATGCGGGTGAACTACAGAGGT
Gaultheria_leucocarpa_JD3                        TGCTCATCCTGTCCACGTCACAAAACACCCATACTACCTGAACGTGCCTGACATCAGCTCTAATTGTCACTGCACTCCCACAAGCCTGTATGGTGCCCCCTCATCTATTAGACCTGAAATGACCATCCGATCAGCTCCTCCTACAACCCGAATCAAAACTGCATCTCTAGATGATAGGTCTTCTCGATTGAACCAGACTACCTCCGATCACTGCTGACTTACTTTAACCTATCACTCTAGTAAGCGCATGTGCCATTAACTAAACAAGTATATCCGCACCCACCAACAGAGATGCAACACCTGAGAGAATGTATCCTTGCTCACTAGCTTCTCCGACTGATCACCACGGCTTCATCGTCGCGAATCTGTAATCACCCGATTGCTTCGGTCAACCTTCGATCTCTGCAAAGTCTGTCCAATACTTCTAGTGTGTAGCTGTTCAACTCCGCTCGCCTTTTTCGCCACCTATCCGCCGCTCCTGCCACTATCCTGGTCTCTTGCCAATCTCCGTCAGCTCTCCCGGGTCTCATCCTACCTCCTAGCTCATCCACGCTCCATTCCCGGCTCTCCCAGCACCCCTCAGAACTCCCATCGGATCTCCTAAAAATCAACGCTTCTGCTAGCACCTGTTGTCACTAACAAGACGAGCATCCATGCACCCCCAAACCAGAGTACAATAACCCGAAAGAGTGTATCCCTGCTTGCCAAACGTGACTGATCATCCCTGGTCTGCCTCTGACTCAATAACATCCCATCCGACAGTGTTGGTGGTCTGGTGCCGCCCTCCGGAGGGTGAACTGAAACTCAATGATGATGATGCTACCAACAACAGTGATAAAAAGGCTGCGGCTGCAGGAATTGTTATAGAAATAGTAAGAAGTAAATTAGAGGGAAAATTGAAGAGAGTG--GCATGAAAGTTGGATAGGAATTTGAATATTTTTCTTTTTCTTTTTTAAGAACCAGACAAATGAAGGGAAAATGTAAAAATTTGTCTTCCTTTCCACCTCTTTCCCTAACTTCCAAATAGAGCCTTAACGCTTGGGAAAGAGTGAGGAACGAGCAATTTGGGGCGGAGGAGGGAGTAGGGTTATGAGGGTACGATGGCCAGCCCGTACCTCCTCCGTTCACCAACCTTATTGACCACCTACGAACTCCAACTGCCCCTCTCTCTCTCTCTCT---------------------------------------------------------------CAACTCTCACAGCACCACAGCCAAACTAAACCAACCACCTCAATCTTAGATTTCTCGTAGCATGAAACCACATTGGTTCCCCCTTCCATTGTCCTCCCAATGACTTATCTCCATAGACGTAGGGTTTTCTTCTCCCTCGTCGATGCGGGTGAACTACAGAGGT
Gaultheria_leucocarpa_JD4                        TGCTCATCCTGTCCACGTCACAAAACACCCATACTACCTGAACGTGCCTGACATCAGCTCTAATTGTCACTGCACTCCCACAAGCCTGTATGGTGCCCCCTCATCTATTAGACCTGAAATGACCATCCGATCAGCTCCTCCTACAACCCGAATCAAAACTGCATCTCTAGATGATAGGTCTTCTCGATTGAACCAGACTACCTCCGATCACTGCTGACTTACTTTAACCTATCACTCTAGTAAGCGCATGTGCCATTAACTAAACAAGTATATCCGCACCCACCAACAGAGATGCAACACCTGAGAGAATGTATCCTTGCTCACTAGCTTCTCCGACTGATCACCACGGCTTCATCGTCGCGAATCTGTAATCACCCGATTGCTTCGGTCAACCTTCGATCTCTGCAAAGTCTGTCCAATACTTCTAGTGTGTAGCTGTTCAACTCCGCTCGCCTTTTTCGCCACCTATCCGCCGCTCCTGCCACTATCCTGGTCTCTTGCCAATCTCCGTCAGCTCTCCCGGGTCTCATCCTACCTCCTAGCTCATCCACGCTCCATTCCCGGCTCTCCCAGCACCCCTCAGAACTCCCATCGGATCTCCTAAAAATCAACGCTTCTGCTAGCACCTGTTGTCACTAACAAGACGAGCATCCATGCACCCCCAAACCAGAGTACAATAACCCGAAAGAGTGTATCCCTGCTTGCCAAACGTGACTGATCATCCCTGGTCTGCCTCTGACTCAATAACATCCCATCCGACAGTGTTGGTGGTCTGGTGCCGCCCTCCGGAGGGTGAACTGAAACTCAATGATGATGATGCTACCAACAACAGTGATAAAAAGGCTGCGGCTGCAGGAATTGTTATAGAAATAGTAAGAAGTAAATTAGAGGGAAAATTGAAGAGAGTG--GCATGAAAGTTGGATAGGAATTTGAATATTTTTCTTTTTCTTTTTTAAGAACCAGACAAATGAAGGGAAAATGTAAAAATTTGTCTTCCTTTCCACCTCTTTCCCTAACTTCCAAATAGAGCCTTAACGCTTGGGAAAGAGTGAGGAACGAGCAATTTGGGGCGGAGGAGGGAGTAGGGTTATGAGGGTACGATGGCCAGCCCGTACCTCCTCCGTTCACCAACCTTATTGACCACCTACGAACTCCAACTGCCCCTCTCTCTCTCTCTCT---------------------------------------------------------------CAACTCTCACAGCACCACAGCCAAACTAAACCAACCACCTCAATCTTAGATTTCTCGTAGCATGAAACCACATTGGTTCCCCCTTCCATTGTCCTCCCAATGACTTATCTCCATAGACGTAGGGTTTTCTTCTCCCTCGTCGATGCGGGTGAACTACAGAGGT
Gaultheria_leucocarpa_JD5                        TGCTCATCCTGTCCACGTCACAAAACACCCATACTACCTGAACGTGCCTGACATCAGCTCTAATTGTCACTGCACTCCCACAAGCCTGTATGGTGCCCCCTCATCTATTAGACCTGAAATGACCATCCGATCAGCTCCTCCTACAACCCGAATCAAAACTGCATCTCTAGATGATAGGTCTTCTCGATTGAACCAGACTACCTCCGATCACTGCTGACTTACTTTAACCTATCACTCTAGTAAGCGCATGTGCCATTAACTAAACAAGTATATCCGCACCCACCAACAGAGATGCAACACCTGAGAGAATGTATCCTTGCTCACTAGCTTCTCCGACTGATCACCACGGCTTCATCGTCGCGAATCTGTAATCACCCGATTGCTTCGGTCAACCTTCGATCTCTGCAAAGTCTGTCCAATACTTCTAGTGTGTAGCTGTTCAACTCCGCTCGCCTTTTTCGCCACCTATCCGCCGCTCCTGCCACTATCCTGGTCTCTTGCCAATCTCCGTCAGCTCTCCCGGGTCTCATCCTACCTCCTAGCTCATCCACGCTCCATTCCCGGCTCTCCCAGCACCCCTCAGAACTCCCATCGGATCTCCTAAAAATCAACGCTTCTGCTAGCACCTGTTGTCACTAACAAGACGAGCATCCATGCACCCCCAAACCAGAGTACAATAACCCGAAAGAGTGTATCCCTGCTTGCCAAACGTGACTGATCATCCCTGGTCTGCCTCTGACTCAATAACATCCCATCCGACAGTGTTGGTGGTCTGGTGCCGCCCTCCGGAGGGTGAACTGAAACTCAATGATGATGATGCTACCAACAACAGTGATAAAAAGGCTGCGGCTGCAGGAATTGTTATAGAAATAGTAAGAAGTAAATTAGAGGGAAAATTGAAGAGAGTG--GCATGAAAGTTGGATAGGAATTTGAATATTTTTCTTTTTCTTTTTTAAGAACCAGACAAATGAAGGGAAAATGTAAAAATTTGTCTTCCTTTCCACCTCTTTCCCTAACTTCCAAATAGAGCCTTAACGCTTGGGAAAGAGTGAGGAACGAGCAATTTGGGGCGGAGGAGGGAGTAGGGTTATGAGGGTACGATGGCCAGCCCGTACCTCCTCCGTTCACCAACCTTATTGACCACCTACGAACTCCAACTGCCCCTCTCTCTCTCTCTCT---------------------------------------------------------------CAACTCTCACAGCACCACAGCCAAACTAAACCAACCACCTCAATCTTAGATTTCTCGTAGCATGAAACCACATTGGTTCCCCCTTCCATTGTCCTCCCAATGACTTATCTCCATAGACGTAGGGTTTTCTTCTCCCTCGTCGATGCGGGTGAACTACAGAGGT
Gaultheria_leucocarpa_JD6                        TGCTCATCCTGTCCACGTCACAAAACACCCATACTACCTGAACGTGCCTGACATCAGCTCTAATTGTCACTGCACTCCCACAAGCCTGTATGGTGCCCCCTCATCTATTAGACCTGAAATGACCATCCGATCAGCTCCTCCTACAACCCGAATCAAAACTGCATCTCTAGATGATAGGTCTTCTCGATTGAACCAGACTACCTCCGATCACTGCTGACTTACTTTAACCTATCACTCTAGTAAGCGCATGTGCCATTAACTAAACAAGTATATCCGCACCCACCAACAGAGATGCAACACCTGAGAGAATGTATCCTTGCTCACTAGCTTCTCCGACTGATCACCACGGCTTCATCGTCGCGAATCTGTAATCACCCGATTGCTTCGGTCAACCTTCGATCTCTGCAAAGTCTGTCCAATACTTCTAGTGTGTAGCTGTTCAACTCCGCTCGCCTTTTTCGCCACCTATCCGCCGCTCCTGCCACTATCCTGGTCTCTTGCCAATCTCCGTCAGCTCTCCCGGGTCTCATCCTACCTCCTAGCTCATCCACGCTCCATTCCCGGCTCTCCCAGCACCCCTCAGAACTCCCATCGGATCTCCTAAAAATCAACGCTTCTGCTAGCACCTGTTGTCACTAACAAGACGAGCATCCATGCACCCCCAAACCAGAGTACAATAACCCGAAAGAGTGTATCCCTGCTTGCCAAACGTGACTGATCATCCCTGGTCTGCCTCTGACTCAATAACATCCCATCCGACAGTGTTGGTGGTCTGGTGCCGCCCTCCGGAGGGTGAACTGAAACTCAATGATGATGATGCTACCAACAACAGTGATAAAAAGGCTGCGGCTGCAGGAATTGTTATAGAAATAGTAAGAAGTAAATTAGAGGGAAAATTGAAGAGAGTG--GCATGAAAGTTGGATAGGAATTTGAATATTTTTCTTTTTCTTTTTTAAGAACCAGACAAATGAAGGGAAAATGTAAAAATTTGTCTTCCTTTCCACCTCTTTCCCTAACTTCCAAATAGAGCCTTAACGCTTGGGAAAGAGTGAGGAACGAGCAATTTGGGGCGGAGGAGGGAGTAGGGTTATGAGGGTACGATGGCCAGCCCGTACCTCCTCCGTTCACCAACCTTATTGACCACCTACGAACTCCAACTGCCCCTCTCTCTCTCTCTCT---------------------------------------------------------------CAACTCTCACAGCACCACAGCCAAACTAAACCAACCACCTCAATCTTAGATTTCTCGTAGCATGAAACCACATTGGTTCCCCCTTCCATTGTCCTCCCAATGACTTATCTCCATAGACGTAGGGTTTTCTTCTCCCTCGTCGATGCGGGTGAACTACAGAGGT
Gaultheria_leucocarpa_JD7                        TGCTCATCCTGTCCACGTCACAAAACACCCATACTACCTGAACGTGCCTGACATCAGCTCTAATTGTCACTGCACTCCCACAAGCCTGTATGGTGCCCCCTCATCTATTAGACCTGAAATGACCATCCGATCAGCTCCTCCTACAACCCGAATCAAAACTGCATCTCTAGATGATAGGTCTTCTCGATTGAACCAGACTACCTCCGATCACTGCTGACTTACTTTAACCTATCACTCTAGTAAGCGCATGTGCCATTAACTAAACAAGTATATCCGCACCCACCAACAGAGATGCAACACCTGAGAGAATGTATCCTTGCTCACTAGCTTCTCCGACTGATCACCACGGCTTCATCGTCGCGAATCTGTAATCACCCGATTGCTTCGGTCAACCTTCGATCTCTGCAAAGTCTGTCCAATACTTCTAGTGTGTAGCTGTTCAACTCCGCTCGCCTTTTTCGCCACCTATCCGCCGCTCCTGCCACTATCCTGGTCTCTTGCCAATCTCCGTCAGCTCTCCCGGGTCTCATCCTACCTCCTAGCTCATCCACGCTCCATTCCCGGCTCTCCCAGCACCCCTCAGAACTCCCATCGGATCTCCTAAAAATCAACGCTTCTGCTAGCACCTGTTGTCACTAACAAGACGAGCATCCATGCACCCCCAAACCAGAGTACAATAACCCGAAAGAGTGTATCCCTGCTTGCCAAACGTGACTGATCATCCCTGGTCTGCCTCTGACTCAATAACATCCCATCCGACAGTGTTGGTGGTCTGGTGCCGCCCTCCGGAGGGTGAACTGAAACTCAATGATGATGATGCTACCAACAACAGTGATAAAAAGGCTGCGGCTGCAGGAATTGTTATAGAAATAGTAAGAAGTAAATTAGAGGGAAAATTGAAGAGAGTG--GCATGAAAGTTGGATAGGAATTTGAATATTTTTCTTTTTCTTTTTTAAGAACCAGACAAATGAAGGGAAAATGTAAAAATTTGTCTTCCTTTCCACCTCTTTCCCTAACTTCCAAATAGAGCCTTAACGCTTGGGAAAGAGTGAGGAACGAGCAATTTGGGGCGGAGGAGGGAGTAGGGTTATGAGGGTACGATGGCCAGCCCGTACCTCCTCCGTTCACCAACCTTATTGACCACCTACGAACTCCAACTGCCCCTCTCTCTCTCTCTCT---------------------------------------------------------------CAACTCTCACAGCACCACAGCCAAACTAAACCAACCACCTCAATCTTAGATTTCTCGTAGCATGAAACCACATTGGTTCCCCCTTCCATTGTCCTCCCAATGACTTATCTCCATAGACGTAGGGTTTTCTTCTCCCTCGTCGATGCGGGTGAACTACAGAGGT
Gaultheria_leucocarpa_JD8                        TGCTCATCCTGTCCACGTCACAAAACACCCATACTACCTGAACGTGCCTGACATCAGCTCTAATTGTCACTGCACTCCCACAAGCCTGTATGGGGCCCCCTCATCTATTAGACCTGAAATGACCATCCGATCAGCTCCTCCTACAACCCGAATCAAAACTGCATCTCTAGATGATAGGTCTTCTCGATTGAACCAGACTACCTCCGATCACTGCTGACTTACTTTAACCTATCACTCTAGTAAGCGCATGTGCCATTAACTAAACAAGTATATCCGCACCCACCAACAGAGATGCAACACCTGAGAGAATGTATCCTTGCTCACTAGCTTCTCCGACTGATCACCACGGCTTCATCGTCGCGAATCTGTAATCACCCGATTGCTTCGGTCAACCTTCGATCTCTGCAAAGTCTGTCCAATACTTCTAGTGTGTAGCTGTTCAACTCCGCTCGCCTTTTTCGCCACCTATCCGCCGCTCCTGCCACTATCCTGGTCTCTTGCCAATCTCCGTCAGCTCTCCCGGGTCTCATCCTACCTCCTAGCTCATCCACGCTCCATTCCCGGCTCTCCCAGCACCCCTCAGAACTCCCATCGGATCTCCTAAAAATCAACGCTTCTGCTAGCACCTGTTGTCACTAACAAGACGAGCATCCATGCACCCCCAAACCAGAGTACAATAACCCGAAAGAGTGTATCCCTGCTTGCCAAACGTGACTGATCATCCCTGGTCTGCCTCTGACTCAATAACATCCCATCCGACAGTGTTGGTGGTCTGGTGCCGCCCTCCGGAGGGTGAACTGAAACTCAATGATGATGATGCTACCAACAACAGTGATAAAAAGGCTGCGGCTGCAGGAATTGTTATAGAAATAGTAAGAAGTAAATTAGAGGGAAAATTGAAGAGAGTG--GCATGAAAGTTGGATAGGAATTTGAATATTTTTCTTTTTCTTTTTTAAGAACCAGACAAATGAAGGGAAAATGTAAAAATTTGTCTTCCTTTCCACCTCTTTCCCTAACTTCCAAATAGAGCCTTAACGCTTGGGAAAGAGTGAGGAACGAGCAATTTGGGGCGGAGGAGGGAGTAGGGTTATGAGGGTACGATGGCCAGCCCGTACCTCCTCCGTTCACCAACCTTATTGACCACCTACGAACTCCAACTGCCCCTCTCTCTCTCTCTCT---------------------------------------------------------------CAACTCTCACAGCACCACAGCCAAACTAAACCAACCACCTCAATCTTAGATTTCTCGTAGCATGAAACCACATTGGTTCCCCCTTCCATTGTCCTCCCAATGACTTATCTCCATAGACGTAGGGTTTTCTTCTCCCTCGTCGATGCGGGTGAACTACAGAGGT
Gaultheria_leucocarpa_JD9                        TGCTCATCCTGTCCACGTCACAAAACACCCATACTACCTGAACGTGCCTGACATCAGCTCTAATTGTCACTGCACTCCCACAAGCCTGTATGGGGCCCCCTCATCTATTAGACCTGAAATGACCATCCGATCAGCTCCTCCTACAACCCGAATCAAAACTGCATCTCTAGATGATAGGTCTTCTCGATTGAACCAGACTACCTCCGATCACTGCTGACTTACTTTAACCTATCACTCTAGTAAGCGCATGTGCCATTAACTAAACAAGTATATCCGCACCCACCAACAGAGATGCAACACCTGAGAGAATGTATCCTTGCTCACTAGCTTCTCCGACTGATCACCACGGCTTCATCGTCGCGAATCTGTAATCACCCGATTGCTTCGGTCAACCTTCGATCTCTGCAAAGTCTGTCCAATACTTCTAGTGTGTAGCTGTTCAACTCCGCTCGCCTTTTTCGCCACCTATCCGCCGCTCCTGCCACTATCCTGGTCTCTTGCCAATCTCCGTCAGCTCTCCCGGGTCTCATCCTACCTCCTAGCTCATCCACGCTCCATTCCCGGCTCTCCCAGCACCCCTCAGAACTCCCATCGGATCTCCTAAAAATCAACGCTTCTGCTAGCACCTGTTGTCACTAACAAGACGAGCATCCATGCACCCCCAAACCAGAGTACAATAACCCGAAAGAGTGTATCCCTGCTTGCCAAACGTGACTGATCATCCCTGGTCTGCCTCTGACTCAATAACATCCCATCCGACAGTGTTGGTGGTCTGGTGCCGCCCTCCGGAGGGTGAACTGAAACTCAATGATGATGATGCTACCAACAACAGTGATAAAAAGGCTGCGGCTGCAGGAATTGTTATAGAAATAGTAAGAAGTAAATTAGAGGGAAAATTGAAGAGAGTG--GCATGAAAGTTGGATAGGAATTTGAATATTTTTCTTTTTCTTTTTTAAGAACCAGACAAATGAAGGGAAAATGTAAAAATTTGTCTTCCTTTCCACCTCTTTCCCTAACTTCCAAATAGAGCCTTAACGCTTGGGAAAGAGTGAGGAACGAGCAATTTGGGGCGGAGGAGGGAGTAGGGTTATGAGGGTACGATGGCCAGCCCGTACCTCCTCCGTTCACCAACCTTATTGACCACCTACGAACTCCAACTGCCCCTCTCTCTCTCTCTCT---------------------------------------------------------------CAACTCTCACAGCACCACAGCCAAACTAAACCAACCACCTCAATCTTAGATTTCTCGTAGCATGAAACCACATTGGTTCCCCCTTCCATTGTCCTCCCAATGACTTATCTCCATAGACGTAGGGTTTTCTTCTCCCTCGTCGATGCGGGTGAACTACAGAGGT
Gaultheria_leucocarpa_JD10                       TGCTCATCCTGTCCACGTCACAAAACACCCATACTACCTGAACGTGCCTGACATCAGCTCTAATTGTCACTGCACTCCCACAAGCCTGTATGGTGCCCCCTCATCTATTAGACCTGAAATGACCATCCGATCAGCTCCTCCTACAACCCGAATCAAAACTGCATCTCTAGATGATAGGTCTTCTCGATTGAACCAGACTACCTCCGATCACTGCTGACTTACTTTAACCTATCACTCTAGTAAGCGCATGTGCCATTAACTAAACAAGTATATCCGCACCCACCAACAGAGATGCAACACCTGAGAGAATGTATCCTTGCTCACTAGCTTCTCCGACTGATCACCACGGCTTCATCGTCGCGAATCTGTAATCACCCGATTGCTTCGGTCAACCTTCGATCTCTGCAAAGTCTGTCCAATACTTCTAGTGTGTAGCTGTTCAACTCCGCTCGCCTTTTTCGCCACCTATCCGCCGCTCCTGCCACTATCCTGGTCTCTTGCCAATCTCCGTCAGCTCTCCCGGGTCTCATCCTACCTCCTAGCTCATCCACGCTCCATTCCCGGCTCTCCCAGCACCCCTCAGAACTCCCATCGGATCTCCTAAAAATCAACGCTTCTGCTAGCACCTGTTGTCACTAACAAGACGAGCATCCATGCACCCCCAAACCAGAGTACAATAACCCGAAAGAGTGTATCCCTGCTTGCCAAACGTGACTGATCATCCCTGGTCTGCCTCTGACTCAATAACATCCCATCCGACAGTGTTGGTGGTCTGGTGCCGCCCTCCGGAGGGTGAACTGAAACTCAATGATGATGATGCTACCAACAACAGTGATAAAAAGGCTGCGGCTGCAGGAATTGTTATAGAAATAGTAAGAAGTAAATTAGAGGGAAAATTGAAGAGAGTG--GCATGAAAGTTGGATAGGAATTTGAATATTTTTCTTTTTCTTTTTTAAGAACCAGACAAATGAAGGGAAAATGTAAAAATTTGTCTTCCTTTCCACCTCTTTCCCTAACTTCCAAATAGAGCCTTAACGCTTGGGAAAGAGTGAGGAACGAGCAATTTGGGGCGGAGGAGGGAGTAGGGTTATGAGGGTACGATGGCCAGCCCGTACCTCCTCCGTTCACCAACCTTATTGACCACCTACGAACTCCAACTGCCCCTCTCTCTCTCTCTCT---------------------------------------------------------------CAACTCTCACAGCACCACAGCCAAACTAAACCAACCACCTCAATCTTAGATTTCTCGTAGCATGAAACCACATTGGTTCCCCCTTCCATTGTCCTCCCAATGACTTATCTCCATAGACGTAGGGTTTTCTTCTCCCTCGTCGATGCGGGTGAACTACAGAGGT
Gaultheria_leucocarpa_MS1                        TGCTCATCCTGTCCGCGTCACAAAACACCCATACTACCTGAACGTGCCTGACATCAGCTCTAATTGTCACTGCATTCCCACAAGCCTGTATGGTGCCCC-TCATCTGTTAGACCTGAAATGACCATCCGATCAGCTCCTCCTGCAGCCCGAATCAAAACTGCATCTCTAGATGATAGGTCTTTCCGATTGAACCAGACTAACTCCGATCACTGCTGACCTACTTTGACCTATCACTCTAGTAAGCGCATGTGCCATTAACTAAACAAGTATATCCGCACCCACCAACAGAGATGCAACACCTGAGAGAATGTATCCTTGCTTAATAGCTTCTCCGACTGATCACCACGGCTTCATCGTCGCGAATCTGTAATCACCCGATTGCTTCGGTCAACCTTCGATCTCTGTAAAGTCTGTCCAATACTTCTAGTGTGTAGCTGTTCAACTCTGCTCGCCTTTTTGGCCACCTATCCGCCGCTTCTGCCACTATCCTGGTCTCTTGCCAATTTCCGTCAGCTCTCCCGGGTCTCATCCTACCTCCTGGCTCATCCACACTCCATTCTCGGCTCTCCCAGCACCCCTCAGAACTCCCATCGGATCTCTTAAAAATCAACGCTTCTGCTAGCACCTGTTGTCACTAACGAGACGAGCATCCATGCACCCCCAAACCAGAGTACAATAACCCGAAAGAGTGTATCCCTGCTTGCCAAACGTGACTGATCATCCCTGGTCTGC-TCTGACTCAATAACATCCCATCCGACAGTGTTGGTGGTCTGGTGCCGCCCTCCGGAGGGTGAACTGAAACTCAATGATGATGATGCGACCAACAACAGTGATAAAAAGGCTGCGGCTGCAGGAATTGTTATAGAAATAGTAAGAAGTAAATTAGAGGGAAAATTGAAGAGAG--TGGCATGAAAGTTGGATAGGAATTTGAATATTTTTCTTTTTCTTTTTTAAGAACCAAACAAATGAAGGGAAAATTTAAAAATTTGTCTTCCTTTCCACCTCTTTCCCTAAGTTCCAAATAGAGCCTTAACGCTTGGGAAAGAGTGAGGAACGAGCAATTTGGGACGGAGGAGGGAGTAGGGTTATGAGGGTACGATGGCCAGCCCATACCTCCTCC-TTCACCAACCTTATTGACCACCTACGAACTCCAACTGCCCCTCTCTCTCTCTTAACTCTCACAGCACCACAGCCAAACTAAACCAACCACCTCAATCTTGCCCCTCTCTCTCTCACGCTTAACTCTCACAGCACCACAGCCAAACTAAACCAACCACCTCAATCTTAGATTTCTCGTAGCATGAAACCACATCGGTTCCCCCTTCCACTGTCCTCCCAATGACTTATCTCCATAGACGTAGGGTTTTCTTCTCCCTCGTCGATGCGGGTGAACTACAGAGGT
Gaultheria_leucocarpa_MS2                        TGCTCATCCTGTCCGCGTCACAAAACACCCATACTACCTGAACGTGCCTGACATCAGCTCTAATTGTCACTGCATTCCCACAAGCCTGTATGGTGCCCC-TCATCTGTTAGACCTGAAATGACCATCCGATCAGCTCCTCCTGCAGCCCGAATCAAAACTGCATCTCTAGATGATAGGTCTTTCCGATTGAACCAGACTAACTCCGATCACTGCTGACCTACTTTGACCTATCACTCTAGTAAGCGCATGTGCCATTAACTAAACAAGTATATCCGCACCCACCAACAGAGATGCAACACCTGAGAGAATGTATCCTTGCTTAATAGCTTCTCCGACTGATCACCACGGCTTCATCGTCGCGAATCTGTAATCACCCGATTGCTTCGGTCAACCTTCGATCTCTGTAAAGTCTGTCCAATACTTCTAGTGTGTAGCTGTTCAACTCTGCTCGCCTTTTTGGCCACCTATCCGCCGCTTCTGCCACTATCCTGGTCTCTTGCCAATTTCCGTCAGCTCTCCCGGGTCTCATCCTACCTCCTGGCTCATCCACACTCCATTCTCGGCTCTCCCAGCACCCCTCAGAACTCCCATCGGATCTCTTAAAAATCAACGCTTCTGCTAGCACCTGTTGTCACTAACGAGACGAGCATCCATGCACCCCCAAACCAGAGTACAATAACCCGAAAGAGTGTATCCCTGCTTGCCAAACGTGACTGATCATCCCTGGTCTGCCTCTGACTCAATAACATCCCATCCGACAGTGTTGGTGGTCTGGTGCCGCCCTCCGGAGGGTGAACTGAAACTCAATGATGATGATGCGACCAACAACAGTGATAAAAAGGCTGCGGCTGCAGGAATTGTTATAGAAATAGTAAGAAGTAAATTAGAGGGAAAATTGAAGAGAG--TGGCATGAAAGTTGGATAGGAATTTGAATATTTTTCTTTTTCTTTTTTAAGAACCAAACAAATGAAGGGAAAATTTAAAAATTTGTCTTCCTTTCCACCTCTTTCCCTAAGTTCCAAATAGAGCCTTAACGCTTGGGAAAGAGTGAGGAACGAGCAATTTGGGACGGAGGAGGGAGTAGGGTTATGAGGGTACGATGGCCAGCCCATACCTCCTCC-TTCACCAACCTTATTGACCACCTACGAACTCCAACTGCCCCTCTCTCTCTCTTAACTCTCACAGCACCACAGCCAAACTAAACCAACCACCTCAATCTTGCCCCTCTCTCTCTCACGCTTAACTCTCACAGCACCACAGCCAAACTAAACCAACCACCTCAATCTTAGATTTCTCGTAGCATGAAACCACATCGGTTCCCCCTTCCACTGTCCTCCCAATGACTTATCTCCATAGACGTAGGGTTTTCTTCTCCCTCGTCGATGCGGGTGAACTACAGAGGT
Gaultheria_leucocarpa_MS3                        TGCTCATCCTGTCCGCGTCACAAAACACCCATACTACCTGAACGTGCCTGACATCAGCTCTAATTGTCACTGCATTCCCACAAGCCTGTATGGTGCCCC-TCATCTGTTAGACCTGAAATGACCATCCGATCAGCTCCTCCTGCAGCCCGAATCAAAACTGCATCTCTAGATGATAGGTCTTTCCGATTGAACCAGACTAACTCCGATCACTGCTGACCTACTTTGACCTATCACTCTAGTAAGCGCATGTGCCATTAACTAAACAAGTATATCCGCACCCACCAACAGAGATGCAACACCTGAGAGAATGTATCCTTGCTTAATAGCTTCTCCAACTGATCACCACGGCTTCATCGTCGCGAATCTGTAATCACCCGATTGCTTCGGTCAACCTTCGATCTCTGTAAAGTCTGTCCAATACTTCTAGTGTGTAGCTGTTCAACTCTGCTCGCCTTTTTGGCCACCTATCCGCCGCTTCTGCCACTATCCTGGTCTCTTGCCAATTTCCGTCAGCTCTCCCGGGTCTCATCCTACCTCCTGGCTCATCCACACTCCATTCTCGGCTCTCCCAGCACCCCTCAGAACTCCCATCGGATCTCTTAAAAATCAACGCTTCTGCTAGCACCTGTTGTCACTAACGAGACGAGCATCCATGCACCCCCAAACCAGAGTACAATAACCCGAAAGAGTGTATCCCTGCTTGCCAAACGTGACTGATCATCCCTGGTCTGCCTCTGACTCAATAACATCCCATCCGACAGTGTTGGTGGTCTGGTGCCGCCCTCCGGAGGGTGAACTGAAACTCAATGATGATGATGCGACCAACAACAGTGATAAAAAGGCTGCGGCTGCAGGAATTGTTATAGAAATAGTAAGAAGTAAATTAGAGGGAAAATTGAAGAGAG--TGGCATGAAAGTTGGATAGGAATTTGAATATTTTTCTTTTTCTTTTTTAAGAACCAAACAAATGAAGGGAAAATTTAAAAATTTGTCTTCCTTTCCACCTCTTTCCCTAAGTTCCAAATAGAGCCTTAACGCTTGGGAAAGAGTGAGGAACGAGCAATTTGGGACGGAGGAGGGAGTAGGGTTATGAGGGTACGATGGCCAGCCCATACCTCCTCC-TTCACCAACCTTATTGACCACCTACGAACTCCAACTGCCCCTCTCTCTCTCTTAACTCTCACAGCACCACAGCCAAACTAAACCAACCACCTCAATCTTGCCCCTCTCTCTCTCACGCTTAACTCTCACAGCACCACAGCCAAACTAAACCAACCACCTCAATCTTAGATTTCTCGTAGCATGAAACCACATCGGTTCCCCCTTCCACTGTCCTCCCAATGACTTATCTCCATAGACGTAGGGTTTTCTTCTCCCTCGTCGATGCGGGTGAACTACAGAGGT
Gaultheria_leucocarpa_MS4                        TGCTCATCCTGTCCGCGTCACAAAACACCCATACTACCTGAACGTGCCTGACATCAGCTCTAATTGTCACTGCATTCCCACAAGCCTGTATGGTGCCCC-TCATCTGTTAGACCTGAAATGACCATCCGATCAGCTCCTCCTGCAGCCCGAATCAAAACTGCATCTCTAGATGATAGGTCTTTCCGATTGAACCAGACTAACTCCGATCACTGCTGACCTACTTTGACCTATCACTCTAGTAAGCGCATGTGCCATTAACTAAACAAGTATATCCGCACCCACCAACAGAGATGCAACACCTGAGAGAATGTATCCTTGCTTAATAGCTTCTCCGACTGATCACCACGGCTTCATCGTCGCGAATCTGTAATCACCCGATTGCTTCGGTCAACCTTCGATCTCTGTAAAGTCTGTCCAATACTTCTAGTGTGTAGCTGTTCAACTCTGCTCGCCTTTTTGGCCACCTATCCGCCGCTTCTGCCACTATCCTGGTCTCTTGCCAATTTCCGTCAGCTCTCCCGGGTCTCATCCTACCTCCTGGCTCATCCACACTCCATTCTCGGCTCTCCCAGCACCCCTCAGAACTCCCATCGGATCTCTTAAAAATCAACGCTTCTGCTAGCACCTGTTGTCACTAACGAGACGAGCATCCATGCACCCCCAAACCAGAGTACAATAACCCGAAAGAGTGTATCCCTGCTTGCCAAACGTGACTGATCATCCCTGGTCTGCCTCTGACTCAATAACATCCCATCCGACAGTGTTGGTGGTCTGGTGCCGCCCTCCGGAGGGTGAACTGAAACTCAATGATGATGATGCGACCAACAACAGTGATAAAAAGGCTGCGGCTGCAGGAATTGTTATAGAAATAGTAAGAAGTAAATTAGAGGGAAAATTGAAGAGAG--TGGCATGAAAGTTGGATAGGAATTTGAATATTTTTCTTTTTCTTTTTTAAGAACCAAACAAATGAAGGGAAAATTTAAAAATTTGTCTTCCTTTCCACCTCTTTCCCTAAGTTCCAAATAGAGCCTTAACGCTTGGGAAAGAGTGAGGAACGAGCAATTTGGGACGGAGGAGGGAGTAGGGTTATGAGGGTACGATGGCCAGCCCATACCTCCTCC-TTCACCAACCTTATTGACCACCTACGAACTCCAACTGCCCCTCTCTCTCTCTTAACTCTCACAGCACCACAGCCAAACTAAACCAACCACCTCAATCTTGCCCCTCTCTCTCTCACGCTTAACTCTCACAGCACCACAGCCAAACTAAACCAACCACCTCAATCTTAGATTTCTCGTAGCATGAAACCACATCGGTTCCCCCTTCCACTGTCCTCCCAATGACTTATCTCCATAGACGTAGGGTTTTCTTCTCCCTCGTCGATGCGGGTGAACTACAGAGGT
Gaultheria_leucocarpa_MS5                        TGCTCATCCTGTCCGCGTCACAAAACACCCATACTACCTGAACGTGCCTGACATCAGCTCTAATTGTCACTGCATTCCCACAAGCCTGTATGGTGCCCC-TCATCTGTTAGACCTGAAATGACCATCCGATCAGCTCCTCCTGCAGCCCGAATCAAAACTGCATCTCTAGATGATAGGTCTTTCCGATTGAACCAGACTAACTCCGATCACTGCTGACCTACTTTGACCTATCACTCTAGTAAGCGCATGTGCCATTAACTAAACAAGTATATCCGCACCCACCAACAGAGATGCAACACCTGAGAGAATGTATCCTTGCTTAATAGCTTCTCCGACTGATCACCACGGCTTCATCGTCGCGAATCTGTAATCACCCGATTGCTTCGGTCAACCTTCGATCTCTGTAAAGTCTGTCCAATACTTCTAGTGTGTAGCTGTTCAACTCTGCTCGCCTTTTTGGCCACCTATCCGCCGCTTCTGCCACTATCCTGGTCTCTTGCCAATTTCCGTCAGCTCTCCCGGGTCTCATCCTACCTCCTGGCTCATCCACACTCCATTCTCGGCTCTCCCAGCACCCCTCAGAACTCCCATCGGATCTCTTAAAAATCAACGCTTATGCTAGCACCTGTTGTCACTAACGAGACGAGCATCCATGCACCCCCAAACCAGAGTACAATAACCCGAAAGAGTGTATCCCTGCTTGCCAAACGTGACTGATCATCCCTGGTCTGCCTCTGACTCAATAACATCCCATCCGACAGTGTTGGTGGTCTGGTGCCGCCCTCCGGAGGGTGAACTGAAACTCAATGATGATGATGCGACCAACAACAGTGATAAAAAGGCTGCGGCTGCAGGAATTGTTATAGAAATAGTAAGAAGTAAATTAGAGGGAAAATTGAAGAGAG--TGGCATGAAAGTTGGATAGGAATTTGAATATTTTTCTTTTTCTTTTTTAAGAACCAAACAAATGAAGGGAAAATTTAAAAATTTGTCTTCCTTTCCACCTCTTTCCCTAAGTTCCAAATAGAGCCTTAACGCTTGGGAAAGAGTGAGGAACGAGCAATTTGGGACGGAGGAGGGAGTAGGGTTATGAGGGTACGATGGCCAGCCCATACCTCCTCC-TTCACCAACCTTATTGACCACCTACGAACTCCAACTGCCCCTCTCTCTCTCTTAACTCTCACAGCACCACAGCCAAACTAAACCAACCACCTCAATCTTGCCCCTCTCTCTCTCACGCTTAACTCTCACAGCACCACAGCCAAACTAAACCAACCACCTCAATCTTAGATTTCTCGTAGCATGAAACCACATCGGTTCCCCCTTCCACTGTCCTCCCAATGACTTATCTCCATAGACGTAGGGTTTTCTTCTCCCTCGTCGATGCGGGTGAACTACAGAGGT
Gaultheria_leucocarpa_MS6                        TGCTCATCCTGTCCGCGTCACAAAACACCCATACTACCTGAACGTGCCTGACATCAGCTCTAATTGTCACTGCATTCCCACAAGCCTGTATGGTGCCCC-TCATCTGTTAGACCTGAAATGACCATCCGATCAGCTCCTCCTGCAGCCCGAATCAAAACTGCATCTCTAGATGATAGGTCTTTCCGATTGAACCAGACTAACTCCGATCACTGCTGACCTACTTTGACCTATCACTCTAGTAAGCGCATGTGCCATTAACTAAACAAGTATATCCGCACCCACCAACAGAGATGCAACACCTGAGAGAATGTATCCTTGCTTAATAGCTTCTCCGACTGATCACCACGGCTTCATCGTCGCGAATCTGTAATCACCCGATTGCTTCGGTCAACCTTCGATCTCTGTAAAGTCTGTCCAATACTTCTAGTGTGTAGCTGTTCAACTCTGCTCGCCTTTTTGGCCACCTATCCGCCGCTTCTGCCACTATCCTGGTCTCTTGCCAATTTCCGTCAGCTCTCCCGGGTCTCATCCTACCTCCTGGCTCATCCACACTCCATTCTCGGCTCTCCCAGCACCCCTCAGAACTCCCATCGGATCTCTTAAAAATCAACGCTTCTGCTAGCACCTGTTGTCACTAACGAGACGAGCATCCATGCACCCCCAAACCAGAGTACAATAACCCGAAAGAGTGTATCCCTGCTTGCCAAACGTGACTGATCATCCCTGGTCTGCCTCTGACTCAATAACATCCCATCCGACAGTGTTGGTGGTCTGGTGCCGCCCTCCGGAGGGTGAACTGAAACTCAATGATGATGATGCGACCAACAACAGTGATAAAAAGGCTGCGGCTGCAGGAATTGTTATAGAAATAGTAAGAAGTAAATTAGAGGGAAAATTGAAGAGAG--TGGCATGAAAGTTGGATAGGAATTTGAATATTTTTCTTTTTCTTTTTTAAGAACCAAACAAATGAAGGGAAAATTTAAAAATTTGTCTTCCTTTCCACCTCTTTCCCTAAGTTCCAAATAGAGCCTTAACGCTTGGGAAAGAGTGAGGAACGAGCAATTTGGGACGGAGGAGGGAGTAGGGTTATGAGGGTACGATGGCCAGCCCATACCTCCTCC-TTCACCAACCTTATTGACCACCTACGAACTCCAACTGCCCCTCTCTCTCTCTTAACTCTCACAGCACCACAGCCAAACTAAACCAACCACCTCAATCTTGCCCCTCTCTCTCTCACGCTTAACTCTCACAGCACCACAGCCAAACTAAACCAACCACCTCAATCTTAGATTTCTCGTAGCATGAAACCACATCGGTTCCCCCTTCCACTGTCCTCCCAATGACTTATCTCCATAGACGTAGGGTTTTCTTCTCCCTCGTCGATGCGGGTGAACTACAGAGGT
Gaultheria_leucocarpa_MS7                        TGCTCATCCTGTCCGCGTCACAAAACACCCATACTACCTGAACGTGCCTGACATCAGCTCTAATTGTCACTGCATTCCCACAAGCCTGTATGGTGCCCC-TCATCTGTTAGACCTGAAATGACCATCCGATCAGCTCCTCCTGCAGCCCGAATCAAAACTGCATCTCTAGATGATAGGTCTTTCCGATTGAACCAGACTAACTCCGATCACTGCTGACCTACTTTGACCTATCACTCTAGTAAGCGCATGTGCCATTAACTAAACAAGTATATCCGCACCCACCAACAGAGATGCAACACCTGAGAGAATGTATCCTTGCTTAATAGCTTCTCCGACTGATCACCACGGCTTCATCGTCGCGAATCTGTAATCACCCGATTGCTTCGGTCAACCTTCGATCTCTGTAAAGTCTGTCCAATACTTCTAGTGTGTAGCTGTTCAACTCTGCTCGCCTTTTTGGCCACCTATCCGCCGCTTCTGCCACTATCCTGGTCTCTTGCCAATTTCCGTCAGCTCTCCCGGGTCTCATCCTACCTCCTGGCTCATCCACACTCCATTCTCGGCTCTCCCAGCACCCCTCAGAACTCCCATCGGATCTCTTAAAAATCAACGCTTCTGCTAGCACCTGTTGTCACTAACGAGACGAGCATCCATGCACCCCCAAACCAGAGTACAATAACCCGAAAGAGTGTATCCCTGCTTGCCAAACGTGACTGATCATCCCTGGTCTGCCTCTGACTCAATAACATCCCATCCGACAGTGTTGGTGGTCTGGTGCCGCCCTCCGGAGGGTGAACTGAAACTCAATGATGATGATGCGACCAACAACAGTGATAAAAAGGCTGCGGCTGCAGGAATTGTTATAGAAATAGTAAGAAGTAAATTAGAGGGAAAATTGAAGAGAG--TGGCATGAAAGTTGGATAGGAATTTGAATATTTTTCTTTTTCTTTTTTAAGAACCAAACAAATGAAGGGAAAATTTAAAAATTTGTCTTCCTTTCCACCTCTTTCCCTAAGTTCCAAATAGAGCCTTAACGCTTGGGAAAGAGTGAGGAACGAGCAATTTGGGACGGAGGAGGGAGTAGGGTTATGAGGGTACGATGGCCAGCCCATACCTCCTCC-TTCACCAACCTTATTGACCACCTACGAACTCCAACTGCCCCTCTCTCTCTCTTAACTCTCACAGCACCACAGCCAAACTAAACCAACCACCTCAATCTTGCCCCTCTCTCTCTCACGCTTAACTCTCACAGCACCACAGCCAAACTAAACCAACCACCTCAATCTTAGATTTCTCGTAGCATGAAACCACATCGGTTCCCCCTTCCACTGTCCTCCCAATGACTTATCTCCATAGACGTAGGGTTTTCTTCTCCCTCGTCGATGCGGGTGAACTACAGAGGT
Gaultheria_leucocarpa_MS8                        TGCTCATCCTGTCCGCGTCACAAAACACCCATACTACCTGAACGTGCCTGACATCAGCTCTAATTGTCACTGCATTCCCACAAGCCTGTATGGTGCCCC-TCATCTGTTAGACCTGAAATGACCATCCGATCAGCTCCTCCTGCAGCCCGAATCAAAACTGCATCTCTAGATGATAGGTCTTTCCGATTGAACCAGACTAACTCCGATCACTGCTGACCTACTTTGACCTATCACTCTAGTAAGCGCATGTGCCATTAACTAAACAAGTATATCCGCACCCACCAACAGAGATGCAACACCTGAGAGAATGTATCCTTGCTTAATAGCTTCTCCGACTGATCACCACGGCTTCATCGTCGCGAATCTGTAATCACCCGATTGCTTCGGTCAACCTTCGATCTCTGTAAAGTCTGTCCAATACTTCTAGTGTGTAGCTGTTCAACTCTGCTCGCCTTTTTGGCCACCTATCCGCCGCTTCTGCCACTATCCTGGTCTCTTGCCAATTTCCGTCAGCTCTCCCGGGTCTCATCCTACCTCCTGGCTCATCCACACTCCATTCTCGGCTCTCCCAGCACCCCTCAGAACTCCCATCGGATCTCTTAAAAATCAACGCTTCTGCTAGCACCTGTTGTCACTAACGAGACGAGCATCCATGCACCCCCAAACCAGAGTACAATAACCCGAAAGAGTGTATCCCTGCTTGCCAAACGTGACTGATCATCCCTGGTCTGC-TCTGACTCAATAACATCCCATCCGACAGTGTTGGTGGTCTGGTGCCGCCCTCCGGAGGGTGAACTGAAACTCAATGATGATGATGCGACCAACAACAGTGATAAAAAGGCTGCGGCTGCAGGAATTGTTATAGAAATAGTAAGAAGTAAATTAGAGGGAAAATTGAAGAGAG--TGGCATGAAAGTTGGATAGGAATTTGAATATTTTTCTTTTTCTTTTTTAAGAACCAAACAAATGAAGGGAAAATTTAAAAATTTGTCTTCCTTTCCACCTCTTTCCCTAAGTTCCAAATAGAGCCTTAACGCTTGGGAAAGAGTGAGGAACGAGCAATTTGGGACGGAGGAGGGAGTAGGGTTATGAGGGTACGATGGCCAGCCCATACCTCCTCC-TTCACCAACCTTATTGACCACCTACGAACTCCAACTGCCCCTCTCTCTCTCTTAACTCTCACAGCACCACAGCCAAACTAAACCAACCACCTCAATCTTGCCCCTCTCTCTCTCACGCTTAACTCTCACAGCACCACAGCCAAACTAAACCAACCACCTCAATCTTAGATTTCTCGTAGCATGAAACCACATCGGTTCCCCCTTCCACTGTCCTCCCAATGACTTATCTCCATAGACGTAGGGTTTTCTTCTCCCTCGTCGATGCGGGTGAACTACAGAGGT
Gaultheria_leucocarpa_MS9                        TGCTCATCCTGTCCGCGTCACAAAACACCCATACTACCTGAACGTGCCTGACATCAGCTCTAATTGTCACTGCATTCCCACAAGCCTGTATGGTGCCCC-TCATCTGTTAGACCTGAAATGACCATCCGATCAGCTCCTCCTGCAGCCCGAATCAAAACTGCATCTCTAGATGATAGGTCTTTCCGATTGAACCAGACTAACTCCGATCACTGCTGACCTACTTTGACCTATCACTATAGTAAGCGCATGTGCCATTAACTAAACAAGTATATCCGCACCCACCAACAGAGATGCAACACCTGAGAGAATGTATCCTTGCTTAATAGCTTCTCCGACTGATCACCACGGCTTCATCGTCGCGAATCTGTAATCACCCGATTGCTTCGGTCAACCTTCGATCTCTGTAAAGTCTGTCCAATACTTCTAGTGTGTAGCTGTTCAACTCTGCTCGCCTTTTTGGCCACCTATCCGCCGCTTCTGCCACTATCCTGGTCTCTTGCCAATTTCCGTCAGCTCTCCCGGGTCTCATCCTACCTCCTGGCTCATCCACACTCCATTCTCGGCTCTCCCAGCACCCCTCAGAACTCCCATCGGATCTCTTAAAAATCAACGCTTCTGCTAGCACCTGTTGTCACTAACGAGACGAGCATCCATGCACCCCCAAACCAGAGTACAATAACCCGAAAGAGTGTATCCCTGCTTGCCAAACGTGACTGATCATCCCTGGTCTGCCTCTGACTCAATAACATCCCATCCGACAGTGTTGGTGGTCTGGTGCCGCCCTCCGGAGGGTGAACTGAAACTCAATGATGATGATGCGACCAACAACAGTGATAAAAAGGCTGCGGCTGCAGGAATTGTTATAGAAATAGTAAGAAGTAAATTAGAGGGAAAATTGAAGAGAG--TGGCATGAAAGTTGGATAGGAATTTGAATATTTTTCTTTTTCTTTTTTAAGAACCAAACAAATGAAGGGAAAATTTAAAAATTTGTCTTCCTTTCCACCTCTTTCCCTAAGTTCCAAATAGAGCCTTAACGCTTGGGAAAGAGTGAGGAACGAGCAATTTGGGACGGAGGAGGGAGTAGGGTTATGAGGGTACGATGGCCAGCCCATACCTCCTCC-TTCACCAACCTTATTGACCACCTACGAACTCCAACTGCCCCTCTCTCTCTCTTAACTCTCACAGCACCACAGCCAAACTAAACCAACCACCTCAATCTTGCCCCTCTCTCTCTCACGCTTAACTCTCACAGCACCACAGCCAAACTAAACCAACCACCTCAATCTTAGATTTCTCGTAGCATGAAACCACATCGGTTCCCCCTTCCACTGTCCTCCCAATGACTTATCTCCATAGACGTAGGGTTTTCTTCTCCCTCGTCGATGCGGGTGAACTACAGAGGT
Gaultheria_leucocarpa_MS10                       TGCTCATCCTGTCCGCGTCACAAAACACCCATACTACCTGAACGTGCCTGACATCAGCTCTAATTGTCACTGCATTCCCACAAGCCTGTATGGTGCCCC-TCATCTGTTAGACCTGAAATGACCATCCGATCAGCTCCTCCTGCAGCCCGAATCAAAACTGCATCTCTAGATGATAGGTCTTTCCGATTGAACCAGACTAACTCCGATCACTGCTGACCTACTTTGACCTATCACTATAGTAAGCGCATGTGCCATTAACTAAACAAGTATATCCGCACCCACCAACAGAGATGCAACACCTGAGAGAATGTATCCTTGCTTAATAGCTTCTCCGACTGATCACCACGGCTTCATCGTCGCGAATCTGTAATCACCCGATTGCTTCGGTCAACCTTCGATCTCTGTAAAGTCTGTCCAATACTTCTAGTGTGTAGCTGTTCAACTCTGCTCGCCTTTTTGGCCACCTATCCGCCGCTTCTGCCACTATCCTGGTCTCTTGCCAATTTCCGTCAGCTCTCCCGGGTCTCATCCTACCTCCTGGCTCATCCACACTCCATTCTCGGCTCTCCCAGCACCCCTCAGAACTCCCATCGGATCTCTTAAAAATCAACGCTTCTGCTAGCACCTGTTGTCACTAACGAGACGAGCATCCATGCACCCCCAAACCAGAGTACAATAACCCGAAAGAGTGTATCCCTGCTTGCCAAACGTGACTGATCATCCCTGGTCTGCGTCTGACTCAATAACATCCCATCCGACAGTGTTGGTGGTCTGGTGCCGCCCTCCGGAGGGTGAACTGAAACTCAATGATGATGATGCGACCAACAACAGTGATAAAAAGGCTGCGGCTGCAGGAATTGTTATAGAAATAGTAAGAAGTAAATTAGAGGGAAAATTGAAGAGAG--TGGCATGAAAGTTGGATAGGAATTTGAATATTTTTCTTTTTCTTTTTTAAGAACCAAACAAATGAAGGGAAAATTTAAAAATTTGTCTTCCTTTCCACCTCTTTCCCTAAGTTCCAAATAGAGCCTTAACGCTTGGGAAAGAGTGAGGAACGAGCAATTTGGGACGGAGGAGGGAGTAGGGTTATGAGGGTACGATGGCCAGCCCATACCTCCTCC-TTCACCAACCTTATTGACCACCTACGAACTCCAACTGCCCCTCTCTCTCTCTTAACTCTCACAGCACCACAGCCAAACTAAACCAACCACCTCAATCTTGCCCCTCTCTCTCTCACGCTTAACTCTCACAGCACCACAGCCAAACTAAACCAACCACCTCAATCTTAGATTTCTCGTAGCATGAAACCACATCGGTTCCCCCTTCCACTGTCCTCCCAATGACTTATCTCCATAGACGTAGGGTTTTCTTCTCCCTCGTCGATGCGGGTGAACTACAGAGGT
Gaultheria_leucocarpa_YLC1                       TGCTCATCCTGTCCGCGTCACAAAACACCCATACTACCTGAACGTGCCTGACATCGGCTCTAATTGTCACTGCACTCCCACAAGCCTGTATGGTGCCCCCTCATCTGTTAGACCTGAAATGACCATCCGATCAGCTCCTCCTACAGCCCGAATCAAAATTGCATCTCTACATGATAGGTCTTCCCGATTGAACCAGACTACCTCCAATCACTGCTGACTTACTTTGACCTATCACTCTAGTAAGCGCATGTGCCATTAACTAAACAAGTATATCCGCACCCACCAACAGAGATGCAACACCTGAGAGAATGTATCCTTGCTCACTAGCTTCTCCGACTAATCACCACGGCTTCATCGTCCCGAATCTGTAATCATCCGATTGCTTCGGTCAACCTTCGATCTCTGCAAAGTCTGTCCAATACTTCTAGTGTGTAGCTGTTCAACTCCGCTCGCCTTTTTCGCCACCTATCCGCCGCTCTTGCCACTATCCTGGTCTCTTGCCAATCTCCGTCAGCTCTCCCGGGTCTCATCCTACCTCCTAGCTCATCCACGCTCCATTCCCGGCTCTCCCAGCACCCCTCAGAACTCCCATCGGATCTCCTAAAAATCAACGCTTCTGCTAGCACCTGTTGTCACTAACGAGACGAGCATCCATGCACCCCCAAACCAGAGTACAATAACCCGAAAGAGTGTATCCCTGCTTGCCAAACGTGACTGATAATCCCTGGTCTGTCTCTGACTCAATAACATCCCATCCGACAGTGTTGGTGGTCTGGTGCCGCCCTCCGGAGGGTGAACTGAAACTCAATGATGATGATGCTACCAACAACAGTGATAAAAAGGCTGCGGCTGCAGGAATTGTTATAGAAATAGTAAGAAGTAAATTAGAGGGAAAATTGAAGAGAAAGTGGCATGAAAGTTGGATAGGAATTTGAATATTTTTCTTTTTCTTTTTTAAGAACCAAACAAATGAAGGGAAAATGTAAAAATTTGTCTTCCTTTCCACCTCTTTCCCTAACTTCCAAATAGAGCCTTAACGCTTGGGAAAGAGTGAGGAGCGAGCAATTTGGGACGGAGGAGGGAGTAGGGTTATGAGGGTACGATGGCCAGCCCGTACCACCTCCGTTCACCAACCTTATTGACCACCTACGAACTCAAACTGCCCCTCTCTCTCTCTCTCTC-------------------------------------------------------------TTAACTCTCACAGCACCACAGCCAAACTAAACCAACCACCTCAATCTTAGATTTCTCGTAGCATGAAACCACATTGGTTCCCCCTTCCATTGTCCTCCCAATGACTTATCTCCATAGACGTAGGGTTTTCTTCTCCCTCGTCGATGCGGGTGAACTACAGAGGT
Gaultheria_leucocarpa_YLC2                       TGCTCATCCTGTCCGCGTCACAAAACACCCATACTACCTGAACGTGCCTGACATCGGCTCTAATTGTCACTGCACTCCCACAAGCCTGTATGGTGCCCCCTCATCTGTTAGACCTGAAATGACCATCCGATCAGCTCCTCCTACAGCCCGAATCAAAATTGCATCTCTACATGATAGGTCTTCCCGATTGAACCAGACTACCTCCAATCACTGCTGACTTACTTTGACCTATCACTCTAGTAAGCGCATGTGCCATTAACTAAACAAGTATATCCGCACCCACCAACAGAGATGCAACACCTGAGAGAATGTATCCTTGCTCACTAGCTTCTCCGACTAATCACCACGGCTTCATCGTCCCGAATCTGTAATCATCCGATTGCTTCGGTCAACCTTCGATCTCTGCAAAGTCTGTCCAATACTTCTAGTGTGTAGCTGTTCAACTCCGCTCGCCTTTTTCGCCACCTATCCGCCGCTCTTGCCACTATCCTGGTCTCTTGCCAATCTCCGTCAGCTCTCCCGGGTCTCATCCTACCTCCTAGCTCATCCACGCTCCATTCCCGGCTCTCCCAGCACCCCTCAGAACTCCCATCGGATCTCCTAAAAATCAACGCTTCTGCTAGCACCTGTTGTCACTAACGAGACGAGCATCCATGCACCCCCAAACCAGAGTACAATAACCCGAAAGAGTGTATCCCTGCTTGCCAAACGTGACTGATAATCCCTGGTCTGTCTCTGACTCAATAACATCCCATCCGACAGTGTTGGTGGTCTGGTGCCGCCCTCCGGAGGGTGAACTGAAACTCAATGATGATGATGCTACCAACAACAGTGATAAAAAGGCTGCGGCTGCAGGAATTGTTATAGAAATAGTAAGAAGTAAATTAGAGGGAAAATTGAAGAGAAAGTGGCATGAAAGTTGGATAGGAATTTGAATATTTTTCTTTTTCTTTTTTAAGAACCAAACAAATGAAGGGAAAATGTAAAAATTTGTCTTCCTTTCCACCTCTTTCCCTAACTTCCAAATAGAGCCTTAACGCTTGGGAAAGAGTGAGGAGCGAGCAATTTGGGACGGAGGAGGGAGTAGGGTTATGAGGGTACGATGGCCAGCCCGTACCACCTCCGTTCACCAACCTTATTGACCACCTACGAACTCAAACTGCCCCTCTCTCTCTCTCTCTC-------------------------------------------------------------TTAACTCTCACAGCACCACAGCCAAACTAAACCAACCACCTCAATCTTAGATTTCTCGTAGCATGAAACCACATTGGTTCCCCCTTCCATTGTCCTCCCAATGACTTATCTCCATAGACGTAGGGTTTTCTTCTCCCTCGTCGATGCGGGTGAACTACAGAGGT
Gaultheria_leucocarpa_YLC3                       TGCTCATCCTGTCCGCGTCACAAAACACCCATACTACCTGAACGTGCCTGACATCGGCTCTAATTGTCACTGCACTCCCACAAGCCTGTATGGTGCCCCCTCATCTGTTAGACCTGAAATGACCATCCGATCAGCTCCTCCTACAGCCCGAATCAAAATTGCATCTCTACATGATAGGTCTTCCCGATTGAACCAGACTACCTCCAATCACTGCTGACTTACTTTGACCTATCACTCTAGTAAGCGCATGTGCCATTAACTAAACAAGTATATCCGCACCCACCAACAGAGATGCAACACCTGAGAGAATGTATCCTTGCTCACTAGCTTCTCCGACTAATCACCACGGCTTCATCGTCCCGAATCTGTAATCATCCGATTGCTTCGGTCAACCTTCGATCTCTGCAAAGTCTGTCCAATACTTCTAGTGTGTAGCTGTTCAACTCCGCTCGCCTTTTTCGCCACCTATCCGCCGCTCTTGCCACTATCCTGGTCTCTTGCCAATCTCCGTCAGCTCTCCCGGGTCTCATCCTACCTCCTAGCTCATCCACGCTCCATTCCCGGCTCTCCCAGCACCCCTCAGAACTCCCATCGGATCTCCTAAAAATCAACGCTTCTGCTAGCACCTGTTGTCACTAACGAGACGAGCATCCATGCACCCCCAAACCAGAGTACAATAACCCGAAAGAGTGTATCCCTGCTTGCCAAACGTGACTGATAATCCCTGGTCTGTCTCTGACTCAATAACATCCCATCCGACAGTGTTGGTGGTCTGGTGCCGCCCTCCGGAGGGTGAACTGAAACTCAATGATGATGATGCTACCAACAACAGTGATAAAAAGGCTGCGGCTGCAGGAATTGTTATAGAAATAGTAAGAAGTAAATTAGAGGGAAAATTGAAGAGAAAGTGGCATGAAAGTTGGATAGGAATTTGAATATTTTTCTTTTTCTTTTTTAAGAACCAAACAAATGAAGGGAAAATGTAAAAATTTGTCTTCCTTTCCACCTCTTTCCCTAACTTCCAAATAGAGCCTTAACGCTTGGGAAAGAGTGAGGAGCGAGCAATTTGGGACGGAGGAGGGAGTAGGGTTATGAGGGTACGATGGCCAGCCCGTACCACCTCCGTTCACCAACCTTATTGACCACCTACGAACTCAAACTGCCCCTCTCTCTCTCTCTCTC-------------------------------------------------------------TTAACTCTCACAGCACCACAGCCAAACTAAACCAACCACCTCAATCTTAGATTTCTCGTAGCATGAAACCACATTGGTTCCCCCTTCCATTGTCCTCCCAATGACTTATCTCCATAGACGTAGGGTTTTCTTCTCCCTCGTCGATGCGGGTGAACTACAGAGGT
Gaultheria_leucocarpa_YLC4                       TGCTCATCCTGTCCGCGTCACAAAACACCCATACTACCTGAACGTGCCTGACATCGGCTCTAATTGTCACTGCACTCCCACAAGCCTGTATGGTGCCCCCTCATCTGTTAGACCTGAAATGACCATCCGATCAGCTCCTCCTACAGCCCGAATCAAAATTGCATCTCTACATGATAGGTCTTCCCGATTGAACCAGACTACCTCCAATCACTGCTGACTTACTTTGACCTATCACTCTAGTAAGCGCATGTGCCATTAACTAAACAAGTATATCCGCACCCACCAACAGAGATGCAACACCTGAGAGAATGTATCCTTGCTCACTAGCTTCTCCGACTAATCACCACGGCTTCATCGTCCCGAATCTGTAATCATCCGATTGCTTCGGTCAACCTTCGATCTCTGCAAAGTCTGTCCAATACTTCTAGTGTGTAGCTGTTCAACTCCGCTCGCCTTTTTCGCCACCTATCCGCCGCTCTTGCCACTATCCTGGTCTCTTGCCAATCTCCGTCAGCTCTCCCGGGTCTCATCCTACCTCCTAGCTCATCCACGCTCCATTCCCGGCTCTCCCAGCACCCCTCAGAACTCCCATCGGATCTCCTAAAAATCAACGCTTCTGCTAGCACCTGTTGTCACTAACGAGACGAGCATCCATGCACCCCCAAACCAGAGTACAATAACCCGAAAGAGTGTATCCCTGCTTGCCAAACGTGACTGATAATCCCTGGTCTGTCTCTGACTCAATAACATCCCATCCGACAGTGTTGGTGGTCTGGTGCCGCCCTCCGGAGGGTGAACTGAAACTCAATGATGATGATGCTACCAACAACAGTGATAAAAAGGCTGCGGCTGCAGGAATTGTTATAGAAATAGTAAGAAGTAAATTAGAGGGAAAATTGAAGAGAAAGTGGCATGAAAGTTGGATAGGAATTTGAATATTTTTCTTTTTCTTTTTTAAGAACCAAACAAATGAAGGGAAAATGTAAAAATTTGTCTTCCTTTCCACCTCTTTCCCTAACTTCCAAATAGAGCCTTAACGCTTGGGAAAGAGTGAGGAGCGAGCAATTTGGGACGGAGGAGGGAGTAGGGTTATGAGGGTACGATGGCCAGCCCGTACCACCTCCGTTCACCAACCTTATTGACCACCTACGAACTCAAACTGCCCCTCTCTCTCTCTCTCTC-------------------------------------------------------------TTAACTCTCACAGCACCACAGCCAAACTAAACCAACCACCTCAATCTTAGATTTCTCGTAGCATGAAACCACATTGGTTCCCCCTTCCATTGTCCTCCCAATGACTTATCTCCATAGACGTAGGGTTTTCTTCTCCCTCGTCGATGCGGGTGAACTACAGAGGT
Gaultheria_leucocarpa_YLC5                       TGCTCATCCTGTCCGCGTCACAAAACACCCATACTACCTGAACGTGCCTGACATCGGCTCTAATTGTCACTGCACTCCCACAAGCCTGTATGGTGCCCCCTCATCTGTTAGACCTGAAATGACCATCCGATCAGCTCCTCCTACAGCCCGAATCAAAATTGCATCTCTACATGATAGGTCTTCCCGATTGAACCAGACTACCTCCAATCACTGCTGACTTACTTTGACCTATCACTCTAGTAAGCGCATGTGCCATTAACTAAACAAGTATATCCGCACCCACCAACAGAGATGCAACACCTGAGAGAATGTATCCTTGCTCACTAGCTTCTCCGACTAATCACCACGGCTTCATCGTCCCGAATCTGTAATCATCCGATTGCTTCGGTCAACCTTCGATCTCTGCAAAGTCTGTCCAATACTTCTAGTGTGTAGCTGTTCAACTCCGCTCGCCTTTTTCGCCACCTATCCGCCGCTCTTGCCACTATCCTGGTCTCTTGCCAATCTCCGTCAGCTCTCCCGGGTCTCATCCTACCTCCTAGCTCATCCACGCTCCATTCCCGGCTCTCCCAGCACCCCTCAGAACTCCCATCGGATCTCCTAAAAATCAACGCTTCTGCTAGCACCTGTTGTCACTAACGAGACGAGCATCCATGCACCCCCAAACCAGAGTACAATAACCCGAAAGAGTGTATCCCTGCTTGCCAAACGTGACTGATAATCCCTGGTCTGTCTCTGACTCAATAACATCCCATCCGACAGTGTTGGTGGTCTGGTGCCGCCCTCCGGAGGGTGAACTGAAACTCAATGATGATGATGCTACCAACAACAGTGATAAAAAGGCTGCGGCTGCAGGAATTGTTATAGAAATAGTAAGAAGTAAATTAGAGGGAAAATTGAAGAGAAAGTGGCATGAAAGTTGGATAGGAATTTGAATATTTTTCTTTTTCTTTTTTAAGAACCAAACAAATGAAGGGAAAATGTAAAAATTTGTCTTCCTTTCCACCTCTTTCCCTAACTTCCAAATAGAGCCTTAACGCTTGGGAAAGAGTGAGGAGCGAGCAATTTGGGACGGAGGAGGGAGTAGGGTTATGAGGGTACGATGGCCAGCCCGTACCACCTCCGTTCACCAACCTTATTGACCACCTACGAACTCAAACTGCCCCTCTCTCTCTCTCTCTC-------------------------------------------------------------TTAACTCTCACAGCACCACAGCCAAACTAAACCAACCACCTCAATCTTAGATTTCTCGTAGCATGAAACCACATTGGTTCCCCCTTCCATTGTCCTCCCAATGACTTATCTCCATAGACGTAGGGTTTTCTTCTCCCTCGTCGATGCGGGTGAACTACAGAGGT
Gaultheria_leucocarpa_YLC6                       TGCTCATCCTGTCCGCGTCACAAAACACCCATACTACCTGAACGTGCCTGACATCGGCTCTAATTGTCACTGCACTCCCACAAGCCTGTATGGTGCCCCCTCATCTGTTAGACCTGAAATGACCATCCGATCAGCTCCTCCTACAGCCCGAATCAAAATTGCATCTCTACATGATAGGTCTTCCCGATTGAACCAGACTACCTCCAATCACTGCTGACTTACTTTGACCTATCACTCTAGTAAGCGCATGTGCCATTAACTAAACAAGTATATCCGCACCCACCAACAGAGATGCAACACCTGAGAGAATGTATCCTTGCTCACTAGCTTCTCCGACTAATCACCACGGCTTCATCGTCCCGAATCTGTAATCATCCGATTGCTTCGGTCAACCTTCGATCTCTGCAAAGTCTGTCCAATACTTCTAGTGTGTAGCTGTTCAACTCCGCTCGCCTTTTTCGCCACCTATCCGCCGCTCTTGCCACTATCCTGGTCTCTTGCCAATCTCCGTCAGCTCTCCCGGGTCTCATCCTACCTCCTAGCTCATCCACGCTCCATTCCCGGCTCTCCCAGCACCCCTCAGAACTCCCATCGGATCTCCTAAAAATCAACGCTTCTGCTAGCACCTGTTGTCACTAACGAGACGAGCATCCATGCACCCCCAAACCAGAGTACAATAACCCGAAAGAGTGTATCCCTGCTTGCCAAACGTGACTGATAATCCCTGGTCTGTCTCTGACTCAATAACATCCCATCCGACAGTGTTGGTGGTCTGGTGCCGCCCTCCGGAGGGTGAACTGAAACTC---GATGATGATGCTACCAACAACAGTGATAAAAAGGCTGCGGCTGCAGGAATTGTTATAGAAATAGTAAGAAGTAAATTAGAGGGAAAATTGAAGAGAGTG--GCATGAAAGTTGGATAGGAATTTGAATATTTTTCTTTTTCTTTTTTAAGAACCAGACAAATGAAGGGAAAATGTAAAAATTTGTCTTCCTTTCCACCTCTTTCCCTAACTTCCAAATAGAGCCTTAACGCTTGGGAAAGAGTGAGGAACGAGCAATTTGGGGCGGAGGAGGGAGTAGGGTTATGAGGGTACGATGGCCAGCCCGTACCTCCTCCGTTCACCAACCTTATTGACCACCTACGAACTCCAACTGCCCCTCTCTCTCTCTCTCT---------------------------------------------------------------CAACTCTCACAGCACCACAGCCAAACTAAACCAACCACCTCAATCTTAGATTTCTCGTAGCATGAAACCACATTGGTTCCCCCTTCCATTGTCCTCCCAATGACTTATCTCCATAGACGTAGGGTTTTCTTCTCCCTCGTCGATGCGGGTGAACTACAGAGGT
Gaultheria_leucocarpa_YLC7                       TGCTCATCCTGTCCGCGTCACAAAACACCCATACTACCTGAACGTGCCTGACATCGGCTCTAATTGTCACTGCACTCCCACAAGCCTGTATGGTGCCCCCTCATCTGTTAGACCTGAAATGACCATCCGATCAGCTCCTCCTACAGCCCGAATCAAAATTGCATCTCTACATGATAGGTCTTCCCGATTGAACCAGACTACCTCCAATCACTGCTGACTTACTTTGACCTATCACTCTAGTAAGCGCATGTGCCATTAACTAAACAAGTATATCCGCACCCACCAACAGAGATGCAACACCTGAGAGAATGTATCCTTGCTCACTAGCTTCTCCGACTAATCACCACGGCTTCATCGTCCCGAATCTGTAATCATCCGATTGCTTCGGTCAACCTTCGATCTCTGCAAAGTCTGTCCAATACTTCTAGTGTGTAGCTGTTCAACTCCGCTCGCCTTTTTCGCCACCTATCCGCCGCTCTTGCCACTATCCTGGTCTCTTGCCAATCTCCGTCAGCTCTCCCGGGTCTCATCCTACCTCCTAGCTCATCCACGCTCCATTCCCGGCTCTCCCAGCACCCCTCAGAACTCCCATCGGATCTCCTAAAAATCAACGCTTCTGCTAGCACCTGTTGTCACTAACGAGACGAGCATCCATGCACCCCCAAACCAGAGTACAATAACCCGAAAGAGTGTATCCCTGCTTGCCAAACGTGACTGATAATCCCTGGTCTGTCTCTGACTCAATAACATCCCATCCGACAGTGTTGGTGGTCTGGTGCCGCCCTCCGGAGGGTGAACTGAAACTCAATGATGATGATGCTACCAACAACAGTGATAAAAAGGCTGCGGCTGCAGGAATTGTTATAGAAATAGTAAGAAGTAAATTAGAGGGAAAATTGAAGAGAAAGTGGCATGAAAGTTGGATAGGAATTTGAATATTTTTCTTTTTCTTTTTTAAGAACCAAACAAATGAAGGGAAAATGTAAAAATTTGTCTTCCTTTCCACCTCTTTCCCTAACTTCCAAATAGAGCCTTAACGCTTGGGAAAGAGTGAGGAGCGAGCAATTTGGGACGGAGGAGGGAGTAGGGTTATGAGGGTACGATGGCCAGCCCGTACCACCTCCGTTCACCAACCTTATTGACCACCTACGAACTCAAACTGCCCCTCTCTCTCTCTCTCTC-------------------------------------------------------------TTAACTCTCACAGCACCACAGCCAAACTAAACCAACCACCTCAATCTTAGATTTCTCGTAGCATGAAACCACATTGGTTCCCCCTTCCATTGTCCTCCCAATGACTTATCTCCATAGACGTAGGGTTTTCTTCTCCCTCGTCGATGCGGGTGAACTACAGAGGT
Gaultheria_leucocarpa_YLC8                       TGCTCATCCTGTCCGCGTCACAAAACACCCATACTACCTGAACGTGCCTGACATCGGCTCTAATTGTCACTGCACTCCCACAAGCCTGTATGGTGCCCCCTCATCTGTTAGACCTGAAATGACCATCCGATCAGCTCCTCCTACAGCCCGAATCAAAATTGCATCTCTACATGATAGGTCTTCCCGATTGAACCAGACTACCTCCAATCACTGCTGACTTACTTTGACCTATCACTCTAGTAAGCGCATGTGCCATTAACTAAACAAGTATATCCGCACCCACCAACAGAGATGCAACACCTGAGAGAATGTATCCTTGCTCACTAGCTTCTCCGACTAATCACCACGGCTTCATCGTCCCGAATCTGTAATCATCCGATTGCTTCGGTCAACCTTCGATCTCTGCAAAGTCTGTCCAATACTTCTAGTGTGTAGCTGTTCAACTCCGCTCGCCTTTTTCGCCACCTATCCGCCGCTCTTGCCACTATCCTGGTCTCTTGCCAATCTCCGTCAGCTCTCCCGGGTCTCATCCTACCTCCTAGCTCATCCACGCTCCATTCCCGGCTCTCCCAGCACCCCTCAGAACTCCCATCGGATCTCCTAAAAATCAACGCTTCTGCTAGCACCTGTTGTCACTAACGAGACGAGCATCCATGCACCCCCAAACCAGAGTACAATAACCCGAAAGAGTGTATCCCTGCTTGCCAAACGTGACTGATAATCCCTGGTCTGTCTCTGACTCAATAACATCCCATCCGACAGTGTTGGTGGTCTGGTGCCGCCCTCCGGAGGGTGAACTGAAACTCAATGATGATGATGCTACCAACAACAGTGATAAAAAGGCTGCGGCTGCAGGAATTGTTATAGAAATAGTAAGAAGTAAATTAGAGGGAAAATTGAAGAGAAAGTGGCATGAAAGTTGGATAGGAATTTGAATATTTTTCTTTTTCTTTTTTAAGAACCAAACAAATGAAGGGAAAATGTAAAAATTTGTCTTCCTTTCCACCTCTTTCCCTAACTTCCAAATAGAGCCTTAACGCTTGGGAAAGAGTGAGGAGCGAGCAATTTGGGACGGAGGAGGGAGTAGGGTTATGAGGGTACGATGGCCAGCCCGTACCACCTCCGTTCACCAACCTTATTGACCACCTACGAACTCAAACTGCCCCTCTCTCTCTCTCTCTC-------------------------------------------------------------TTAACTCTCACAGCACCACAGCCAAACTAAACCAACCACCTCAATCTTAGATTTCTCGTAGCATGAAACCACATTGGTTCCCCCTTCCATTGTCCTCCCAATGACTTATCTCCATAGACGTAGGGTTTTCTTCTCCCTCGTCGATGCGGGTGAACTACAGAGGT
Gaultheria_leucocarpa_YLC9                       TGCTCATCCTGTCCGCGTCACAAAACACCCATACTACCTGAACGTGCCTGACATCGGCTCTAATTGTCACTGCACTCCCACAAGCCTGTATGGTGCCCCCTCATCTGTTAGACCTGAAATGACCATCCGATCAGCTCCTCCTACAGCCCGAATCAAAATTGCATCTCTACATGATAGGTCTTCCCGATTGAACCAGACTACCTCCAATCACTGCTGACTTACTTTGACCTATCACTCTAGTAAGCGCATGTGCCATTAACTAAACAAGTATATCCGCACCCACCAACAGAGATGCAACACCTGAGAGAATGTATCCTTGCTCACTAGCTTCTCCGACTAATCACCACGGCTTCATCGTCCCGAATCTGTAATCATCCGATTGCTTCGGTCAACCTTCGATCTCTGCAAAGTCTGTCCAATACTTCTAGTGTGTAGCTGTTCAACTCCGCTCGCCTTTTTCGCCACCTATCCGCCGCTCTTGCCACTATCCTGGTCTCTTGCCAATCTCCGTCAGCTCTCCCGGGTCTCATCCTACCTCCTAGCTCATCCACGCTCCATTCCCGGCTCTCCCAGCACCCCTCAGAACTCCCATCGGATCTCCTAAAAATCAACGCTTCTGCTAGCACCTGTTGTCACTAACGAGACGAGCATCCATGCACCCCCAAACCAGAGTACAATAACCCGAAAGAGTGTATCCCTGCTTGCCAAACGTGACTGATAATCCCTGGTCTGTCTCTGACTCAATAACATCCCATCCGACAGTGTTGGTGGTCTGGTGCCGCCCTCCGGAGGGTGAACTGAAACTCAATGATGATGATGCTACCAACAACAGTGATAAAAAGGCTGCGGCTGCAGGAATTGTTATAGAAATAGTAAGAAGTAAATTAGAGGGAAAATTGAAGAGAAAGTGGCATGAAAGTTGGATAGGAATTTGAATATTTTTCTTTTTCTTTTTTAAGAACCAAACAAATGAAGGGAAAATGTAAAAATTTGTCTTCCTTTCCACCTCTTTCCCTAACTTCCAAATAGAGCCTTAACGCTTGGGAAAGAGTGAGGAGCGAGCAATTTGGGACGGAGGAGGGAGTAGGGTTATGAGGGTACGATGGCCAGCCCGTACCACCTCCGTTCACCAACCTTATTGACCACCTACGAACTCAAACTGCCCCTCTCTCTCTCTCTCTC-------------------------------------------------------------TTAACTCTCACAGCACCACAGCCAAACTAAACCAACCACCTCAATCTTAGATTTCTCGTAGCATGAAACCACATTGGTTCCCCCTTCCATTGTCCTCCCAATGACTTATCTCCATAGACGTAGGGTTTTCTTCTCCCTCGTCGATGCGGGTGAACTACAGAGGT
Gaultheria_leucocarpa_YLC10                      TGCTCATCCTGTCCGCGTCACAAAACACCCATACTACCTGAACGTGCCTGACATCGGCTCTAATTGTCACTGCACTCCCACAAGCCTGTATGGTGCCCCCTCATCTGTTAGACCTGAAATGACCATCCGATCAGCTCCTCCTACAGCCCGAATCAAAATTGCATCTCTACATGATAGGTCTTCCCGATTGAACCAGACTACCTCCAATCACTGCTGACTTACTTTGACCTATCACTCTAGTAAGCGCATGTGCCATTAACTAAACAAGTATATCCGCACCCACCAACAGAGATGCAACACCTGAGAGAATGTATCCTTGCTCACTAGCTTCTCCGACTAATCACCACGGCTTCATCGTCCCGAATCTGTAATCATCCGATTGCTTCGGTCAACCTTCGATCTCTGCAAAGTCTGTCCAATACTTCTAGTGTGTAGCTGTTCAACTCCGCTCGCCTTTTTCGCCACCTATCCGCCGCTCTTGCCACTATCCTGGTCTCTTGCCAATCTCCGTCAGCTCTCCCGGGTCTCATCCTACCTCCTAGCTCATCCACGCTCCATTCCCGGCTCTCCCAGCACCCCTCAGAACTCCCATCGGATCTCCTAAAAATCAACGCTTCTGCTAGCACCTGTTGTCACTAACGAGACGAGCATCCATGCACCCCCAAACCAGAGTACAATAACCCGAAAGAGTGTATCCCTGCTTGCCAAACGTGACTGATAATCCCTGGTCTGTCTCTGACTCAATAACATCCCATCCGACAGTGTTGGTGGTCTGGTGCCGCCCTCCGGAGGGTGAACTGAAACTCAATGATGATGATGCTACCAACAACAGTGATAAAAAGGCTGCGGCTGCAGGAATTGTTATAGAAATAGTAAGAAGTAAATTAGAGGGAAAATTGAAGAGAAAGTGGCATGAAAGTTGGATAGGAATTTGAATATTTTTCTTTTTCTTTTTTAAGAACCAAACAAATGAAGGGAAAATGTAAAAATTTGTCTTCCTTTCCACCTCTTTCCCTAACTTCCAAATAGAGCCTTAACGCTTGGGAAAGAGTGAGGAGCGAGCAATTTGGGACGGAGGAGGGAGTAGGGTTATGAGGGTACGATGGCCAGCCCGTACCACCTCCGTTCACCAACCTTATTGACCACCTACGAACTCAAACTGCCCCTCTCTCTCTCTCTCTC-------------------------------------------------------------TTAACTCTCACAGCACCACAGCCAAACTAAACCAACCACCTCAATCTTAGATTTCTCGTAGCATGAAACCACATTGGTTCCCCCTTCCATTGTCCTCCCAATGACTTATCTCCATAGACGTAGGGTTTTCTTCTCCCTCGTCGATGCGGGTGAACTACAGAGGT
