# Supplementary material for: Patterns of genetic variation and morphology support the recognition of five species in the Gaultheria leucocarpa Blume (Ericaceae) group from mainland China
Source: Ecol Evol. 2023 Jun 9;13(6):e10178. doi: 10.1002/ece3.10178 (PMC10251198; doi:10.1002/ece3.10178)
Supplement: Supplementary file 4 — Appendix S4 [file ECE3-13-e10178-s010.xlsx]

## Sheet: Appendix 4-1
Sample	Plant height(m)	Maximal width of the stem base (mm)	Maximal blade length of the leaf borne at the basal position of a branch(cm)	Maximal blade length of leaf borne at the central position of a branch(cm)	Maximal blade length of leaf borne at the upper position of a branch(cm)	Mean value of leaf blade length on a branch(cm)	Maximal blade width of leaf borne at the basal position of a branch(cm)	Maximal blade width of leaf borne at the central position of a branch(cm)	Maximal blade width of leaf borne at the upper position of a branch(cm)	Mean value of leaf blade width on a branch(cm)	Number of marginal teeth on the blade of a leaf borne at the basal position of a branch	Number of marginal teeth on the blade of a leaf borne at the central position of a branch	Number of marginal teeth on the blade of a leaf borne at the upper position of a branch	Mean value of the number of leaf marginal teeth of a branch	Number of flowers in an inflorescence	Length of bract at pedicel base (mm)	Maximal length of corolla(mm)	Maximal width of corolla(mm)	Ratio of style length to the polar axis of young fruit
G. leucocarpa var. crenulata WD1	1.04	4.64	6.75	8	6.66	7.13667	3.45	3.38	2.15	2.99333	119	136	132	129	4	4.92	4.89	6.22	0.93
G. leucocarpa var. crenulata WD10	1.24	4.77	4.94	10.43	9.99	8.45333	4	5.64	4.83	4.82333	137	149	153	146.333	4	2.47	5.11	5.62	1.04
G. leucocarpa var. crenulata WD2	0.72	4.46	4.03	6.8	5.03	5.28667	2.44	3.35	1.93	2.57333	148	146	120	138	6	5.87	4.35	5.74	0.98
G. leucocarpa var. crenulata WD3	0.91	4.81	5.19	9.97	5.69	6.95	2.96	4.37	1.91	3.08	118	142	96	118.667	4	6.52	4.18	5.61	0.87
G. leucocarpa var. crenulata WD4	0.57	3.84	5.37	9.36	5.91	6.88	2.52	3.18	2.26	2.65333	106	123	127	118.667	8	9.02	5.42	6.73	0.7
G. leucocarpa var. crenulata WD5	0.92	5.22	5.01	8.51	7.25	6.92333	2.73	3.31	2.29	2.77667	92	136	108	112	8	4.02	5.33	6.32	1.06
G. leucocarpa var. crenulata WD6	1.73	5.7	5.81	8.73	9.13	7.89	2.8	4.25	3.39	3.48	127	138	149	138	8	3.35	4.75	5.84	1.17
G. leucocarpa var. crenulata WD7	2.02	5.01	5.62	8.48	8.98	7.69333	2.76	4.14	3.32	3.40667	129	143	151	141	5	4.22	5.88	6.54	0.87
G. leucocarpa var. crenulata WD8	1.42	5.25	7.63	9.56	8.41	8.53333	4.64	5.22	4.58	4.81333	121	132	135	129.333	3	2.8	5.77	6.53	1.13
G. leucocarpa var. crenulata WD9	1.91	5.29	6.32	8.6	5.75	6.89	3.41	5.72	2.6	3.91	93	132	107	110.667	4	3.05	4.51	5.5	1.28
G. leucocarpa var. pingbienensis DWS1	2.71	10.72	7.66	13.4	8.39	9.81667	3.79	6.17	2.61	4.19	57	90	60	69	10	1.85	4.15	4.23	0.52
G. leucocarpa var. pingbienensis DWS10	2.28	14.13	10.63	12.06	7.56	10.0833	5.24	6	3.32	4.85333	62	74	56	64	6	4.71	4.05	4.73	0.4
G. leucocarpa var. pingbienensis DWS2	1.98	8.13	6.88	12.04	11.33	10.0833	2.92	5.58	4.43	4.31	42	65	60	55.6667	11	1.92	3.04	4.09	0.53
G. leucocarpa var. pingbienensis DWS3	1.96	9.04	7.13	10.52	9.88	9.17667	3.38	5.24	3.75	4.12333	38	64	48	50	5	1.96	3.66	2.98	0.44
G. leucocarpa var. pingbienensis DWS4	3.01	11.68	9.5	12.1	12.52	11.3733	3.59	4.93	4.66	4.39333	38	43	38	39.6667	12	3.32	2.67	2.83	0.47
G. leucocarpa var. pingbienensis DWS5	1.79	8.49	7.1	12.54	14.09	11.2433	3.49	5.32	5.23	4.68	58	91	81	76.6667	7	2.61	3.55	3.57	0.38
G. leucocarpa var. pingbienensis DWS6	2.51	7.57	6.11	11.57	9.03	8.90333	2.16	3.68	3	2.94667	63	72	51	62	7	2.97	3.36	3.9	0.45
G. leucocarpa var. pingbienensis DWS7	3.65	12	6.14	9.76	8.35	8.08333	1.88	3.26	2.86	2.66667	47	66	46	53	4	2.4	2.88	3.48	0.42
G. leucocarpa var. pingbienensis DWS8	3.66	13.57	7.05	12.61	12.59	10.75	3.96	6.21	5.9	5.35667	38	62	55	51.6667	9	5.17	3.84	3.66	0.36
G. leucocarpa var. pingbienensis DWS9	2.72	15.28	7.2	11.95	12.05	10.4	3.48	6.14	5.37	4.99667	37	57	60	51.3333	13	2.06	3.59	4.56	0.51
G. leucocarpa var. yunnanensis DHY1	1.2	5.6	4.92	7.39	6.22	6.17667	2.27	3.41	2.5	2.72667	64	74	70	69.3333	5	4.53	6.47	6.74	0.87
G. leucocarpa var. yunnanensis DHY10	0.34	3.56	3.85	7.37	6.34	5.85333	2.21	3.4	2.29	2.63333	78	80	63	73.6667	6	3.08	5.36	5.78	1.11
G. leucocarpa var. yunnanensis DHY2	0.45	4.4	5.03	5.63	4.22	4.96	2.2	1.83	1.51	1.84667	68	53	43	54.6667	9	3.42	7.53	7.25	1.12
G. leucocarpa var. yunnanensis DHY3	0.5	4.62	3.92	6.07	7.26	5.75	1.77	3.25	3.27	2.76333	67	68	101	78.6667	3	3.97	5.62	6.09	0.89
G. leucocarpa var. yunnanensis DHY4	0.84	5.96	7.42	6.93	4.39	6.24667	3.68	2.81	1.68	2.72333	79	76	61	72	7	2.36	5.25	5.92	1.02
G. leucocarpa var. yunnanensis DHY5	0.85	4.14	3.85	4.85	5.55	4.75	1.94	2.36	1.97	2.09	60	72	57	63	7	3.04	7.79	6.43	1.15
G. leucocarpa var. yunnanensis DHY6	0.33	2.6	6.15	5.81	6.09	6.01667	3.41	2.28	2.5	2.73	113	80	66	86.3333	3	2.76	6.95	7.58	1.22
G. leucocarpa var. yunnanensis DHY7	0.73	5.76	7.08	7.09	6.73	6.96667	3.52	2.93	2.12	2.85667	80	78	58	72	14	2.34	5.95	7.13	0.9
G. leucocarpa var. yunnanensis DHY8	0.6	4.32	5.82	6.33	7	6.38333	2.79	2.61	2.66	2.68667	96	67	59	74	6	4.51	5.93	7.95	1.26
G. leucocarpa var. yunnanensis DHY9	0.43	3.02	4.17	5.22	5.75	5.04667	2.32	2.4	2.7	2.47333	71	85	68	74.6667	8	2.1	4.93	5.99	1.2
G. leucocarpa var. yunnanensis DL1	0.62	2.54	4.22	7.05	5.96	5.74333	2.17	2.24	2.14	2.18333	79	108	101	96	3	3.04	5.58	6.03	0.89
G. leucocarpa var. yunnanensis DL10	0.48	3.3	4.78	7.73	6.26	6.25667	1.98	2.69	2.12	2.26333	62	78	87	75.6667	3	3.01	5.7	7.13	1.14
G. leucocarpa var. yunnanensis DL2	1.22	5.38	4.64	7.68	6.8	6.37333	1.95	2.84	2.64	2.47667	49	86	90	75	4	1.92	5.29	6.1	0.69
G. leucocarpa var. yunnanensis DL3	0.65	2.84	5.73	7.68	7.87	7.09333	1.65	1.85	1.92	1.80667	64	73	69	68.6667	2	2.13	6.01	5.3	0.93
G. leucocarpa var. yunnanensis DL4	0.55	2.99	7.64	8.52	6.9	7.68667	1.89	2.23	2.02	2.04667	70	64	65	66.3333	8	5.36	5.04	5.47	0.99
G. leucocarpa var. yunnanensis DL5	0.48	2.36	4.95	6.52	5.11	5.52667	1.94	2.66	1.45	2.01667	60	93	64	72.3333	4	1.64	4.86	4.98	1.11
G. leucocarpa var. yunnanensis DL6	0.56	3.54	4.84	8.57	6.6	6.67	2.39	3.87	2.24	2.83333	66	102	79	82.3333	3	4.25	5.67	5.44	0.98
G. leucocarpa var. yunnanensis DL7	0.56	2.8	5.13	7.8	4.59	5.84	1.45	2.35	1.17	1.65667	76	102	78	85.3333	4	2.5	5.77	6.48	0.83
G. leucocarpa var. yunnanensis DL8	0.62	3.27	6.58	8.15	6.69	7.14	2.35	2.91	2.21	2.49	64	79	73	72	6	1.54	6.34	5.03	0.8
G. leucocarpa var. yunnanensis DL9	0.5	2.87	5.32	7.26	6.55	6.37667	1.64	2.52	2.24	2.13333	66	79	96	80.3333	4	3.57	5.58	6.07	1.31
G. leucocarpa var. yunnanensis JWS1	2.33	7.57	7.25	10.87	10.19	9.43667	3.6	5.26	3.88	4.24667	59	61	60	60	4	2.2	4.98	7.4	1.38
G. leucocarpa var. yunnanensis JWS10	1.73	8.31	6.57	8.04	7.32	7.31	3.01	3.78	2.68	3.15667	74	76	75	75	12	4.05	5.42	4.79	1.08
G. leucocarpa var. yunnanensis JWS2	1.02	6.11	2.47	6.57	7.16	5.4	1.46	2.76	3	2.40667	30	63	71	54.6667	7	2.05	5.75	5.56	1.2
G. leucocarpa var. yunnanensis JWS3	2.71	14.4	5.88	8.56	9.51	7.98333	3.12	3.49	4.39	3.66667	48	64	51	54.3333	12	2.04	6.3	7.16	1.19
G. leucocarpa var. yunnanensis JWS4	1.82	7.12	5.23	8.78	5.09	6.36667	2.47	3.36	1.8	2.54333	39	88	49	58.6667	10	2.5	5.51	4.97	1.04
G. leucocarpa var. yunnanensis JWS5	2.02	6.02	8.25	10.82	6.89	8.65333	2.58	3.44	1.93	2.65	81	117	91	96.3333	7	2.68	4.32	6.65	1.11
G. leucocarpa var. yunnanensis JWS6	1.92	6.78	4.44	9.02	8.53	7.33	2	2.96	3.14	2.7	40	49	51	46.6667	6	2.13	5.08	5.68	1.09
G. leucocarpa var. yunnanensis JWS7	2.21	6.06	5.14	8.52	4.96	6.20667	2.45	3.22	1.68	2.45	67	58	47	57.3333	4	2.99	4.51	5.66	1.21
G. leucocarpa var. yunnanensis JWS8	1.32	12.76	4.98	7.58	6.93	6.49667	1.98	3.01	2.09	2.36	65	60	49	58	7	6.09	4.97	5.38	1.16
G. leucocarpa var. yunnanensis JWS9	1.44	8.26	6.53	7.83	7.12	7.16	2.84	3.67	2.62	3.04333	79	76	59	71.3333	4	3.06	5.35	5.3	1.29
G. leucocarpa var. yunnanensis PB1	0.67	2.67	5.06	5.43	6.59	5.69333	3	3.01	2.73	2.91333	59	53	79	63.6667	11	1.8	4.44	3.89	1.14
G. leucocarpa var. yunnanensis PB10	0.67	2.67	5.06	5.43	6.59	5.69333	3	3.01	2.73	2.91333	59	53	79	63.6667	11	2.11	4.44	3.89	1.01
G. leucocarpa var. yunnanensis PB2	0.42	2.46	5.5	5	5.31	5.27	2.7	1.8	2	2.16667	95	71	78	81.3333	5	3.87	5.88	5.09	1.27
G. leucocarpa var. yunnanensis PB3	0.48	2.2	5.14	3.96	4.88	4.66	2.28	1.63	2.03	1.98	58	52	56	55.3333	7	1.78	6.18	4.19	1.2
G. leucocarpa var. yunnanensis PB4	0.3	1.64	5.33	4.05	4.06	4.48	1.81	1.73	1.41	1.65	68	47	59	58	5	1.69	5.56	5.06	1.44
G. leucocarpa var. yunnanensis PB5	0.63	4.41	5.56	7.8	6.95	6.77	1.97	2.95	3	2.64	63	69	62	64.6667	5	2.25	5.5	4.62	1.03
G. leucocarpa var. yunnanensis PB6	0.33	2.94	5.15	6.72	3.76	5.21	2.32	2.74	1.47	2.17667	84	86	64	78	2	2.33	6.77	4.89	1.08
G. leucocarpa var. yunnanensis PB7	0.47	2.94	3.8	4.54	4.01	4.11667	2.05	1.86	1.28	1.73	45	30	49	41.3333	4	3.02	5.57	4.55	1.09
G. leucocarpa var. yunnanensis PB8	0.45	1.96	6.15	5.16	5.76	5.69	2.36	2.11	1.89	2.12	54	57	62	57.6667	4	4.84	5.58	4.54	1.16
G. leucocarpa var. yunnanensis PB9	0.77	5.32	3.38	6.39	6.18	5.31667	2.7	3.27	3.3	3.09	58	61	77	65.3333	9	2.3	5.44	6.07	1.09
G. leucocarpa var. yunnanensis SGL1	0.52	5.1	5.6	8.41	8.81	7.60667	2.67	3.38	3.07	3.04	85	64	69	72.6667	4	1.45	5.38	5.89	1.02
G. leucocarpa var. yunnanensis SGL10	0.56	3.77	4.9	5.79	6.16	5.61667	2.42	2.59	2.84	2.61667	45	58	64	55.6667	4	1.7	5.23	6.12	0.89
G. leucocarpa var. yunnanensis SGL2	0.41	2.75	3.19	5.39	4.21	4.26333	2.3	3.23	2	2.51	89	53	42	61.3333	2	0.85	4.51	4.77	1.17
G. leucocarpa var. yunnanensis SGL3	0.47	2.69	3.68	6.05	5.91	5.21333	2.36	2.69	2	2.35	78	89	61	76	3	1.21	4.71	5.1	1.01
G. leucocarpa var. yunnanensis SGL4	0.64	4.29	4.6	7.52	6.35	6.15667	1.86	2.63	2.6	2.36333	62	55	40	52.3333	2	1.28	4.74	5.18	1.32
G. leucocarpa var. yunnanensis SGL5	0.47	2.85	4.85	5.76	6.51	5.70667	2.41	2.68	2.76	2.61667	58	68	60	62	4	1.05	5.21	5.13	1.01
G. leucocarpa var. yunnanensis SGL6	0.72	4.43	7.23	8.69	7.04	7.65333	2.69	2.9	2.37	2.65333	80	69	60	69.6667	6	1.4	4.68	4.76	1.26
G. leucocarpa var. yunnanensis SGL7	0.29	2.05	4.15	3.05	2.05	3.08333	1.53	1.82	1.35	1.56667	52	54	58	54.6667	4	1.63	4.09	4.55	1.01
G. leucocarpa var. yunnanensis SGL8	0.63	4.29	5.58	4.56	5.85	5.33	2.22	2.01	2.75	2.32667	73	62	78	71	7	1.33	4.54	3.9	1.03
G. leucocarpa var. yunnanensis SGL9	0.34	2.33	3.79	5.38	3.94	4.37	2	2.35	1.74	2.03	52	60	69	60.3333	3	1.69	5.2	4.29	1.12
G. leucocarpa var. yunnanensis YGN1	1.5	8.72	6.08	9.17	5.83	7.02667	2.51	3.68	1.74	2.64333	47	94	79	73.3333	10	2.13	4.08	2.53	1.02
G. leucocarpa var. yunnanensis YGN10	0.8	4.96	3.76	6.66	7	5.80667	2.77	3.21	2.86	2.94667	42	70	66	59.3333	6	2.36	5.19	6.24	1.01
G. leucocarpa var. yunnanensis YGN2	1	5.4	5.29	6.75	7.67	6.57	3.43	3.17	3.58	3.39333	67	74	68	69.6667	7	2.14	4.38	4.85	1.06
G. leucocarpa var. yunnanensis YGN3	0.76	5.04	5.04	7.04	6.57	6.21667	2.22	2.7	2.77	2.56333	54	70	73	65.6667	8	1.8	6.82	4.21	0.98
G. leucocarpa var. yunnanensis YGN4	0.93	7.08	4.63	7.05	6.64	6.10667	2.35	3.4	2.82	2.85667	51	62	88	67	8	2.74	5.51	5.36	1.01
G. leucocarpa var. yunnanensis YGN5	0.69	3.79	4.3	6.26	5.53	5.36333	2.23	2.81	2.67	2.57	50	70	48	56	12	3.1	4.58	5.28	0.93
G. leucocarpa var. yunnanensis YGN6	0.89	4.94	6.17	9	8.35	7.84	3.19	3.63	3.4	3.40667	84	64	74	74	4	2.66	4.86	5.02	1.12
G. leucocarpa var. yunnanensis YGN7	0.78	6.93	5.59	8.73	10.12	8.14667	3.12	3.59	4.82	3.84333	38	58	67	54.3333	5	2.07	5.62	4.45	1.21
G. leucocarpa var. yunnanensis YGN8	0.9	8.21	8.45	9.08	7.91	8.48	3.57	4	3.29	3.62	98	70	91	86.3333	6	1.94	4.8	3.88	0.87
G. leucocarpa var. yunnanensis YGN9	0.27	6.78	4.47	8.83	7.87	7.05667	2.56	4.95	3.34	3.61667	66	88	64	72.6667	7	1.9	5.87	6.4	0.99
G. leucocarpa JD1	0.62	3.49	4.62	7.68	5.41	5.90333	2.49	3.04	2.51	2.68	103	145	114	120.667	4	2.06	7.61	8.56	1.66
G. leucocarpa JD10	2.21	8.93	4.96	8.66	7.2	6.94	2.71	3.89	3.8	3.46667	123	106	113	114	5	4.91	7.85	8.42	1.58
G. leucocarpa JD2	0.66	6.4	4.68	6.96	4.42	5.35333	2.28	2.95	1.98	2.40333	132	136	75	114.333	5	2.59	8.21	9.3	1.82
G. leucocarpa JD3	1.02	5.23	3.12	6.96	7.31	5.79667	2.3	3.28	3.2	2.92667	67	98	116	93.6667	3	3.04	8.92	8.23	1.46
G. leucocarpa JD4	0.92	4.69	4.9	8.35	5.05	6.1	3.09	4.38	2.26	3.24333	80	153	90	107.667	5	1.42	8.61	7.37	1.6
G. leucocarpa JD5	0.4	4.3	3.89	5.2	5.92	5.00333	2.06	2.65	2.44	2.38333	86	113	114	104.333	6	1.92	7.7	7.73	1.48
G. leucocarpa JD6	1.18	5.15	8.06	10.65	10.05	9.58667	3.87	4.34	4.37	4.19333	145	129	114	129.333	6	3.69	8.58	7.03	1.5
G. leucocarpa JD7	1.07	4.49	10.67	10.33	8.12	9.70667	3.91	4.59	3.49	3.99667	89	160	143	130.667	8	2.33	9.21	7.4	1.58
G. leucocarpa JD8	1.75	6.03	6.26	7.35	6.53	6.71333	3.45	4.69	3.81	3.98333	148	179	155	160.667	9	3.34	7.2	7.79	1.68
G. leucocarpa JD9	0.4	2.45	3.83	4.84	6.69	5.12	2.11	2.61	2.97	2.56333	91	94	107	97.3333	10	4.13	8.23	8.51	1.48
G. leucocarpa MS1	0.62	3.78	8.49	6.69	8.35	7.84333	3.83	2.46	3.31	3.2	46	53	56	51.6667	4	1.69	5.84	5.46	1.44
G. leucocarpa MS10	1.5	10.07	6.54	6.93	7.99	7.15333	3.99	3.62	3.96	3.85667	41	39	38	39.3333	8	1.62	7.37	6.89	1.33
G. leucocarpa MS2	0.22	2.39	5.8	7.8	7.69	7.09667	2.89	3.79	3.78	3.48667	68	49	61	59.3333	5	1.52	5.98	5.89	1.15
G. leucocarpa MS3	0.62	3.78	6.16	7.91	8.09	7.38667	3.42	3.46	3.57	3.48333	51	48	34	44.3333	5	1.47	5.84	5.46	1.09
G. leucocarpa MS4	0.22	2.39	7.91	6.12	9.72	7.91667	3.13	3.23	5.75	4.03667	49	38	46	44.3333	7	1.79	5.98	5.89	1.08
G. leucocarpa MS5	0.62	2.56	6.52	8.89	8.09	7.83333	4.09	5.03	4.38	4.5	73	41	52	55.3333	7	1.17	7.37	6.23	1.21
G. leucocarpa MS6	0.58	5.57	4.59	7.01	9.72	7.10667	2.29	3.63	4.63	3.51667	47	64	42	51	7	1.69	7.46	6.75	1.42
G. leucocarpa MS7	0.45	2.69	5.43	6.83	8.25	6.83667	2.86	3.29	3.52	3.22333	32	40	34	35.3333	8	1.4	7.55	6.08	1.14
G. leucocarpa MS8	0.4	3.51	8.5	9.38	8.59	8.82333	4.72	4.27	4.07	4.35333	32	31	33	32	4	1.34	7.04	6.29	1.47
G. leucocarpa MS9	0.6	5.99	7.05	8.64	8.78	8.15667	4.34	4.03	4.12	4.16333	49	36	34	39.6667	6	1.59	7.09	6.09	1.21
G. leucocarpa YLC1	2.67	13.13	9.98	12.84	11.88	11.5667	4.46	5.98	3.89	4.77667	61	100	80	80.3333	11	1.65	3.72	4.19	0.37
G. leucocarpa YLC10	1.29	9.02	8.95	12.07	9.81	10.2767	2.07	4.5	3.33	3.3	68	93	91	84	9	1.54	3.11	4.01	0.64
G. leucocarpa YLC2	3.37	13.49	5.03	12.28	9.69	9	2.73	5.09	3.3	3.70667	64	89	88	80.3333	7	1.4	3.64	3.88	0.39
G. leucocarpa YLC3	2.33	9.33	7.55	13.02	7.62	9.39667	3.22	4.84	1.81	3.29	38	69	59	55.3333	10	1.73	4.53	3.56	0.54
G. leucocarpa YLC4	1.1	9.03	11.03	11.74	9.24	10.67	3.78	4.56	3.3	3.88	87	89	73	83	6	1.63	4.23	4.25	0.62
G. leucocarpa YLC5	0.95	7.18	8.63	10.25	11.18	10.02	3.23	4.1	3.92	3.75	41	75	59	58.3333	9	2.7	3.92	4.4	0.54
G. leucocarpa YLC6	2.55	29.68	12.41	14.45	11.97	12.9433	4.63	6.71	3.79	5.04333	65	90	74	76.3333	12	1.84	4.47	4.08	0.61
G. leucocarpa YLC7	1.97	8.69	8.69	12.03	10.61	10.4433	2.79	5.24	3.98	4.00333	50	46	67	54.3333	14	2.04	4.4	4.99	0.38
G. leucocarpa YLC8	0.86	7.14	10.04	11.49	7.65	9.72667	3.08	3.3	1.91	2.76333	97	109	71	92.3333	17	1.52	4.48	4.79	0.63
G. leucocarpa YLC9	1.14	7.87	3.59	11.32	11.4	8.77	2.28	4.39	4.37	3.68	28	73	68	56.3333	10	1.65	3.58	4.58	0.53

## Sheet: Appendix 4-2
Sample	Leaf blade texture	Indumentum on inflorescence	Indumentum of bract apex margin	Indumentum on calyx lobe margin	Calyx color	Corolla color
G. leucocarpa var. crenulata WD1	0	1	1	1	0	0
G. leucocarpa var. crenulata WD10	0	1	1	1	0	0
G. leucocarpa var. crenulata WD2	0	1	1	1	1	0
G. leucocarpa var. crenulata WD3	0	1	1	1	0	0
G. leucocarpa var. crenulata WD4	0	1	1	1	0	0
G. leucocarpa var. crenulata WD5	0	1	1	1	0	0
G. leucocarpa var. crenulata WD6	0	1	1	1	0	0
G. leucocarpa var. crenulata WD7	0	1	1	1	0	0
G. leucocarpa var. crenulata WD8	0	1	1	1	1	0
G. leucocarpa var. crenulata WD9	0	1	1	1	0	0
G. leucocarpa var. pingbienensis DWS1	0	0	1	1	1	1
G. leucocarpa var. pingbienensis DWS10	0	0	1	1	1	1
G. leucocarpa var. pingbienensis DWS2	0	0	1	1	1	1
G. leucocarpa var. pingbienensis DWS3	0	0	1	1	1	1
G. leucocarpa var. pingbienensis DWS4	0	0	1	1	1	1
G. leucocarpa var. pingbienensis DWS5	0	0	1	1	1	1
G. leucocarpa var. pingbienensis DWS6	0	0	1	1	1	1
G. leucocarpa var. pingbienensis DWS7	0	0	1	1	1	1
G. leucocarpa var. pingbienensis DWS8	0	0	1	1	1	1
G. leucocarpa var. pingbienensis DWS9	0	0	1	1	1	1
G. leucocarpa var. yunnanensis DHY1	0	0	1	1	1	0
G. leucocarpa var. yunnanensis DHY10	0	0	1	1	0	0
G. leucocarpa var. yunnanensis DHY2	0	0	1	1	0	0
G. leucocarpa var. yunnanensis DHY3	0	0	1	1	0	0
G. leucocarpa var. yunnanensis DHY4	0	0	1	1	1	0
G. leucocarpa var. yunnanensis DHY5	0	0	1	1	0	0
G. leucocarpa var. yunnanensis DHY6	0	0	1	1	0	0
G. leucocarpa var. yunnanensis DHY7	0	0	1	1	0	0
G. leucocarpa var. yunnanensis DHY8	0	0	1	1	1	0
G. leucocarpa var. yunnanensis DHY9	0	0	1	1	0	0
G. leucocarpa var. yunnanensis DL1	0	0	1	1	0	0
G. leucocarpa var. yunnanensis DL10	0	0	1	1	0	0
G. leucocarpa var. yunnanensis DL2	0	0	1	1	0	0
G. leucocarpa var. yunnanensis DL3	0	0	1	1	0	0
G. leucocarpa var. yunnanensis DL4	0	0	1	1	0	0
G. leucocarpa var. yunnanensis DL5	0	0	1	1	0	0
G. leucocarpa var. yunnanensis DL6	0	0	1	1	0	0
G. leucocarpa var. yunnanensis DL7	0	0	1	1	0	0
G. leucocarpa var. yunnanensis DL8	0	0	1	1	0	0
G. leucocarpa var. yunnanensis DL9	0	0	1	1	0	0
G. leucocarpa var. yunnanensis JWS1	0	0	1	1	0	0
G. leucocarpa var. yunnanensis JWS10	0	0	1	1	0	0
G. leucocarpa var. yunnanensis JWS2	0	0	1	1	0	0
G. leucocarpa var. yunnanensis JWS3	0	0	1	1	0	0
G. leucocarpa var. yunnanensis JWS4	0	0	1	1	0	0
G. leucocarpa var. yunnanensis JWS5	0	0	1	1	0	0
G. leucocarpa var. yunnanensis JWS6	0	0	1	1	0	0
G. leucocarpa var. yunnanensis JWS7	0	0	1	1	0	0
G. leucocarpa var. yunnanensis JWS8	0	0	1	1	0	0
G. leucocarpa var. yunnanensis JWS9	0	0	1	1	0	0
G. leucocarpa var. yunnanensis PB1	0	0	1	1	0	0
G. leucocarpa var. yunnanensis PB10	0	0	1	1	0	0
G. leucocarpa var. yunnanensis PB2	0	0	1	1	0	0
G. leucocarpa var. yunnanensis PB3	0	0	1	1	0	0
G. leucocarpa var. yunnanensis PB4	0	0	1	1	0	0
G. leucocarpa var. yunnanensis PB5	0	0	1	1	0	0
G. leucocarpa var. yunnanensis PB6	0	0	1	1	0	0
G. leucocarpa var. yunnanensis PB7	0	0	1	1	0	0
G. leucocarpa var. yunnanensis PB8	0	0	1	1	1	0
G. leucocarpa var. yunnanensis PB9	0	0	1	1	0	0
G. leucocarpa var. yunnanensis SGL1	0	0	1	1	0	0
G. leucocarpa var. yunnanensis SGL10	0	0	1	1	0	0
G. leucocarpa var. yunnanensis SGL2	0	0	1	1	0	0
G. leucocarpa var. yunnanensis SGL3	0	0	1	1	0	0
G. leucocarpa var. yunnanensis SGL4	0	0	1	1	0	0
G. leucocarpa var. yunnanensis SGL5	0	0	1	1	0	0
G. leucocarpa var. yunnanensis SGL6	0	0	1	1	0	0
G. leucocarpa var. yunnanensis SGL7	0	0	1	1	0	0
G. leucocarpa var. yunnanensis SGL8	0	0	1	1	0	0
G. leucocarpa var. yunnanensis SGL9	0	0	1	1	0	0
G. leucocarpa var. yunnanensis YGN1	0	0	1	1	1	0
G. leucocarpa var. yunnanensis YGN10	0	0	1	1	0	0
G. leucocarpa var. yunnanensis YGN2	0	0	1	1	0	0
G. leucocarpa var. yunnanensis YGN3	0	0	1	1	0	0
G. leucocarpa var. yunnanensis YGN4	0	0	1	1	0	0
G. leucocarpa var. yunnanensis YGN5	0	0	1	1	0	0
G. leucocarpa var. yunnanensis YGN6	0	0	1	1	0	0
G. leucocarpa var. yunnanensis YGN7	0	0	1	1	0	0
G. leucocarpa var. yunnanensis YGN8	0	0	1	1	1	0
G. leucocarpa var. yunnanensis YGN9	0	0	1	1	0	0
G. leucocarpa JD1	1	1	1	1	1	0
G. leucocarpa JD10	1	0	0	0	1	0
G. leucocarpa JD2	1	0	0	0	1	0
G. leucocarpa JD3	1	0	0	0	1	0
G. leucocarpa JD4	1	0	0	0	1	0
G. leucocarpa JD5	1	0	0	0	1	0
G. leucocarpa JD6	1	0	0	0	1	0
G. leucocarpa JD7	1	0	0	0	1	0
G. leucocarpa JD8	1	0	0	0	1	0
G. leucocarpa JD9	1	0	1	1	1	0
G. leucocarpa MS1	1	0	1	1	0	0
G. leucocarpa MS10	1	0	1	1	0	0
G. leucocarpa MS2	1	0	1	1	0	0
G. leucocarpa MS3	1	0	1	1	0	0
G. leucocarpa MS4	1	0	1	1	0	0
G. leucocarpa MS5	1	0	1	1	0	0
G. leucocarpa MS6	1	0	1	1	0	0
G. leucocarpa MS7	1	0	1	1	0	0
G. leucocarpa MS8	1	0	1	1	0	0
G. leucocarpa MS9	1	0	1	1	0	0
G. leucocarpa YLC1	0	0	1	1	1	1
G. leucocarpa YLC10	0	0	1	1	1	1
G. leucocarpa YLC2	0	0	1	1	1	1
G. leucocarpa YLC3	0	0	1	1	1	1
G. leucocarpa YLC4	0	0	1	1	1	1
G. leucocarpa YLC5	0	0	1	1	1	1
G. leucocarpa YLC6	0	0	1	1	1	1
G. leucocarpa YLC7	0	0	1	1	1	1
G. leucocarpa YLC8	0	0	1	1	1	1
G. leucocarpa YLC9	0	0	1	1	1	1
Character	Character states
1 Leaf blade texture	0: chartaceous or coriaceous 1: thickly coriaceous
2 Indumentum on inflorescence	0: absence 1: presence
3 Indumentum of bract apex margin	0: absence 1: presence
4 Indumentum on calyx lobe margin	0: absence 1: presence
5 Calyx color	0: green 1: green flushed with red
6 Corolla color	0: light whitish green 1: light whitish green flushed with red

## Sheet: Appendix 4-3
Sample	P43	P81	P146	P171	P201	P297	P374	P420	P427	P542	P556	P671	P880	P998	P999	P1000	P1001	P1002	P1003	P1004	P1005	P1006	P1007	P1008	P1009	P1010	P1011	P1012	P1013	P1014	P1015	P1016	P1017	P1018	P1019	P1020	P1021	P1022	P1023	P1024	P1025	P1026	P1027	P1028	P1102	P1114	P1283	P1285	P1324
G. leucocarpa var. crenulata WD1	0	1	1	1	0	0	1	0	0	0	1	0	0	0	0	0	0	0	0	0	0	0	0	0	0	0	0	0	0	0	0	0	0	0	0	0	0	0	0	0	0	0	0	0	1	0	0	0	0
G. leucocarpa var. crenulata WD10	0	1	1	1	0	0	1	0	0	0	1	0	0	0	0	0	0	0	0	0	0	0	0	0	0	0	0	0	0	0	0	0	0	0	0	0	0	0	0	0	0	0	0	0	1	0	0	0	0
G. leucocarpa var. crenulata WD2	0	1	1	1	0	0	1	0	0	0	1	0	0	0	0	0	0	0	0	0	0	0	0	0	0	0	0	0	0	0	0	0	0	0	0	0	0	0	0	0	0	0	0	0	1	0	0	0	0
G. leucocarpa var. crenulata WD3	0	1	1	1	0	0	1	0	0	0	1	0	0	0	0	0	0	0	0	0	0	0	0	0	0	0	0	0	0	0	0	0	0	0	0	0	0	0	0	0	0	0	0	0	1	0	0	0	0
G. leucocarpa var. crenulata WD4	0	1	1	1	0	0	1	0	0	0	1	0	0	0	0	0	0	0	0	0	0	0	0	0	0	0	0	0	0	0	0	0	0	0	0	0	0	0	0	0	0	0	0	0	1	0	0	0	0
G. leucocarpa var. crenulata WD5	0	1	1	1	0	0	1	0	0	0	1	0	0	0	0	0	0	0	0	0	0	0	0	0	0	0	0	0	0	0	0	0	0	0	0	0	0	0	0	0	0	0	0	0	1	0	0	0	0
G. leucocarpa var. crenulata WD6	0	1	1	1	0	0	1	0	0	0	1	0	0	0	0	0	0	0	0	0	0	0	0	0	0	0	0	0	0	0	0	0	0	0	0	0	0	0	0	0	0	0	0	0	1	0	0	0	0
G. leucocarpa var. crenulata WD7	0	1	1	1	0	0	1	0	0	0	1	0	0	0	0	0	0	0	0	0	0	0	0	0	0	0	0	0	0	0	0	0	0	0	0	0	0	0	0	0	0	0	0	0	1	0	0	0	0
G. leucocarpa var. crenulata WD8	0	1	1	1	0	0	1	0	0	0	1	0	0	0	0	0	0	0	0	0	0	0	0	0	0	0	0	0	0	0	0	0	0	0	0	0	0	0	0	0	0	0	0	0	1	0	0	0	0
G. leucocarpa var. crenulata WD9	0	1	1	1	0	0	1	0	0	0	1	0	0	0	0	0	0	0	0	0	0	0	0	0	0	0	0	0	0	0	0	0	0	0	0	0	0	0	0	0	0	0	0	0	1	0	0	0	0
G. leucocarpa var. pingbienensis DWS1	0	0	0	0	0	0	0	0	0	0	0	0	0	0	0	0	0	0	0	0	0	0	0	0	0	0	0	0	0	0	0	0	0	0	0	0	0	0	0	0	0	0	0	0	1	0	0	0	0
G. leucocarpa var. pingbienensis DWS10	0	0	0	0	0	0	0	0	0	0	0	0	0	0	0	0	0	0	0	0	0	0	0	0	0	0	0	0	0	0	0	0	0	0	0	0	0	0	0	0	0	0	0	0	1	0	0	0	0
G. leucocarpa var. pingbienensis DWS2	0	0	0	0	0	0	0	0	0	0	0	0	0	0	0	0	0	0	0	0	0	0	0	0	0	0	0	0	0	0	0	0	0	0	0	0	0	0	0	0	0	0	0	0	1	0	0	1	1
G. leucocarpa var. pingbienensis DWS3	0	0	0	0	0	0	0	0	0	0	0	0	0	0	0	0	0	0	0	0	0	0	0	0	0	0	0	0	0	0	0	0	0	0	0	0	0	0	0	0	0	0	0	0	1	0	0	0	0
G. leucocarpa var. pingbienensis DWS4	0	0	0	0	0	0	0	0	0	0	0	0	0	0	0	0	0	0	0	0	0	0	0	0	0	0	0	0	0	0	0	0	0	0	0	0	0	0	0	0	0	0	0	0	1	0	0	0	0
G. leucocarpa var. pingbienensis DWS5	0	0	0	0	0	0	0	0	0	0	0	0	0	0	0	0	0	0	0	0	0	0	0	0	0	0	0	0	0	0	0	0	0	0	0	0	0	0	0	0	0	0	0	0	1	0	0	0	0
G. leucocarpa var. pingbienensis DWS6	0	0	0	0	0	0	0	0	0	0	0	0	0	0	0	0	0	0	0	0	0	0	0	0	0	0	0	0	0	0	0	0	0	0	0	0	0	0	0	0	0	0	0	0	1	0	0	0	0
G. leucocarpa var. pingbienensis DWS7	0	0	0	0	0	0	0	0	0	0	0	0	0	0	0	0	0	0	0	0	0	0	0	0	0	0	0	0	0	0	0	0	0	0	0	0	0	0	0	0	0	0	0	0	1	0	0	0	0
G. leucocarpa var. pingbienensis DWS8	0	0	0	0	0	0	0	0	0	0	0	0	0	0	0	0	0	0	0	0	0	0	0	0	0	0	0	0	0	0	0	0	0	0	0	0	0	0	0	0	0	0	0	0	1	0	0	0	0
G. leucocarpa var. pingbienensis DWS9	0	0	0	0	0	0	0	0	0	0	0	0	0	0	0	0	0	0	0	0	0	0	0	0	0	0	0	0	0	0	0	0	0	0	0	0	0	0	0	0	0	0	0	0	1	0	0	0	0
G. leucocarpa var. yunnanensis DHY1	0	0	0	0	0	0	0	0	0	0	0	0	0	0	0	0	0	0	0	0	0	0	0	0	0	0	0	0	0	0	0	0	0	0	0	0	0	0	0	0	0	0	0	0	0	0	0	0	0
G. leucocarpa var. yunnanensis DHY10	0	0	0	0	0	0	0	0	0	0	0	0	0	0	0	0	0	0	0	0	0	0	0	0	0	0	0	0	0	0	0	0	0	0	0	0	0	0	0	0	0	0	0	0	0	0	0	0	0
G. leucocarpa var. yunnanensis DHY2	0	0	0	0	0	0	0	0	0	0	0	0	0	0	0	0	0	0	0	0	0	0	0	0	0	0	0	0	0	0	0	0	0	0	0	0	0	0	0	0	0	0	0	0	0	0	0	0	0
G. leucocarpa var. yunnanensis DHY3	0	0	0	0	0	0	0	0	0	0	0	0	0	0	0	0	0	0	0	0	0	0	0	0	0	0	0	0	0	0	0	0	0	0	0	0	0	0	0	0	0	0	0	0	0	0	0	1	0
G. leucocarpa var. yunnanensis DHY4	0	0	0	0	0	0	0	0	0	0	0	0	0	0	0	0	0	0	0	0	0	0	0	0	0	0	0	0	0	0	0	0	0	0	0	0	0	0	0	0	0	0	0	0	0	0	0	1	0
G. leucocarpa var. yunnanensis DHY5	0	0	0	0	0	0	0	0	0	0	0	0	0	0	0	0	0	0	0	0	0	0	0	0	0	0	0	0	0	0	0	0	0	0	0	0	0	0	0	0	0	0	0	0	0	0	0	1	0
G. leucocarpa var. yunnanensis DHY6	0	0	0	0	0	0	0	0	0	0	0	0	0	0	0	0	0	0	0	0	0	0	0	0	0	0	0	0	0	0	0	0	0	0	0	0	0	0	0	0	0	0	0	0	0	0	0	0	0
G. leucocarpa var. yunnanensis DHY7	0	0	0	0	0	0	0	0	0	0	0	0	0	0	0	0	0	0	0	0	0	0	0	0	0	0	0	0	0	0	0	0	0	0	0	0	0	0	0	0	0	0	0	0	0	0	0	0	0
G. leucocarpa var. yunnanensis DHY8	0	0	0	0	0	0	0	0	0	0	0	0	0	0	0	0	0	0	0	0	0	0	0	0	0	0	0	0	0	0	0	0	0	0	0	0	0	0	0	0	0	0	0	0	0	0	0	0	0
G. leucocarpa var. yunnanensis DHY9	0	0	0	0	0	0	0	0	0	0	0	0	0	0	0	0	0	0	0	0	0	0	0	0	0	0	0	0	0	0	0	0	0	0	0	0	0	0	0	0	0	0	0	0	0	0	0	1	0
G. leucocarpa var. yunnanensis DL1	0	0	0	0	0	0	0	0	0	0	0	0	0	0	0	0	0	0	0	0	0	0	0	0	0	0	0	0	0	0	0	0	0	0	0	0	0	0	0	0	0	0	0	0	0	0	0	1	0
G. leucocarpa var. yunnanensis DL10	0	1	1	1	0	0	1	0	0	0	1	0	0	0	0	0	0	0	0	0	0	0	0	0	0	0	0	0	0	0	0	0	0	0	0	0	0	0	0	0	0	0	0	0	1	0	0	1	0
G. leucocarpa var. yunnanensis DL2	0	1	1	1	0	0	1	0	0	0	1	0	0	0	0	0	0	0	0	0	0	0	0	0	0	0	0	0	0	0	0	0	0	0	0	0	0	0	0	0	0	0	0	0	1	0	0	0	0
G. leucocarpa var. yunnanensis DL3	0	1	1	1	0	0	1	0	0	0	1	0	0	0	0	0	0	0	0	0	0	0	0	0	0	0	0	0	0	0	0	0	0	0	0	0	0	0	0	0	0	0	0	0	0	0	0	1	0
G. leucocarpa var. yunnanensis DL4	0	0	0	0	0	0	0	0	0	0	0	0	0	0	0	0	0	0	0	0	0	0	0	0	0	0	0	0	0	0	0	0	0	0	0	0	0	0	0	0	0	0	0	0	0	0	0	0	0
G. leucocarpa var. yunnanensis DL5	0	1	1	1	0	0	1	0	0	0	1	1	0	0	0	0	0	0	0	0	0	0	0	0	0	0	0	0	0	0	0	0	0	0	0	0	0	0	0	0	0	0	0	0	1	0	0	0	0
G. leucocarpa var. yunnanensis DL6	0	0	0	0	0	0	0	0	0	0	0	0	0	0	0	0	0	0	0	0	0	0	0	0	0	0	0	0	0	0	0	0	0	0	0	0	0	0	0	0	0	0	0	0	0	0	0	0	0
G. leucocarpa var. yunnanensis DL7	0	1	1	1	0	0	1	0	0	0	1	0	0	0	0	0	0	0	0	0	0	0	0	0	0	0	0	0	0	0	0	0	0	0	0	0	0	0	0	0	0	0	0	0	1	0	0	0	0
G. leucocarpa var. yunnanensis DL8	0	1	1	1	0	0	1	0	0	0	1	0	0	0	0	0	0	0	0	0	0	0	0	0	0	0	0	0	0	0	0	0	0	0	0	0	0	0	0	0	0	0	0	0	1	0	0	0	0
G. leucocarpa var. yunnanensis DL9	0	1	1	1	0	0	1	0	0	0	1	0	0	0	0	0	0	0	0	0	0	0	0	0	0	0	0	0	0	0	0	0	0	0	0	0	0	0	0	0	0	0	0	0	1	0	0	1	0
G. leucocarpa var. yunnanensis JWS1	0	0	0	0	0	0	0	0	0	0	0	0	0	0	0	0	0	0	0	0	0	0	0	0	0	0	0	0	0	0	0	0	0	0	0	0	0	0	0	0	0	0	0	0	0	0	0	0	0
G. leucocarpa var. yunnanensis JWS10	0	0	0	0	0	0	0	0	0	0	0	0	0	0	0	0	0	0	0	0	0	0	0	0	0	0	0	0	0	0	0	0	0	0	0	0	0	0	0	0	0	0	0	0	0	0	0	0	0
G. leucocarpa var. yunnanensis JWS2	0	0	0	0	0	0	0	0	0	0	0	0	0	0	0	0	0	0	0	0	0	0	0	0	0	0	0	0	0	0	0	0	0	0	0	0	0	0	0	0	0	0	0	0	0	0	0	0	0
G. leucocarpa var. yunnanensis JWS3	0	0	0	0	0	0	0	0	0	0	0	0	0	0	0	0	0	0	0	0	0	0	0	0	0	0	0	0	0	0	0	0	0	0	0	0	0	0	0	0	0	0	0	0	0	0	0	0	0
G. leucocarpa var. yunnanensis JWS4	0	0	0	0	0	0	0	0	0	0	0	0	0	0	0	0	0	0	0	0	0	0	0	0	0	0	0	0	0	0	0	0	0	0	0	0	0	0	0	0	0	0	0	0	0	0	0	1	0
G. leucocarpa var. yunnanensis JWS5	0	0	0	0	0	0	0	0	0	0	0	0	0	0	0	0	0	0	0	0	0	0	0	0	0	0	0	0	0	0	0	0	0	0	0	0	0	0	0	0	0	0	0	0	0	0	0	1	0
G. leucocarpa var. yunnanensis JWS6	0	0	0	0	0	0	0	0	0	0	0	0	0	0	0	0	0	0	0	0	0	0	0	0	0	0	0	0	0	0	0	0	0	0	0	0	0	0	0	0	0	0	0	0	0	0	0	0	0
G. leucocarpa var. yunnanensis JWS7	0	0	0	0	0	0	0	0	0	0	0	0	0	0	0	0	0	0	0	0	0	0	0	0	0	0	0	0	0	0	0	0	0	0	0	0	0	0	0	0	0	0	0	0	0	0	0	1	0
G. leucocarpa var. yunnanensis JWS8	0	0	0	0	0	0	0	0	0	0	0	0	0	0	0	0	0	0	0	0	0	0	0	0	0	0	0	0	0	0	0	0	0	0	0	0	0	0	0	0	0	0	0	0	0	0	0	0	0
G. leucocarpa var. yunnanensis JWS9	0	0	0	0	0	0	0	0	0	0	0	0	0	0	0	0	0	0	0	0	0	0	0	0	0	0	0	0	0	0	0	0	0	0	0	0	0	0	0	0	0	0	0	0	0	0	0	0	0
G. leucocarpa var. yunnanensis PB1	0	0	0	0	0	0	0	0	0	0	0	0	0	0	0	0	0	0	0	0	0	0	0	0	0	0	0	0	0	0	0	0	0	0	0	0	0	0	0	0	0	0	0	0	0	0	0	0	0
G. leucocarpa var. yunnanensis PB10	0	0	0	0	0	0	0	0	0	0	0	0	0	0	0	0	0	0	0	0	0	0	0	0	0	0	0	0	0	0	0	0	0	0	0	0	0	0	0	0	0	0	0	0	0	0	0	0	0
G. leucocarpa var. yunnanensis PB2	0	0	0	0	0	0	0	0	0	0	0	0	0	0	0	0	0	0	0	0	0	0	0	0	0	0	0	0	0	0	0	0	0	0	0	0	0	0	0	0	0	0	0	0	0	0	0	0	0
G. leucocarpa var. yunnanensis PB3	0	0	0	0	0	0	0	0	0	0	0	0	0	0	0	0	0	0	0	0	0	0	0	0	0	0	0	0	0	0	0	0	0	0	0	0	0	0	0	0	0	0	0	0	0	0	0	1	0
G. leucocarpa var. yunnanensis PB4	0	0	0	0	0	0	0	0	0	0	0	0	0	0	0	0	0	0	0	0	0	0	0	0	0	0	0	0	0	0	0	0	0	0	0	0	0	0	0	0	0	0	0	0	0	0	0	0	0
G. leucocarpa var. yunnanensis PB5	0	0	0	0	0	0	0	0	0	0	0	0	0	0	0	0	0	0	0	0	0	0	0	0	0	0	0	0	0	0	0	0	0	0	0	0	0	0	0	0	0	0	0	0	0	0	0	0	0
G. leucocarpa var. yunnanensis PB6	0	0	0	0	0	0	0	0	0	0	0	0	0	0	0	0	0	0	0	0	0	0	0	0	0	0	0	0	0	0	0	0	0	0	0	0	0	0	0	0	0	0	0	0	0	0	0	1	0
G. leucocarpa var. yunnanensis PB7	0	0	0	0	0	0	0	0	0	1	0	0	0	0	0	0	0	0	0	0	0	0	0	0	0	0	0	0	0	0	0	0	0	0	0	0	0	0	0	0	0	0	0	0	0	0	0	0	0
G. leucocarpa var. yunnanensis PB8	0	0	0	0	0	0	0	0	0	0	0	0	0	0	0	0	0	0	0	0	0	0	0	0	0	0	0	0	0	0	0	0	0	0	0	0	0	0	0	0	0	0	0	0	0	0	0	0	0
G. leucocarpa var. yunnanensis PB9	0	0	0	0	0	0	0	0	0	0	0	0	0	0	0	0	0	0	0	0	0	0	0	0	0	0	0	0	0	0	0	0	0	0	0	0	0	0	0	0	0	0	0	0	0	0	0	0	0
G. leucocarpa var. yunnanensis SGL1	0	1	1	1	0	0	1	0	0	0	1	0	0	0	0	0	0	0	0	0	0	0	0	0	0	0	0	0	0	0	0	0	0	0	0	0	0	0	0	0	0	0	0	0	1	0	0	0	0
G. leucocarpa var. yunnanensis SGL10	0	1	1	1	0	0	1	0	0	0	1	0	0	0	0	0	0	0	0	0	0	0	0	0	0	0	0	0	0	0	0	0	0	0	0	0	0	0	0	0	0	0	0	0	1	0	0	0	0
G. leucocarpa var. yunnanensis SGL2	0	1	1	1	0	0	1	0	0	0	1	0	0	0	0	0	0	0	0	0	0	0	0	0	0	0	0	0	0	0	0	0	0	0	0	0	0	0	0	0	0	0	0	0	1	0	0	0	0
G. leucocarpa var. yunnanensis SGL3	0	1	1	1	0	0	1	0	0	0	1	0	0	0	0	0	0	0	0	0	0	0	0	0	0	0	0	0	0	0	0	0	0	0	0	0	0	0	0	0	0	0	0	0	1	0	0	0	0
G. leucocarpa var. yunnanensis SGL4	0	1	1	1	0	0	1	0	0	0	1	0	0	0	0	0	0	0	0	0	0	0	0	0	0	0	0	0	0	0	0	0	0	0	0	0	0	0	0	0	0	0	0	0	1	0	0	1	0
G. leucocarpa var. yunnanensis SGL5	0	1	1	1	0	0	1	0	0	0	1	0	0	0	0	0	0	0	0	0	0	0	0	0	0	0	0	0	0	0	0	0	0	0	0	0	0	0	0	0	0	0	0	0	1	0	0	0	0
G. leucocarpa var. yunnanensis SGL6	0	1	1	1	0	0	1	0	0	0	1	0	0	0	0	0	0	0	0	0	0	0	0	0	0	0	0	0	0	0	0	0	0	0	0	0	0	0	0	0	0	0	0	0	1	0	0	1	0
G. leucocarpa var. yunnanensis SGL7	0	1	1	1	0	0	1	0	0	0	1	0	0	0	0	0	0	0	0	0	0	0	0	0	0	0	0	0	0	0	0	0	0	0	0	0	0	0	0	0	0	0	0	0	1	0	0	0	0
G. leucocarpa var. yunnanensis SGL8	0	1	1	1	0	0	1	0	0	0	1	0	0	0	0	0	0	0	0	0	0	0	0	0	0	0	0	0	0	0	0	0	0	0	0	0	0	0	0	0	0	0	0	0	1	0	0	1	0
G. leucocarpa var. yunnanensis SGL9	0	1	1	1	0	0	1	0	0	0	1	0	0	0	0	0	0	0	0	0	0	0	0	0	0	0	0	0	0	0	0	0	0	0	0	0	0	0	0	0	0	0	0	0	1	0	0	0	0
G. leucocarpa var. yunnanensis YGN1	0	0	0	0	0	0	0	0	0	0	0	0	0	0	0	0	0	0	0	0	0	0	0	0	0	0	0	0	0	0	0	0	0	0	0	0	0	0	0	0	0	0	0	0	0	0	0	0	0
G. leucocarpa var. yunnanensis YGN10	0	0	0	0	0	0	0	0	0	0	0	0	0	0	0	0	0	0	0	0	0	0	0	0	0	0	0	0	0	0	0	0	0	0	0	0	0	0	0	0	0	0	0	0	0	0	0	1	0
G. leucocarpa var. yunnanensis YGN2	0	0	0	0	0	0	0	0	0	0	0	0	0	0	0	0	0	0	0	0	0	0	0	0	0	0	0	0	0	0	0	0	0	0	0	0	0	0	0	0	0	0	0	0	0	0	0	0	0
G. leucocarpa var. yunnanensis YGN3	0	0	0	0	0	0	0	0	0	0	0	0	0	0	0	0	0	0	0	0	0	0	0	0	0	0	0	0	0	0	0	0	0	0	0	0	0	0	0	0	0	0	0	0	0	0	0	1	0
G. leucocarpa var. yunnanensis YGN4	0	0	0	0	0	0	0	0	0	0	0	0	0	0	0	0	0	0	0	0	0	0	0	0	0	0	0	0	0	0	0	0	0	0	0	0	0	0	0	0	0	0	0	0	0	0	0	1	0
G. leucocarpa var. yunnanensis YGN5	0	0	0	0	0	0	0	0	0	0	0	0	0	0	0	0	0	0	0	0	0	0	0	0	0	0	0	0	0	0	0	0	0	0	0	0	0	0	0	0	0	0	0	0	0	0	0	0	0
G. leucocarpa var. yunnanensis YGN6	0	0	0	0	0	0	0	0	0	0	0	0	0	0	0	0	0	0	0	0	0	0	0	0	0	0	0	0	0	0	0	0	0	0	0	0	0	0	0	0	0	0	0	0	0	0	0	0	0
G. leucocarpa var. yunnanensis YGN7	0	0	0	0	0	0	0	0	0	0	0	0	0	0	0	0	0	0	0	0	0	0	0	0	0	0	0	0	0	0	0	0	0	0	0	0	0	0	0	0	0	0	0	0	0	0	0	1	0
G. leucocarpa var. yunnanensis YGN8	0	0	0	0	0	0	0	0	0	0	0	0	0	0	0	0	0	0	0	0	0	0	0	0	0	0	0	0	0	0	0	0	0	0	0	0	0	0	0	0	0	0	0	0	0	0	0	0	0
G. leucocarpa var. yunnanensis YGN9	0	0	0	0	0	0	0	0	0	0	0	0	0	0	0	0	0	0	0	0	0	0	0	0	0	0	0	0	0	0	0	0	0	0	0	0	0	0	0	0	0	0	0	0	0	0	0	1	0
G. leucocarpa JD1	0	0	0	0	0	0	0	1	0	0	0	0	0	0	0	0	0	0	0	0	0	0	0	0	0	0	0	0	0	0	0	0	0	0	0	0	0	0	0	0	0	0	0	0	0	0	1	1	0
G. leucocarpa JD10	0	0	0	0	0	0	0	1	0	0	0	0	0	0	0	0	0	0	0	0	0	0	0	0	0	0	0	0	0	0	0	0	0	0	0	0	0	0	0	0	0	0	0	0	0	0	1	1	0
G. leucocarpa JD2	0	0	0	0	0	0	0	1	0	0	0	0	0	0	0	0	0	0	0	0	0	0	0	0	0	0	0	0	0	0	0	0	0	0	0	0	0	0	0	0	0	0	0	0	0	0	1	1	0
G. leucocarpa JD3	0	0	0	0	0	0	0	1	0	0	0	0	0	0	0	0	0	0	0	0	0	0	0	0	0	0	0	0	0	0	0	0	0	0	0	0	0	0	0	0	0	0	0	0	0	0	1	1	0
G. leucocarpa JD4	0	0	0	0	0	0	0	1	0	0	0	0	0	0	0	0	0	0	0	0	0	0	0	0	0	0	0	0	0	0	0	0	0	0	0	0	0	0	0	0	0	0	0	0	0	0	1	1	0
G. leucocarpa JD5	0	0	0	0	0	0	0	1	0	0	0	0	0	0	0	0	0	0	0	0	0	0	0	0	0	0	0	0	0	0	0	0	0	0	0	0	0	0	0	0	0	0	0	0	0	0	1	1	0
G. leucocarpa JD6	0	0	0	0	0	0	0	1	0	0	0	0	0	0	0	0	0	0	0	0	0	0	0	0	0	0	0	0	0	0	0	0	0	0	0	0	0	0	0	0	0	0	0	0	0	0	1	1	0
G. leucocarpa JD7	0	0	0	0	0	0	0	1	0	0	0	0	0	0	0	0	0	0	0	0	0	0	0	0	0	0	0	0	0	0	0	0	0	0	0	0	0	0	0	0	0	0	0	0	0	0	1	1	0
G. leucocarpa JD8	0	0	0	0	0	0	0	1	0	0	0	0	0	0	0	0	0	0	0	0	0	0	0	0	0	0	0	0	0	0	0	0	0	0	0	0	0	0	0	0	0	0	0	0	0	0	1	1	0
G. leucocarpa JD9	0	0	0	0	0	0	0	1	0	0	0	0	0	0	0	0	0	0	0	0	0	0	0	0	0	0	0	0	0	0	0	0	0	0	0	0	0	0	0	0	0	0	0	0	0	0	1	1	0
G. leucocarpa MS1	0	0	0	0	0	0	0	0	0	0	0	0	0	0	0	0	0	0	0	0	0	0	0	0	0	0	0	0	0	0	0	0	0	0	0	0	0	0	0	0	0	0	0	0	0	0	0	1	0
G. leucocarpa MS10	0	1	1	0	1	1	1	0	0	0	1	0	1	0	0	0	0	0	0	0	0	0	0	0	0	0	0	0	0	0	0	0	0	0	0	0	0	0	0	0	0	0	0	0	1	0	0	1	0
G. leucocarpa MS2	0	0	0	0	0	0	0	0	0	0	0	0	0	0	0	0	0	0	0	0	0	0	0	0	0	0	0	0	0	0	0	0	0	0	0	0	0	0	0	0	0	0	0	0	0	0	0	1	0
G. leucocarpa MS3	0	0	0	0	0	0	0	0	0	0	0	0	0	0	0	0	0	0	0	0	0	0	0	0	0	0	0	0	0	0	0	0	0	0	0	0	0	0	0	0	0	0	0	0	0	0	0	1	0
G. leucocarpa MS4	0	1	1	0	1	1	1	0	0	0	1	0	1	0	0	0	0	0	0	0	0	0	0	0	0	0	0	0	0	0	0	0	0	0	0	0	0	0	0	0	0	0	0	0	1	0	0	1	0
G. leucocarpa MS5	0	1	1	0	1	1	1	0	0	0	1	0	1	0	0	0	0	0	0	0	0	0	0	0	0	0	0	0	0	0	0	0	0	0	0	0	0	0	0	0	0	0	0	0	1	0	0	1	0
G. leucocarpa MS6	0	1	1	0	1	1	1	0	0	0	1	0	1	0	0	0	0	0	0	0	0	0	0	0	0	0	0	0	0	0	0	0	0	0	0	0	0	0	0	0	0	0	0	0	1	0	0	1	0
G. leucocarpa MS7	0	1	1	0	1	1	1	0	0	0	1	0	1	0	0	0	0	0	0	0	0	0	0	0	0	0	0	0	0	0	0	0	0	0	0	0	0	0	0	0	0	0	0	0	1	0	0	1	0
G. leucocarpa MS8	0	1	1	0	1	1	1	0	0	0	1	0	1	0	0	0	0	0	0	0	0	0	0	0	0	0	0	0	0	0	0	0	0	0	0	0	0	0	0	0	0	0	0	0	1	0	0	1	0
G. leucocarpa MS9	0	1	1	0	1	1	1	0	0	0	1	0	1	0	0	0	0	0	0	0	0	0	0	0	0	0	0	0	0	0	0	0	0	0	0	0	0	0	0	0	0	0	0	0	1	0	0	1	0
G. leucocarpa YLC1	1	1	1	0	0	0	0	0	1	0	0	0	0	1	1	1	1	1	1	1	1	1	1	1	1	1	1	1	1	1	1	1	1	1	1	1	1	1	1	1	1	1	1	1	1	1	0	1	1
G. leucocarpa YLC10	1	1	1	0	0	0	0	0	1	0	0	0	0	1	1	1	1	1	1	1	1	1	1	1	1	1	1	1	1	1	1	1	1	1	1	1	1	1	1	1	1	1	1	1	1	1	0	1	1
G. leucocarpa YLC2	1	1	1	0	0	0	0	0	1	0	0	0	0	1	1	1	1	1	1	1	1	1	1	1	1	1	1	1	1	1	1	1	1	1	1	1	1	1	1	1	1	1	1	1	1	1	0	1	1
G. leucocarpa YLC3	1	1	1	0	0	0	0	0	0	0	0	0	0	1	1	1	1	1	1	1	1	1	1	1	1	1	1	1	1	1	1	1	1	1	1	1	1	1	1	1	1	1	1	1	1	0	0	1	1
G. leucocarpa YLC4	1	1	1	0	0	0	0	0	0	0	0	0	0	1	1	1	1	1	1	1	1	1	1	1	1	1	1	1	1	1	1	1	1	1	1	1	1	1	1	1	1	1	1	1	1	0	0	1	1
G. leucocarpa YLC5	1	1	1	0	0	0	0	0	1	0	0	0	0	1	1	1	1	1	1	1	1	1	1	1	1	1	1	1	1	1	1	1	1	1	1	1	1	1	1	1	1	1	1	1	1	1	0	1	1
G. leucocarpa YLC6	0	0	0	0	0	0	0	0	0	0	0	0	0	0	0	0	0	0	0	0	0	0	0	0	0	0	0	0	0	0	0	0	0	0	0	0	0	0	0	0	0	0	0	0	0	0	0	1	1
G. leucocarpa YLC7	1	1	1	0	0	0	0	0	1	0	0	0	0	1	1	1	1	1	1	1	1	1	1	1	1	1	1	1	1	1	1	1	1	1	1	1	1	1	1	1	1	1	1	1	1	1	0	1	1
G. leucocarpa YLC8	1	1	1	0	0	0	0	0	1	0	0	0	0	1	1	1	1	1	1	1	1	1	1	1	1	1	1	1	1	1	1	1	1	1	1	1	1	1	1	1	1	1	1	1	1	1	0	1	1
G. leucocarpa YLC9	0	0	0	0	0	0	0	0	0	0	0	0	0	0	0	0	0	0	0	0	0	0	0	0	0	0	0	0	0	0	0	0	0	0	0	0	0	0	0	0	0	0	0	0	0	0	0	1	1
Character	Character states
Allele	0: ancestral 1: mutant
[truncated: 189 more columns]
