# Supplementary material for: Patterns of genetic variation and morphology support the recognition of five species in the Gaultheria leucocarpa Blume (Ericaceae) group from mainland China
Source: Ecol Evol. 2023 Jun 9;13(6):e10178. doi: 10.1002/ece3.10178 (PMC10251198; doi:10.1002/ece3.10178)
Supplement: Supplementary file 5 — Appendix S5 [file ECE3-13-e10178-s006.tre]

#NEXUS
begin taxa;
	dimensions ntax=92;
	taxlabels
	Eubotrys_racemosa[&!name="Eubotrys racemosa"]
	Eubotrys_recurva[&!name="Eubotrys recurva"]
	Gaultheria_adenothrix[&!name="Gaultheria adenothrix"]
	Gaultheria_amoena[&!name="Gaultheria amoena"]
	Gaultheria_antarctica[&!name="Gaultheria antarctica"]
	Gaultheria_appressa[&!name="Gaultheria appressa"]
	Gaultheria_beccarii[&!name="Gaultheria beccarii"]
	Gaultheria_buxifolia[&!name="Gaultheria buxifolia"]
	Gaultheria_caespitosa[&!name="Gaultheria caespitosa"]
	Gaultheria_cardiosepala[&!name="Gaultheria cardiosepala"]
	Gaultheria_chrysothrix[&!name="Gaultheria chrysothrix"]
	Gaultheria_ciliolata[&!name="Gaultheria ciliolata"]
	Gaultheria_cinnamomifolia[&!name="Gaultheria cinnamomifolia"]
	Gaultheria_cuneata[&!name="Gaultheria cuneata"]
	Gaultheria_discolor[&!name="Gaultheria discolor"]
	Gaultheria_dolichopoda[&!name="Gaultheria dolichopoda"]
	Gaultheria_domingensis[&!name="Gaultheria domingensis"]
	Gaultheria_dumicola[&!name="Gaultheria dumicola"]
	Gaultheria_erecta[&!name="Gaultheria erecta"]
	Gaultheria_eriophylla[&!name="Gaultheria eriophylla"]
	Gaultheria_foliolosa[&!name="Gaultheria foliolosa"]
	Gaultheria_fragrantissima[&!name="Gaultheria fragrantissima"]
	Gaultheria_glomerata[&!name="Gaultheria glomerata"]
	Gaultheria_griffithiana[&!name="Gaultheria griffithiana"]
	Gaultheria_hispida[&!name="Gaultheria hispida"]
	Gaultheria_hispidula[&!name="Gaultheria hispidula"]
	Gaultheria_hookeri[&!name="Gaultheria hookeri"]
	Gaultheria_humifusa[&!name="Gaultheria humifusa"]
	Gaultheria_hypochlora[&!name="Gaultheria hypochlora"]
	Gaultheria_insana[&!name="Gaultheria insane"]
	Gaultheria_itatiaiae[&!name="Gaultheria itatiaiae"]
	Gaultheria_lanceolata[&!name="Gaultheria lanceolata"]
	Gaultheria_leucocarpa_DHY_5[&!name="Gaultheria leucocarpa var. yunnanensis DHY5"]
	Gaultheria_leucocarpa_DHY_6[&!name="Gaultheria leucocarpa var. yunnanensis DHY6"]
	Gaultheria_leucocarpa_DL_1[&!name="Gaultheria leucocarpa var. yunnanensis DL1"]
	Gaultheria_leucocarpa_DL_3[&!name="Gaultheria leucocarpa var. yunnanensis DL3"]
	Gaultheria_leucocarpa_DWS_2[&!name="Gaultheria leucocarpa var. pingbienensis DWS2"]
	Gaultheria_leucocarpa_DWS_4[&!name="Gaultheria leucocarpa var. pingbienensis DWS4"]
	Gaultheria_leucocarpa_F32[&!name="Gaultheria leucocarpa var. leucocarpa f. cumingiana F32"]
	Gaultheria_leucocarpa_F34[&!name="Gaultheria leucocarpa var. leucocarpa f. cumingiana F34"]
	Gaultheria_leucocarpa_HXQ3[&!name="Gaultheria leucocarpa var. yunnanensis HXQ3"]
	Gaultheria_leucocarpa_HXQ4[&!name="Gaultheria leucocarpa var. yunnanensis HXQ4"]
	Gaultheria_leucocarpa_JD_1[&!name="Gaultheria leucocarpa JD1"]
	Gaultheria_leucocarpa_JD_3[&!name="Gaultheria leucocarpa JD3"]
	Gaultheria_leucocarpa_JWS_1[&!name="Gaultheria leucocarpa var. yunnanensis JWS1"]
	Gaultheria_leucocarpa_JWS_3[&!name="Gaultheria leucocarpa var. yunnanensis JWS3"]
	Gaultheria_leucocarpa_LYW5[&!name="Gaultheria leucocarpa var. leucocarpa f. leucocarpa LYW5"]
	Gaultheria_leucocarpa_LYW6[&!name="Gaultheria leucocarpa var. leucocarpa f. leucocarpa LYW6"]
	Gaultheria_leucocarpa_MS_13[&!name="Gaultheria leucocarpa MS13"]
	Gaultheria_leucocarpa_MS_15[&!name="Gaultheria leucocarpa MS15"]
	Gaultheria_leucocarpa_PB_1[&!name="Gaultheria leucocarpa var. yunnanensis PB1"]
	Gaultheria_leucocarpa_PB_2[&!name="Gaultheria leucocarpa var. yunnanensis PB2"]
	Gaultheria_leucocarpa_SGL_1[&!name="Gaultheria leucocarpa var. yunnanensis SGL1"]
	Gaultheria_leucocarpa_SGL_2[&!name="Gaultheria leucocarpa var. yunnanensis SGL2"]
	Gaultheria_leucocarpa_WD_14[&!name="Gaultheria leucocarpa var. crenulata WD14"]
	Gaultheria_leucocarpa_WD_15[&!name="Gaultheria leucocarpa var. crenulata WD15"]
	Gaultheria_leucocarpa_YGN_1[&!name="Gaultheria leucocarpa var. yunnanensis YGN1"]
	Gaultheria_leucocarpa_YGN_2[&!name="Gaultheria leucocarpa var. yunnanensis YGN2"]
	Gaultheria_leucocarpa_YLC_5[&!name="Gaultheria leucocarpa YLC5"]
	Gaultheria_leucocarpa_YLC_7[&!name="Gaultheria leucocarpa YLC7"]
	Gaultheria_luzonica[&!name="Gaultheria luzonica"]
	Gaultheria_macrostigma[&!name="Gaultheria macrostigma"]
	Gaultheria_malayana[&!name="Gaultheria malayana"]
	Gaultheria_memecyloides[&!name="Gaultheria memecyloides"]
	Gaultheria_mucronata[&!name="Gaultheria mucronate"]
	Gaultheria_myrsinoides[&!name="Gaultheria myrsinoides"]
	Gaultheria_myrtilloides[&!name="Gaultheria myrtilloides"]
	Gaultheria_nubigena[&!name="Gaultheria nubigena"]
	Gaultheria_ovatifolia[&!name="Gaultheria ovatifolia"]
	Gaultheria_penduliflora[&!name="Gaultheria penduliflora"]
	Gaultheria_phillyreifolia[&!name="Gaultheria phillyreifolia"]
	Gaultheria_pinifolia[&!name="Gaultheria pinifolia"]
	Gaultheria_poeppigii[&!name="Gaultheria poeppigii"]
	Gaultheria_praticola[&!name="Gaultheria praticola"]
	Gaultheria_prostrata[&!name="Gaultheria prostrata"]
	Gaultheria_pumila[&!name="Gaultheria pumila"]
	Gaultheria_punctulata[&!name="Gaultheria punctulata"]
	Gaultheria_pyrolifolia[&!name="Gaultheria pyrolifolia"]
	Gaultheria_pyroloides[&!name="Gaultheria pyroloides"]
	Gaultheria_reticulata[&!name="Gaultheria reticulata"]
	Gaultheria_rupestris[&!name="Gaultheria rupestris"]
	Gaultheria_sanguinolenta[&!name="Gaultheria sanguinolenta"]
	Gaultheria_schultesii[&!name="Gaultheria schultesii"]
	Gaultheria_semiinfera[&!name="Gaultheria semiinfera"]
	Gaultheria_shallon[&!name="Gaultheria shallon"]
	Gaultheria_sphenophylla[&!name="Gaultheria sphenophylla"]
	Gaultheria_straminea[&!name="Gaultheria straminea"]
	Gaultheria_suborbicularis[&!name="Gaultheria suborbicularis"]
	Gaultheria_tenuifolia[&!name="Gaultheria tenuifolia"]
	Gaultheria_thymifolia[&!name="Gaultheria thymifolia"]
	Gaultheria_tomentosa[&!name="Gaultheria tomentosa"]
	Gaultheria_trichophylla[&!name="Gaultheria trichophylla"]
;
end;
begin trees;
	tree tree_1 = [&R] (Eubotrys_racemosa:0.004905,(((Gaultheria_hispidula:0.008016,Gaultheria_suborbicularis:0.005607)[&label=98]:0.001573,((Gaultheria_beccarii:0.010033,((Gaultheria_memecyloides:0.001636,((Gaultheria_ciliolata:4.89E-4,Gaultheria_pinifolia:4.92E-4)[&label=99]:5.8E-4,Gaultheria_punctulata:8.93E-4)[&label=89]:7.34E-4)[&label=100]:0.002554,(Gaultheria_chrysothrix:0.002204,((Gaultheria_…
end;
begin figtree;
	set appearance.backgroundColorAttribute="Default";
	set appearance.backgroundColour=#ffffff;
	set appearance.branchColorAttribute="User selection";
	set appearance.branchColorGradient=false;
	set appearance.branchLineWidth=1.0;
	set appearance.branchMinLineWidth=0.0;
	set appearance.branchWidthAttribute="Fixed";
	set appearance.foregroundColour=#000000;
	set appearance.hilightingGradient=false;
	set appearance.selectionColour=#2d3680;
	set branchLabels.colorAttribute="User selection";
	set branchLabels.displayAttribute="label";
	set branchLabels.fontName="sansserif";
	set branchLabels.fontSize=11;
	set branchLabels.fontStyle=0;
	set branchLabels.isShown=true;
	set branchLabels.significantDigits=4;
	set layout.expansion=466;
	set layout.layoutType="RECTILINEAR";
	set layout.zoom=138;
	set legend.attribute="label";
	set legend.fontSize=10.0;
	set legend.isShown=false;
	set legend.significantDigits=4;
	set nodeBars.barWidth=4.0;
	set nodeBars.displayAttribute=null;
	set nodeBars.isShown=false;
	set nodeLabels.colorAttribute="User selection";
	set nodeLabels.displayAttribute="Node ages";
	set nodeLabels.fontName="sansserif";
	set nodeLabels.fontSize=8;
	set nodeLabels.fontStyle=0;
	set nodeLabels.isShown=false;
	set nodeLabels.significantDigits=4;
	set nodeShapeExternal.colourAttribute="User selection";
	set nodeShapeExternal.isShown=false;
	set nodeShapeExternal.minSize=10.0;
	set nodeShapeExternal.scaleType=Width;
	set nodeShapeExternal.shapeType=Circle;
	set nodeShapeExternal.size=4.0;
	set nodeShapeExternal.sizeAttribute="Fixed";
	set nodeShapeInternal.colourAttribute="User selection";
	set nodeShapeInternal.isShown=false;
	set nodeShapeInternal.minSize=10.0;
	set nodeShapeInternal.scaleType=Width;
	set nodeShapeInternal.shapeType=Circle;
	set nodeShapeInternal.size=4.0;
	set nodeShapeInternal.sizeAttribute="Fixed";
	set polarLayout.alignTipLabels=false;
	set polarLayout.angularRange=0;
	set polarLayout.rootAngle=0;
	set polarLayout.rootLength=100;
	set polarLayout.showRoot=true;
	set radialLayout.spread=0.0;
	set rectilinearLayout.alignTipLabels=false;
	set rectilinearLayout.curvature=0;
	set rectilinearLayout.rootLength=100;
	set scale.offsetAge=0.0;
	set scale.rootAge=1.0;
	set scale.scaleFactor=1.0;
	set scale.scaleRoot=false;
	set scaleAxis.automaticScale=true;
	set scaleAxis.fontSize=8.0;
	set scaleAxis.isShown=false;
	set scaleAxis.lineWidth=1.0;
	set scaleAxis.majorTicks=1.0;
	set scaleAxis.minorTicks=0.5;
	set scaleAxis.origin=0.0;
	set scaleAxis.reverseAxis=false;
	set scaleAxis.showGrid=true;
	set scaleBar.automaticScale=true;
	set scaleBar.fontSize=10.0;
	set scaleBar.isShown=true;
	set scaleBar.lineWidth=1.0;
	set scaleBar.scaleRange=0.0;
	set tipLabels.colorAttribute="User selection";
	set tipLabels.displayAttribute="Names";
	set tipLabels.fontName="Times New Roman";
	set tipLabels.fontSize=15;
	set tipLabels.fontStyle=0;
	set tipLabels.isShown=true;
	set tipLabels.significantDigits=4;
	set trees.order=true;
	set trees.orderType="decreasing";
	set trees.rooting=true;
	set trees.rootingType="Midpoint";
	set trees.transform=true;
	set trees.transformType="proportional";
end;
