# Supplementary material for: Patterns of genetic variation and morphology support the recognition of five species in the Gaultheria leucocarpa Blume (Ericaceae) group from mainland China
Source: Ecol Evol. 2023 Jun 9;13(6):e10178. doi: 10.1002/ece3.10178 (PMC10251198; doi:10.1002/ece3.10178)
Supplement: Supplementary file 6 — Appendix S6 [file ECE3-13-e10178-s001.xlsx]

## Sheet: P-and K2P-distances(Gaultheria)
Group		K2P	P
Gaultheria	Max	0.034(0.003)	0.033(0.003)
	Min	0.000(0.000)	0.000(0.000)
	Mean	0.018(0.001)	0.018(0.001)
Leucocarpa	Max	0.006(0.001)	0.006(0.001)
	Min	0.000(0.000)	0.000(0.000)
	Mean	0.003(0)	0.003(0)
Chiogenopsis	Max	0.011(0.002)	0.011(0.002)
	Min	0.011(0.002)	0.011(0.002)
	Mean	0.011(0.002)	0.011(0.002)
Diplycosia	Max	0.019(0.002)	0.019(0.002)
	Min	0.001(0.000)	0.001(0.000)
	Mean	0.008(0.001)	0.008(0.001)
Leucothoides	Max	0.016(0.002)	0.019(0.002)
	Min	0.001(0.000)	0.001(0.000)
	Mean	0.009(0.001)	0.009(0.001)
Sympodiobotrys	Max	0.006(0.001)	0.006(0.001)
	Min	0.001(0.001)	0.001(0.001)
	Mean	0.004(0.001)	0.004(0.001)
Shallonium	Max	0.009(0.002)	0.006(0.001)
	Min	0.001(0.001)	0.001(0.001)
	Mean	0.005(0.001)	0.005(0.001)
Amblyandra	Max	0.003(0.001)	0.003(0.001)
	Min	0.001(0.000)	0.001(0.000)
	Mean	0.002(0.001)	0.002(0.001)
Pernettya	Max	0.005(0.001)	0.005(0.001)
	Min	0.000(0.000)	0.000(0.000)
	Mean	0.003(0.001)	0.003(0.001)
Monoanthemona	Max	0.006(0.001)	0.006(0.001)
	Min	0.000(0.000)	0.000(0.000)
	Mean	0.003(0.001)	0.003(0.001)
Buxifolia	Max	0.005(0.001)	0.005(0.001)
	Min	0.005(0.001)	0.005(0.001)
	Mean	0.005(0.001)	0.005(0.001)
Myrtilloideae	Max	0.001(0.001)	0.001(0.001)
	Min	0.001(0.001)	0.001(0.001)
	Mean	0.001(0.001)	0.001(0.001)

## Sheet: P-distance (Gleucocarpa)
G. leucocarpa var. yunnanensis HXQ3		0.000245581	0.00121432	0.00121432	0.00075918	0.000757264	0.00101496	0.00101496	0.000980372	0.000980372	0.000894728	0.000894728	0.00101538	0.00101538	0.000931004	0.000931004	0.00101496	0.00101496	0.000964124	0.000964124	0.000964124	0.000968294	0.000964124	0.000964124	0.000964124	0.000978707	0.000978707	0.001005
G. leucocarpa var. yunnanensis HXQ4	0.000248077		0.00122656	0.00122656	0.000784284	0.000798098	0.00101608	0.00101608	0.000973213	0.000973213	0.000887295	0.000887295	0.00104731	0.00104731	0.000932161	0.000932161	0.00101608	0.00101608	0.000947917	0.000947917	0.000947917	0.000945535	0.000947917	0.000947917	0.000947917	0.00095787	0.00095787	0.000979012
G. leucocarpa var. leucocarpa f. leucocarpa LYW5	0.00620194	0.00645001		0	0.00115126	0.00115241	0.000862332	0.000862332	0.00105649	0.00105649	0.000988451	0.000988451	0.000766413	0.000766413	0.00104378	0.00104378	0.000862332	0.000862332	0.00107629	0.00107629	0.00107629	0.00107241	0.00107629	0.00107629	0.00107629	0.00111497	0.00111497	0.00116259
G. leucocarpa var. leucocarpa f. leucocarpa LYW6	0.00620194	0.00645001	0		0.00115126	0.00115241	0.000862332	0.000862332	0.00105649	0.00105649	0.000988451	0.000988451	0.000766413	0.000766413	0.00104378	0.00104378	0.000862332	0.000862332	0.00107629	0.00107629	0.00107629	0.00107241	0.00107629	0.00107629	0.00107629	0.00111497	0.00111497	0.00116259
G. leucocarpa var. leucocarpa f. cumingiana F32	0.00297693	0.00322501	0.00570578	0.00570578		0.000260904	0.000916519	0.000916519	0.000858358	0.000858358	0.000883087	0.000883087	0.00090468	0.00090468	0.00092429	0.00092429	0.000916519	0.000916519	0.000967571	0.000967571	0.000967571	0.000946296	0.000967571	0.000967571	0.000967571	0.000974234	0.000974234	0.000975276
G. leucocarpa var. leucocarpa f. cumingiana F34	0.00272885	0.00297693	0.0054577	0.0054577	0.000248077		0.000926386	0.000926386	0.000872066	0.000872066	0.000875979	0.000875979	0.000930301	0.000930301	0.000925726	0.000925726	0.000926386	0.000926386	0.00097129	0.00097129	0.00097129	0.000942805	0.00097129	0.00097129	0.00097129	0.000966266	0.000966266	0.000963805
G. leucocarpa var. crenulata WD15	0.00471347	0.00496155	0.00347308	0.00347308	0.00421732	0.00396924		0	0.000872876	0.000872876	0.000860961	0.000860961	0.000756897	0.000756897	0.000921935	0.000921935	0	0	0.000955327	0.000955327	0.000955327	0.000955687	0.000955327	0.000955327	0.000955327	0.000970239	0.000970239	0.00100679
G. leucocarpa var. crenulata WD14	0.00471347	0.00496155	0.00347308	0.00347308	0.00421732	0.00396924	0		0.000872876	0.000872876	0.000860961	0.000860961	0.000756897	0.000756897	0.000921935	0.000921935	0	0	0.000955327	0.000955327	0.000955327	0.000955687	0.000955327	0.000955327	0.000955327	0.000970239	0.000970239	0.00100679
G. leucocarpa YLC5	0.00396924	0.00421732	0.00471347	0.00471347	0.00297693	0.00322501	0.00322501	0.00322501		0	0.00062913	0.00062913	0.000821165	0.000821165	0.00066793	0.00066793	0.000872876	0.000872876	0.000655599	0.000655599	0.000655599	0.000718752	0.000655599	0.000655599	0.000655599	0.00070922	0.00070922	0.000776272
G. leucocarpa YLC7	0.00396924	0.00421732	0.00471347	0.00471347	0.00297693	0.00322501	0.00322501	0.00322501	0		0.00062913	0.00062913	0.000821165	0.000821165	0.00066793	0.00066793	0.000872876	0.000872876	0.000655599	0.000655599	0.000655599	0.000718752	0.000655599	0.000655599	0.000655599	0.00070922	0.00070922	0.000776272
G. leucocarpa JD1	0.00347308	0.00372116	0.00471347	0.00471347	0.00297693	0.00272885	0.00322501	0.00322501	0.00148846	0.00148846		0	0.000828434	0.000828434	0.000231367	0.000231367	0.000860961	0.000860961	0.000379513	0.000379513	0.000379513	0.000449301	0.000379513	0.000379513	0.000379513	0.000418568	0.000418568	0.000499917
G. leucocarpa JD3	0.00347308	0.00372116	0.00471347	0.00471347	0.00297693	0.00272885	0.00322501	0.00322501	0.00148846	0.00148846	0		0.000828434	0.000828434	0.000231367	0.000231367	0.000860961	0.000860961	0.000379513	0.000379513	0.000379513	0.000449301	0.000379513	0.000379513	0.000379513	0.000418568	0.000418568	0.000499917
G. leucocarpa MS13	0.00496155	0.00520963	0.00372116	0.00372116	0.00446539	0.00421732	0.0022327	0.0022327	0.00347308	0.00347308	0.00347308	0.00347308		0	0.000898792	0.000898792	0.000756897	0.000756897	0.000866034	0.000866034	0.000866034	0.000865577	0.000866034	0.000866034	0.000866034	0.000885035	0.000885035	0.000903262
G. leucocarpa MS15	0.00496155	0.00520963	0.00372116	0.00372116	0.00446539	0.00421732	0.0022327	0.0022327	0.00347308	0.00347308	0.00347308	0.00347308	0		0.000898792	0.000898792	0.000756897	0.000756897	0.000866034	0.000866034	0.000866034	0.000865577	0.000866034	0.000866034	0.000866034	0.000885035	0.000885035	0.000903262
G. leucocarpa var. pingbienensis DWS2	0.00372116	0.00396924	0.00496155	0.00496155	0.00322501	0.00297693	0.00347308	0.00347308	0.00173654	0.00173654	0.000248077	0.000248077	0.00372116	0.00372116		0	0.000921935	0.000921935	0.000463345	0.000463345	0.000463345	0.00051921	0.000463345	0.000463345	0.000463345	0.00048326	0.00048326	0.000541851
G. leucocarpa var. pingbienensis DWS4	0.00372116	0.00396924	0.00496155	0.00496155	0.00322501	0.00297693	0.00347308	0.00347308	0.00173654	0.00173654	0.000248077	0.000248077	0.00372116	0.00372116	0		0.000921935	0.000921935	0.000463345	0.000463345	0.000463345	0.00051921	0.000463345	0.000463345	0.000463345	0.00048326	0.00048326	0.000541851
G. leucocarpa var. yunnanensis SGL1	0.00471347	0.00496155	0.00347308	0.00347308	0.00421732	0.00396924	0	0	0.00322501	0.00322501	0.00322501	0.00322501	0.0022327	0.0022327	0.00347308	0.00347308		0	0.000955327	0.000955327	0.000955327	0.000955687	0.000955327	0.000955327	0.000955327	0.000970239	0.000970239	0.00100679
G. leucocarpa var. yunnanensis SGL2	0.00471347	0.00496155	0.00347308	0.00347308	0.00421732	0.00396924	0	0	0.00322501	0.00322501	0.00322501	0.00322501	0.0022327	0.0022327	0.00347308	0.00347308	0		0.000955327	0.000955327	0.000955327	0.000955687	0.000955327	0.000955327	0.000955327	0.000970239	0.000970239	0.00100679
G. leucocarpa var. yunnanensis DHY5	0.00421732	0.00446539	0.00496155	0.00496155	0.00372116	0.00347308	0.00347308	0.00347308	0.00173654	0.00173654	0.000744232	0.000744232	0.00372116	0.00372116	0.00099231	0.00099231	0.00347308	0.00347308		0	0	0.000247325	0	0	0	0.000254087	0.000254087	0.00037254
G. leucocarpa var. yunnanensis DHY6	0.00421732	0.00446539	0.00496155	0.00496155	0.00372116	0.00347308	0.00347308	0.00347308	0.00173654	0.00173654	0.000744232	0.000744232	0.00372116	0.00372116	0.00099231	0.00099231	0.00347308	0.00347308	0		0	0.000247325	0	0	0	0.000254087	0.000254087	0.00037254
G. leucocarpa var. yunnanensis DL3	0.00421732	0.00446539	0.00496155	0.00496155	0.00372116	0.00347308	0.00347308	0.00347308	0.00173654	0.00173654	0.000744232	0.000744232	0.00372116	0.00372116	0.00099231	0.00099231	0.00347308	0.00347308	0	0		0.000247325	0	0	0	0.000254087	0.000254087	0.00037254
G. leucocarpa var. yunnanensis DL1	0.00446539	0.00471347	0.00520963	0.00520963	0.00396924	0.00372116	0.00372116	0.00372116	0.00198462	0.00198462	0.00099231	0.00099231	0.00396924	0.00396924	0.00124039	0.00124039	0.00372116	0.00372116	0.000248077	0.000248077	0.000248077		0.000247325	0.000247325	0.000247325	0.00035562	0.00035562	0.000477146
G. leucocarpa var. yunnanensis PB1	0.00421732	0.00446539	0.00496155	0.00496155	0.00372116	0.00347308	0.00347308	0.00347308	0.00173654	0.00173654	0.000744232	0.000744232	0.00372116	0.00372116	0.00099231	0.00099231	0.00347308	0.00347308	0	0	0	0.000248077		0	0	0.000254087	0.000254087	0.00037254
G. leucocarpa var. yunnanensis PB2	0.00421732	0.00446539	0.00496155	0.00496155	0.00372116	0.00347308	0.00347308	0.00347308	0.00173654	0.00173654	0.000744232	0.000744232	0.00372116	0.00372116	0.00099231	0.00099231	0.00347308	0.00347308	0	0	0	0.000248077	0		0	0.000254087	0.000254087	0.00037254
G. leucocarpa var. yunnanensis YGN1	0.00421732	0.00446539	0.00496155	0.00496155	0.00372116	0.00347308	0.00347308	0.00347308	0.00173654	0.00173654	0.000744232	0.000744232	0.00372116	0.00372116	0.00099231	0.00099231	0.00347308	0.00347308	0	0	0	0.000248077	0	0		0.000254087	0.000254087	0.00037254
G. leucocarpa var. yunnanensis YGN2	0.00446539	0.00471347	0.00520963	0.00520963	0.00396924	0.00372116	0.00372116	0.00372116	0.00198462	0.00198462	0.00099231	0.00099231	0.00396924	0.00396924	0.00124039	0.00124039	0.00372116	0.00372116	0.000248077	0.000248077	0.000248077	0.000496155	0.000248077	0.000248077	0.000248077		0	0.000246077
G. leucocarpa var. yunnanensis JWS3	0.00446539	0.00471347	0.00520963	0.00520963	0.00396924	0.00372116	0.00372116	0.00372116	0.00198462	0.00198462	0.00099231	0.00099231	0.00396924	0.00396924	0.00124039	0.00124039	0.00372116	0.00372116	0.000248077	0.000248077	0.000248077	0.000496155	0.000248077	0.000248077	0.000248077	0		0.000246077
G. leucocarpa var. yunnanensis JWS1	0.00471347	0.00496155	0.0054577	0.0054577	0.00421732	0.00396924	0.00396924	0.00396924	0.0022327	0.0022327	0.00124039	0.00124039	0.00421732	0.00421732	0.00148846	0.00148846	0.00396924	0.00396924	0.000496155	0.000496155	0.000496155	0.000744232	0.000496155	0.000496155	0.000496155	0.000248077	0.000248077

## Sheet: K2P-distance (Gleucocarpa)
G. leucocarpa var. yunnanensis DHY6		0	0	0	0	0	0.000250492	0.000250492	0.00024772	0.000372896	0.00046193	0.00046193	0.000378204	0.000378204	0.000650081	0.000650081	0.000957535	0.000938943	0.000963571	0.000962625	0.000870642	0.000870642	0.000953152	0.000953152	0.000953152	0.000953152	0.0010749	0.0010749
G. leucocarpa var. yunnanensis DHY5	0		0	0	0	0	0.000250492	0.000250492	0.00024772	0.000372896	0.00046193	0.00046193	0.000378204	0.000378204	0.000650081	0.000650081	0.000957535	0.000938943	0.000963571	0.000962625	0.000870642	0.000870642	0.000953152	0.000953152	0.000953152	0.000953152	0.0010749	0.0010749
G. leucocarpa var. yunnanensis DL3	0	0		0	0	0	0.000250492	0.000250492	0.00024772	0.000372896	0.00046193	0.00046193	0.000378204	0.000378204	0.000650081	0.000650081	0.000957535	0.000938943	0.000963571	0.000962625	0.000870642	0.000870642	0.000953152	0.000953152	0.000953152	0.000953152	0.0010749	0.0010749
G. leucocarpa var. yunnanensis PB1	0	0	0		0	0	0.000250492	0.000250492	0.00024772	0.000372896	0.00046193	0.00046193	0.000378204	0.000378204	0.000650081	0.000650081	0.000957535	0.000938943	0.000963571	0.000962625	0.000870642	0.000870642	0.000953152	0.000953152	0.000953152	0.000953152	0.0010749	0.0010749
G. leucocarpa var. yunnanensis PB2	0	0	0	0		0	0.000250492	0.000250492	0.00024772	0.000372896	0.00046193	0.00046193	0.000378204	0.000378204	0.000650081	0.000650081	0.000957535	0.000938943	0.000963571	0.000962625	0.000870642	0.000870642	0.000953152	0.000953152	0.000953152	0.000953152	0.0010749	0.0010749
G. leucocarpa var. yunnanensis YGN1	0	0	0	0	0		0.000250492	0.000250492	0.00024772	0.000372896	0.00046193	0.00046193	0.000378204	0.000378204	0.000650081	0.000650081	0.000957535	0.000938943	0.000963571	0.000962625	0.000870642	0.000870642	0.000953152	0.000953152	0.000953152	0.000953152	0.0010749	0.0010749
G. leucocarpa var. yunnanensis YGN2	0.000248139	0.000248139	0.000248139	0.000248139	0.000248139	0.000248139		0	0.000352181	0.000246757	0.000482868	0.000482868	0.000416839	0.000416839	0.000702581	0.000702581	0.000976226	0.000952576	0.000970379	0.000957212	0.000886789	0.000886789	0.000967069	0.000967069	0.000967069	0.000967069	0.00111087	0.00111087
G. leucocarpa var. yunnanensis JWS3	0.000248139	0.000248139	0.000248139	0.000248139	0.000248139	0.000248139	0		0.000352181	0.000246757	0.000482868	0.000482868	0.000416839	0.000416839	0.000702581	0.000702581	0.000976226	0.000952576	0.000970379	0.000957212	0.000886789	0.000886789	0.000967069	0.000967069	0.000967069	0.000967069	0.00111087	0.00111087
G. leucocarpa var. yunnanensis DL1	0.000248124	0.000248124	0.000248124	0.000248124	0.000248124	0.000248124	0.000496324	0.000496324		0.000477554	0.00051448	0.00051448	0.00044718	0.00044718	0.000717735	0.000717735	0.000959422	0.000933572	0.000945227	0.000936868	0.00087473	0.00087473	0.000959315	0.000959315	0.000959315	0.000959315	0.0010741	0.0010741
G. leucocarpa var. yunnanensis JWS1	0.000496401	0.000496401	0.000496401	0.000496401	0.000496401	0.000496401	0.000248139	0.000248139	0.000744648		0.000546219	0.000546219	0.000502274	0.000502274	0.000774154	0.000774154	0.00099844	0.000969841	0.000969415	0.000952439	0.000901326	0.000901326	0.00100146	0.00100146	0.00100146	0.00100146	0.00115602	0.00115602
G. leucocarpa var. pingbienensis DWS2	0.000993095	0.000993095	0.000993095	0.000993095	0.000993095	0.000993095	0.00124167	0.00124167	0.0012415	0.00149036		0	0.000232855	0.000232855	0.000656276	0.000656276	0.000937831	0.000935985	0.000928112	0.000924603	0.000910158	0.000910158	0.00092116	0.00092116	0.00092116	0.00092116	0.00104217	0.00104217
G. leucocarpa var. pingbienensis DWS4	0.000993095	0.000993095	0.000993095	0.000993095	0.000993095	0.000993095	0.00124167	0.00124167	0.0012415	0.00149036	0		0.000232855	0.000232855	0.000656276	0.000656276	0.000937831	0.000935985	0.000928112	0.000924603	0.000910158	0.000910158	0.00092116	0.00092116	0.00092116	0.00092116	0.00104217	0.00104217
G. leucocarpa JD1	0.000744648	0.000744648	0.000744648	0.000744648	0.000744648	0.000744648	0.000993095	0.000993095	0.000992987	0.00124167	0.000248139	0.000248139		0	0.00061961	0.00061961	0.00090305	0.000891977	0.000886753	0.000874331	0.000837642	0.000837642	0.000861624	0.000861624	0.000861624	0.000861624	0.00099191	0.00099191
G. leucocarpa JD3	0.000744648	0.000744648	0.000744648	0.000744648	0.000744648	0.000744648	0.000993095	0.000993095	0.000992987	0.00124167	0.000248139	0.000248139	0		0.00061961	0.00061961	0.00090305	0.000891977	0.000886753	0.000874331	0.000837642	0.000837642	0.000861624	0.000861624	0.000861624	0.000861624	0.00099191	0.00099191
G. leucocarpa YLC5	0.00173856	0.00173856	0.00173856	0.00173856	0.00173856	0.00173856	0.00198725	0.00198725	0.00198727	0.00223607	0.00173858	0.00173858	0.00148994	0.00148994		0	0.00098661	0.000978837	0.000845466	0.000865887	0.000844411	0.000844411	0.000885654	0.000885654	0.000885654	0.000885654	0.00107628	0.00107628
G. leucocarpa YLC7	0.00173856	0.00173856	0.00173856	0.00173856	0.00173856	0.00173856	0.00198725	0.00198725	0.00198727	0.00223607	0.00173858	0.00173858	0.00148994	0.00148994	0		0.00098661	0.000978837	0.000845466	0.000865887	0.000844411	0.000844411	0.000885654	0.000885654	0.000885654	0.000885654	0.00107628	0.00107628
G. leucocarpa var. yunnanensis HXQ3	0.00423009	0.00423009	0.00423009	0.00423009	0.00423009	0.00423009	0.00447991	0.00447991	0.00447949	0.00472984	0.00373117	0.00373117	0.00348167	0.00348167	0.00398079	0.00398079		0.000247334	0.000772785	0.000767964	0.00102985	0.00102985	0.0010164	0.0010164	0.0010164	0.0010164	0.00123661	0.00123661
G. leucocarpa var. yunnanensis HXQ4	0.00447949	0.00447949	0.00447949	0.00447949	0.00447949	0.00447949	0.00472936	0.00472936	0.00472897	0.00497936	0.00398041	0.00398041	0.00373084	0.00373084	0.00423009	0.00423009	0.000248124		0.000796668	0.000806103	0.00105697	0.00105697	0.00101153	0.00101153	0.00101153	0.00101153	0.00124244	0.00124244
G. leucocarpa var. leucocarpa f. cumingiana F32	0.00373117	0.00373117	0.00373117	0.00373117	0.00373117	0.00373117	0.00398079	0.00398079	0.00398041	0.00423054	0.00323259	0.00323259	0.00298327	0.00298327	0.00298401	0.00298401	0.00298401	0.00323297		0.000259987	0.000910574	0.000910574	0.000919506	0.000919506	0.000919506	0.000919506	0.001162	0.001162
G. leucocarpa var. leucocarpa f. cumingiana F34	0.00348202	0.00348202	0.00348202	0.00348202	0.00348202	0.00348202	0.00373159	0.00373159	0.00373117	0.00398128	0.0029836	0.0029836	0.00273434	0.00273434	0.00323297	0.00323297	0.00273515	0.00298401	0.000248124		0.000929453	0.000929453	0.00092457	0.00092457	0.00092457	0.00092457	0.00116085	0.00116085
G. leucocarpa MS13	0.00373042	0.00373042	0.00373042	0.00373042	0.00373042	0.00373042	0.0039798	0.0039798	0.00397978	0.0042293	0.00373047	0.00373047	0.00348116	0.00348116	0.00348116	0.00348116	0.00497991	0.00522949	0.00448042	0.00423109		0	0.000755299	0.000755299	0.000755299	0.000755299	0.000765238	0.000765238
G. leucocarpa MS15	0.00373042	0.00373042	0.00373042	0.00373042	0.00373042	0.00373042	0.0039798	0.0039798	0.00397978	0.0042293	0.00373047	0.00373047	0.00348116	0.00348116	0.00348116	0.00348116	0.00497991	0.00522949	0.00448042	0.00423109	0		0.000755299	0.000755299	0.000755299	0.000755299	0.000765238	0.000765238
G. leucocarpa var. yunnanensis SGL1	0.00348128	0.00348128	0.00348128	0.00348128	0.00348128	0.00348128	0.00373047	0.00373047	0.00373061	0.00397978	0.00348117	0.00348117	0.00323204	0.00323204	0.00323204	0.00323204	0.00472936	0.00497891	0.00423009	0.00398079	0.00223607	0.00223607		0	0	0	0.000868515	0.000868515
G. leucocarpa var. yunnanensis SGL2	0.00348128	0.00348128	0.00348128	0.00348128	0.00348128	0.00348128	0.00373047	0.00373047	0.00373061	0.00397978	0.00348117	0.00348117	0.00323204	0.00323204	0.00323204	0.00323204	0.00472936	0.00497891	0.00423009	0.00398079	0.00223607	0.00223607	0		0	0	0.000868515	0.000868515
G. leucocarpa var. crenulata WD15	0.00348128	0.00348128	0.00348128	0.00348128	0.00348128	0.00348128	0.00373047	0.00373047	0.00373061	0.00397978	0.00348117	0.00348117	0.00323204	0.00323204	0.00323204	0.00323204	0.00472936	0.00497891	0.00423009	0.00398079	0.00223607	0.00223607	0	0		0	0.000868515	0.000868515
G. leucocarpa var. crenulata WD14	0.00348128	0.00348128	0.00348128	0.00348128	0.00348128	0.00348128	0.00373047	0.00373047	0.00373061	0.00397978	0.00348117	0.00348117	0.00323204	0.00323204	0.00323204	0.00323204	0.00472936	0.00497891	0.00423009	0.00398079	0.00223607	0.00223607	0	0	0		0.000868515	0.000868515
G. leucocarpa var. leucocarpa f. leucocarpa LYW5	0.00497829	0.00497829	0.00497829	0.00497829	0.00497829	0.00497829	0.00522822	0.00522822	0.00522799	0.00547829	0.00497855	0.00497855	0.00472868	0.00472868	0.00472868	0.00472868	0.00623124	0.00648116	0.00573085	0.00548117	0.00373159	0.00373159	0.00348167	0.00348167	0.00348167	0.00348167		0
G. leucocarpa var. leucocarpa f. leucocarpa LYW6	0.00497829	0.00497829	0.00497829	0.00497829	0.00497829	0.00497829	0.00522822	0.00522822	0.00522799	0.00547829	0.00497855	0.00497855	0.00472868	0.00472868	0.00472868	0.00472868	0.00623124	0.00648116	0.00573085	0.00548117	0.00373159	0.00373159	0.00348167	0.00348167	0.00348167	0.00348167	0
